# Supplementary material for: Towards Augmented Human Memory: Retrieval-Induced Forgetting and Retrieval Practice in an Interactive, End-of-Day Review
Source: J Exp Psychol Gen. 2018 May;147(5):632–61. doi: 10.1037/xge0000441 (PMC5944391; doi:10.1037/xge0000441)
Supplement: Supplementary file 1 [file CinelCortisMackWard.zip]

Archive with 1 entries (1 files):
- CinelCortisMackWard.xlsx
