# Supplementary material for: Towards Augmented Human Memory: Retrieval-Induced Forgetting and Retrieval Practice in an Interactive, End-of-Day Review
Source: J Exp Psychol Gen. 2018 May;147(5):632–61. doi: 10.1037/xge0000441 (PMC5944391; doi:10.1037/xge0000441)
Supplement: Supplementary file 1 [file CinelCortisMackWard.zip › CinelCortisMackWard.xlsx]

## Sheet: Experiment 1
Participant	Item Number	Group(NRP vs RP)	Item Code	Campus Route	Group(Tech)	RIF status	Stimuli	Immediate Test Correct	Delayed 1 Test Correct
1	1	NRP	I2	1	No Tech	filler	Column	1	1
1	16	NRP	I5	1	No Tech	filler	Letterbox	1	1
1	30	NRP	I6	1	No Tech	filler	Seating	1	1
1	34	NRP	I3	1	No Tech	filler	Diner	1	1
1	48	NRP	I4	1	No Tech	filler	Lamp	1	1
1	59	NRP	I1	1	No Tech	filler	Bank	1	1
1	10	NRP	D5	1	No Tech	NRP	Student-Centre	1	1
1	11	NRP	D1	1	No Tech	NRP	Artwork	1	1
1	25	NRP	D6	1	No Tech	NRP	Tree	1	1
1	33	NRP	D2	1	No Tech	NRP	Barbecue	1	1
1	41	NRP	D3	1	No Tech	NRP	Bench	1	0
1	57	NRP	D4	1	No Tech	NRP	Fountain	1	1
1	4	NRP	C1	1	No Tech	NRP	Arrow	1	1
1	13	NRP	C5	1	No Tech	NRP	Fees	1	1
1	24	NRP	C4	1	No Tech	NRP	Disabled	1	1
1	37	NRP	C3	1	No Tech	NRP	Chain	1	1
1	45	NRP	C6	1	No Tech	NRP	Tyre	1	1
1	55	NRP	C2	1	No Tech	NRP	Barrier	1	0
1	3	NRP	G2	1	No Tech	NRP	Floodlight	1	0
1	12	NRP	G4	1	No Tech	NRP	Obstacles	0	0
1	26	NRP	G3	1	No Tech	NRP	Goal-Post	1	0
1	31	NRP	G6	1	No Tech	NRP	Turf	1	0
1	50	NRP	G5	1	No Tech	NRP	Regulations	1	0
1	53	NRP	G1	1	No Tech	NRP	Basketball	1	0
1	6	NRP	A4	1	No Tech	NRP	Gazebo	1	1
1	15	NRP	A3	1	No Tech	NRP	Flowers	0	1
1	28	NRP	A2	1	No Tech	NRP	Decking	1	1
1	39	NRP	A1	1	No Tech	NRP	Birdhouse	1	1
1	46	NRP	A6	1	No Tech	NRP	Stool	1	1
1	54	NRP	A5	1	No Tech	NRP	Pebbles	1	1
1	7	NRP	H5	1	No Tech	NRP	Sofas	1	1
1	17	NRP	H4	1	No Tech	NRP	Railing	1	1
1	27	NRP	H2	1	No Tech	NRP	Lift	1	0
1	38	NRP	H1	1	No Tech	NRP	Bins	1	1
1	43	NRP	H3	1	No Tech	NRP	Monitor	1	1
1	58	NRP	H6	1	No Tech	NRP	Vending-Machines	1	1
1	5	NRP	B2	1	No Tech	NRP	Hazard	1	1
1	19	NRP	B5	1	No Tech	NRP	Sink	1	1
1	21	NRP	B4	1	No Tech	NRP	Lockers	1	1
1	40	NRP	B1	1	No Tech	NRP	Aquarium	1	0
1	49	NRP	B6	1	No Tech	NRP	Thermometer	1	1
1	51	NRP	B3	1	No Tech	NRP	Laboratory	1	1
1	8	NRP	E3	1	No Tech	NRP	Paternoster	1	1
1	20	NRP	E1	1	No Tech	NRP	Dolls	1	1
1	22	NRP	E4	1	No Tech	NRP	Portrait	1	1
1	32	NRP	E2	1	No Tech	NRP	Floorplan	1	1
1	47	NRP	E5	1	No Tech	NRP	Printer	0	0
1	52	NRP	E6	1	No Tech	NRP	Sculpture	1	1
1	9	NRP	F6	1	No Tech	NRP	Speed-Limit	1	1
1	18	NRP	F2	1	No Tech	NRP	Container	1	1
1	29	NRP	F1	1	No Tech	NRP	Bicycles	1	1
1	35	NRP	F3	1	No Tech	NRP	Gate	0	1
1	44	NRP	F5	1	No Tech	NRP	Ramp	1	1
1	56	NRP	F4	1	No Tech	NRP	Mirror	1	1
2	1	RP	I2	1	No Tech	filler	Column	1	1
2	16	RP	I3	1	No Tech	filler	Diner	1	0
2	23	RP	I4	1	No Tech	filler	Lamp	1	1
2	39	RP	I5	1	No Tech	filler	Letterbox	1	1
2	49	RP	I6	1	No Tech	filler	Seating	0	0
2	59	RP	I1	1	No Tech	filler	Bank	0	0
2	8	RP	D3	1	No Tech	RP+	Bench	1	0
2	19	RP	D2	1	No Tech	RP-	Barbecue	1	1
2	29	RP	D5	1	No Tech	RP+	Student-Centre	1	1
2	37	RP	D4	1	No Tech	RP-	Fountain	1	1
2	47	RP	D6	1	No Tech	RP+	Tree	1	1
2	53	RP	D1	1	No Tech	RP-	Artwork	0	0
2	9	RP	C4	1	No Tech	NRP	Disabled	1	1
2	12	RP	C1	1	No Tech	NRP	Arrow	1	1
2	28	RP	C3	1	No Tech	NRP	Chain	0	0
2	32	RP	C2	1	No Tech	NRP	Barrier	1	0
2	48	RP	C6	1	No Tech	NRP	Tyre	1	1
2	55	RP	C5	1	No Tech	NRP	Fees	1	1
2	3	RP	F2	1	No Tech	RP+	Container	1	0
2	17	RP	F4	1	No Tech	RP+	Mirror	1	1
2	27	RP	F6	1	No Tech	RP-	Speed-Limit	0	0
2	40	RP	F5	1	No Tech	RP-	Ramp	1	1
2	45	RP	F1	1	No Tech	RP+	Bicycles	1	1
2	51	RP	F3	1	No Tech	RP-	Gate	0	0
2	7	RP	E3	1	No Tech	NRP	Paternoster	1	1
2	15	RP	E6	1	No Tech	NRP	Sculpture	1	1
2	24	RP	E2	1	No Tech	NRP	Floorplan	0	0
2	33	RP	E4	1	No Tech	NRP	Portrait	1	0
2	41	RP	E1	1	No Tech	NRP	Dolls	1	1
2	57	RP	E5	1	No Tech	NRP	Printer	1	0
2	10	RP	A3	1	No Tech	RP+	Flowers	1	1
2	18	RP	A2	1	No Tech	RP+	Decking	0	0
2	25	RP	A6	1	No Tech	RP-	Stool	0	0
2	31	RP	A1	1	No Tech	RP+	Birdhouse	1	1
2	50	RP	A5	1	No Tech	RP-	Pebbles	0	0
2	52	RP	A4	1	No Tech	RP-	Gazebo	0	0
2	5	RP	H5	1	No Tech	NRP	Sofas	0	0
2	11	RP	H6	1	No Tech	NRP	Vending-Machines	0	0
2	21	RP	H1	1	No Tech	NRP	Bins	1	0
2	36	RP	H2	1	No Tech	NRP	Lift	0	0
2	43	RP	H4	1	No Tech	NRP	Railing	0	0
2	58	RP	H3	1	No Tech	NRP	Monitor	0	0
2	6	RP	B2	1	No Tech	NRP	Hazard	0	0
2	14	RP	B5	1	No Tech	NRP	Sink	1	1
2	30	RP	B4	1	No Tech	NRP	Lockers	1	0
2	38	RP	B1	1	No Tech	NRP	Aquarium	1	1
2	44	RP	B3	1	No Tech	NRP	Laboratory	1	1
2	56	RP	B6	1	No Tech	NRP	Thermometer	0	0
2	4	RP	G1	1	No Tech	RP+	Basketball	1	0
2	20	RP	G5	1	No Tech	RP-	Regulations	0	0
2	22	RP	G3	1	No Tech	RP+	Goal-Post	1	0
2	34	RP	G4	1	No Tech	RP-	Obstacles	0	0
2	46	RP	G2	1	No Tech	RP-	Floodlight	0	0
2	54	RP	G6	1	No Tech	RP+	Turf	0	0
3	2	NRP	J3	1	No Tech	filler	Poster	1	1
3	18	NRP	J4	1	No Tech	filler	Pub	1	1
3	27	NRP	J5	1	No Tech	filler	Speaker	1	1
3	36	NRP	J1	1	No Tech	filler	Fire-Extinguisher	1	0
3	49	NRP	J2	1	No Tech	filler	Haidresser	0	0
3	60	NRP	J6	1	No Tech	filler	Telephone	1	0
3	5	NRP	A1	1	No Tech	NRP	Birdhouse	1	1
3	13	NRP	A6	1	No Tech	NRP	Stool	1	1
3	24	NRP	A2	1	No Tech	NRP	Decking	1	0
3	38	NRP	A4	1	No Tech	NRP	Gazebo	1	1
3	41	NRP	A5	1	No Tech	NRP	Pebbles	1	1
3	52	NRP	A3	1	No Tech	NRP	Flowers	1	1
3	8	NRP	F3	1	No Tech	NRP	Gate	1	1
3	20	NRP	F1	1	No Tech	NRP	Bicycles	1	1
3	22	NRP	F2	1	No Tech	NRP	Container	1	1
3	37	NRP	F5	1	No Tech	NRP	Ramp	1	1
3	45	NRP	F6	1	No Tech	NRP	Speed-Limit	1	1
3	53	NRP	F4	1	No Tech	NRP	Mirror	1	1
3	6	NRP	D5	1	No Tech	NRP	Student-Centre	1	1
3	17	NRP	D1	1	No Tech	NRP	Artwork	1	1
3	28	NRP	D2	1	No Tech	NRP	Barbecue	1	1
3	34	NRP	D6	1	No Tech	NRP	Tree	1	1
3	47	NRP	D4	1	No Tech	NRP	Fountain	1	1
3	54	NRP	D3	1	No Tech	NRP	Bench	1	1
3	9	NRP	H4	1	No Tech	NRP	Railing	0	0
3	16	NRP	H6	1	No Tech	NRP	Vending-Machines	1	0
3	29	NRP	H2	1	No Tech	NRP	Lift	1	1
3	31	NRP	H1	1	No Tech	NRP	Bins	1	1
3	42	NRP	H5	1	No Tech	NRP	Sofas	1	1
3	58	NRP	H3	1	No Tech	NRP	Monitor	1	1
3	10	NRP	E4	1	No Tech	NRP	Portrait	1	1
3	11	NRP	E5	1	No Tech	NRP	Printer	1	1
3	23	NRP	E1	1	No Tech	NRP	Dolls	1	1
3	32	NRP	E6	1	No Tech	NRP	Sculpture	1	1
3	43	NRP	E3	1	No Tech	NRP	Paternoster	1	1
3	55	NRP	E2	1	No Tech	NRP	Floorplan	1	1
3	4	NRP	B5	1	No Tech	NRP	Sink	0	1
3	19	NRP	B4	1	No Tech	NRP	Lockers	1	1
3	25	NRP	B3	1	No Tech	NRP	Laboratory	1	1
3	40	NRP	B1	1	No Tech	NRP	Aquarium	1	1
3	46	NRP	B6	1	No Tech	NRP	Thermometer	1	1
3	57	NRP	B2	1	No Tech	NRP	Hazard	1	1
3	7	NRP	C5	1	No Tech	NRP	Fees	0	1
3	15	NRP	C6	1	No Tech	NRP	Tyre	1	1
3	21	NRP	C4	1	No Tech	NRP	Disabled	1	1
3	35	NRP	C3	1	No Tech	NRP	Chain	1	1
3	48	NRP	C2	1	No Tech	NRP	Barrier	1	1
3	51	NRP	C1	1	No Tech	NRP	Arrow	1	1
3	3	NRP	G2	1	No Tech	NRP	Floodlight	1	1
3	12	NRP	G5	1	No Tech	NRP	Regulations	1	1
3	26	NRP	G3	1	No Tech	NRP	Goal-Post	1	1
3	33	NRP	G1	1	No Tech	NRP	Basketball	1	1
3	50	NRP	G4	1	No Tech	NRP	Obstacles	0	0
3	56	NRP	G6	1	No Tech	NRP	Turf	1	1
4	1	RP	I5	2	Smartphone	filler	Letterbox	1	1
4	17	RP	I6	2	Smartphone	filler	Seating	1	1
4	30	RP	I1	2	Smartphone	filler	Bank	1	1
4	34	RP	I3	2	Smartphone	filler	Diner	1	1
4	42	RP	I2	2	Smartphone	filler	Column	1	1
4	59	RP	I4	2	Smartphone	filler	Lamp	1	1
4	8	RP	H3	2	Smartphone	NRP	Monitor	1	0
4	11	RP	H1	2	Smartphone	NRP	Bins	1	0
4	27	RP	H2	2	Smartphone	NRP	Lift	1	0
4	33	RP	H5	2	Smartphone	NRP	Sofas	1	0
4	43	RP	H6	2	Smartphone	NRP	Vending-Machines	0	0
4	58	RP	H4	2	Smartphone	NRP	Railing	1	0
4	6	RP	G6	2	Smartphone	RP-	Turf	0	1
4	12	RP	G3	2	Smartphone	RP-	Goal-Post	1	0
4	29	RP	G1	2	Smartphone	RP+	Basketball	1	1
4	36	RP	G5	2	Smartphone	RP+	Regulations	1	1
4	45	RP	G2	2	Smartphone	RP-	Floodlight	1	1
4	56	RP	G4	2	Smartphone	RP+	Obstacles	0	0
4	5	RP	A4	2	Smartphone	NRP	Gazebo	1	1
4	20	RP	A6	2	Smartphone	NRP	Stool	1	1
4	26	RP	A5	2	Smartphone	NRP	Pebbles	1	1
4	37	RP	A2	2	Smartphone	NRP	Decking	0	0
4	44	RP	A1	2	Smartphone	NRP	Birdhouse	1	1
4	53	RP	A3	2	Smartphone	NRP	Flowers	1	1
4	3	RP	E6	2	Smartphone	RP-	Sculpture	1	0
4	19	RP	E3	2	Smartphone	RP+	Paternoster	1	0
4	24	RP	E5	2	Smartphone	RP-	Printer	1	0
4	32	RP	E2	2	Smartphone	RP+	Floorplan	1	0
4	46	RP	E1	2	Smartphone	RP+	Dolls	1	0
4	52	RP	E4	2	Smartphone	RP-	Portrait	1	0
4	4	RP	F6	2	Smartphone	RP-	Speed-Limit	1	1
4	16	RP	F3	2	Smartphone	RP-	Gate	1	1
4	23	RP	F4	2	Smartphone	RP+	Mirror	1	1
4	38	RP	F1	2	Smartphone	RP+	Bicycles	1	1
4	47	RP	F2	2	Smartphone	RP-	Container	0	0
4	57	RP	F5	2	Smartphone	RP+	Ramp	1	1
4	10	RP	D4	2	Smartphone	RP+	Fountain	1	0
4	18	RP	D3	2	Smartphone	RP-	Bench	1	1
4	28	RP	D2	2	Smartphone	RP-	Barbecue	1	1
4	35	RP	D1	2	Smartphone	RP+	Artwork	0	0
4	49	RP	D5	2	Smartphone	RP+	Student-Centre	1	1
4	55	RP	D6	2	Smartphone	RP-	Tree	0	1
4	9	RP	B5	2	Smartphone	NRP	Sink	1	1
4	14	RP	B2	2	Smartphone	NRP	Hazard	1	1
4	25	RP	B4	2	Smartphone	NRP	Lockers	1	1
4	31	RP	B1	2	Smartphone	NRP	Aquarium	1	1
4	48	RP	B6	2	Smartphone	NRP	Thermometer	1	1
4	54	RP	B3	2	Smartphone	NRP	Laboratory	0	0
4	7	RP	C3	2	Smartphone	NRP	Chain	0	1
4	13	RP	C2	2	Smartphone	NRP	Barrier	0	1
4	21	RP	C1	2	Smartphone	NRP	Arrow	1	1
4	39	RP	C4	2	Smartphone	NRP	Disabled	1	1
4	41	RP	C6	2	Smartphone	NRP	Tyre	1	1
4	51	RP	C5	2	Smartphone	NRP	Fees	1	1
5	2	NRP	J5	2	Smartphone	filler	Speaker	1	0
5	17	NRP	J1	2	Smartphone	filler	Fire-Extinguisher	1	0
5	25	NRP	J6	2	Smartphone	filler	Telephone	1	0
5	35	NRP	J3	2	Smartphone	filler	Poster	1	0
5	49	NRP	J2	2	Smartphone	filler	Haidresser	0	0
5	60	NRP	J4	2	Smartphone	filler	Pub	1	0
5	5	NRP	A6	2	Smartphone	NRP	Stool	0	0
5	18	NRP	A5	2	Smartphone	NRP	Pebbles	1	1
5	23	NRP	A1	2	Smartphone	NRP	Birdhouse	0	0
5	38	NRP	A2	2	Smartphone	NRP	Decking	1	1
5	47	NRP	A4	2	Smartphone	NRP	Gazebo	1	1
5	53	NRP	A3	2	Smartphone	NRP	Flowers	1	1
5	7	NRP	C6	2	Smartphone	NRP	Tyre	1	1
5	12	NRP	C1	2	Smartphone	NRP	Arrow	1	1
5	29	NRP	C4	2	Smartphone	NRP	Disabled	1	1
5	31	NRP	C2	2	Smartphone	NRP	Barrier	0	0
5	50	NRP	C3	2	Smartphone	NRP	Chain	0	0
5	55	NRP	C5	2	Smartphone	NRP	Fees	0	0
5	3	NRP	G4	2	Smartphone	NRP	Obstacles	1	1
5	13	NRP	G2	2	Smartphone	NRP	Floodlight	0	0
5	24	NRP	G6	2	Smartphone	NRP	Turf	1	1
5	40	NRP	G5	2	Smartphone	NRP	Regulations	1	0
5	43	NRP	G3	2	Smartphone	NRP	Goal-Post	1	1
5	57	NRP	G1	2	Smartphone	NRP	Basketball	0	0
5	6	NRP	D1	2	Smartphone	NRP	Artwork	0	0
5	14	NRP	D3	2	Smartphone	NRP	Bench	0	0
5	28	NRP	D5	2	Smartphone	NRP	Student-Centre	0	0
5	36	NRP	D2	2	Smartphone	NRP	Barbecue	0	0
5	48	NRP	D4	2	Smartphone	NRP	Fountain	1	0
5	51	NRP	D6	2	Smartphone	NRP	Tree	1	0
5	4	NRP	H3	2	Smartphone	NRP	Monitor	0	0
5	16	NRP	H1	2	Smartphone	NRP	Bins	0	0
5	27	NRP	H4	2	Smartphone	NRP	Railing	1	1
5	32	NRP	H6	2	Smartphone	NRP	Vending-Machines	1	1
5	45	NRP	H2	2	Smartphone	NRP	Lift	0	0
5	56	NRP	H5	2	Smartphone	NRP	Sofas	1	1
5	8	NRP	B6	2	Smartphone	NRP	Thermometer	1	1
5	15	NRP	B5	2	Smartphone	NRP	Sink	1	1
5	22	NRP	B4	2	Smartphone	NRP	Lockers	0	0
5	37	NRP	B1	2	Smartphone	NRP	Aquarium	1	0
5	46	NRP	B3	2	Smartphone	NRP	Laboratory	1	1
5	58	NRP	B2	2	Smartphone	NRP	Hazard	0	0
5	10	NRP	E3	2	Smartphone	NRP	Paternoster	1	0
5	19	NRP	E2	2	Smartphone	NRP	Floorplan	0	0
5	26	NRP	E6	2	Smartphone	NRP	Sculpture	1	0
5	34	NRP	E1	2	Smartphone	NRP	Dolls	1	0
5	41	NRP	E4	2	Smartphone	NRP	Portrait	0	0
5	52	NRP	E5	2	Smartphone	NRP	Printer	0	0
5	9	NRP	F5	2	Smartphone	NRP	Ramp	1	1
5	11	NRP	F3	2	Smartphone	NRP	Gate	0	0
5	21	NRP	F1	2	Smartphone	NRP	Bicycles	1	1
5	33	NRP	F6	2	Smartphone	NRP	Speed-Limit	0	0
5	42	NRP	F4	2	Smartphone	NRP	Mirror	1	1
5	54	NRP	F2	2	Smartphone	NRP	Container	0	0
6	2	RP	J3	2	Smartphone	filler	Poster	0	1
6	13	RP	J5	2	Smartphone	filler	Speaker	0	1
6	28	RP	J1	2	Smartphone	filler	Fire-Extinguisher	0	0
6	39	RP	J2	2	Smartphone	filler	Haidresser	0	1
6	47	RP	J4	2	Smartphone	filler	Pub	0	1
6	60	RP	J6	2	Smartphone	filler	Telephone	0	1
6	5	RP	B4	2	Smartphone	RP-	Lockers	0	0
6	15	RP	B6	2	Smartphone	RP-	Thermometer	0	1
6	25	RP	B3	2	Smartphone	RP-	Laboratory	1	1
6	31	RP	B2	2	Smartphone	RP+	Hazard	1	1
6	50	RP	B1	2	Smartphone	RP+	Aquarium	1	1
6	54	RP	B5	2	Smartphone	RP+	Sink	1	1
6	7	RP	G6	2	Smartphone	RP+	Turf	1	0
6	12	RP	G1	2	Smartphone	RP-	Basketball	0	0
6	29	RP	G3	2	Smartphone	RP-	Goal-Post	0	0
6	32	RP	G4	2	Smartphone	RP+	Obstacles	0	0
6	49	RP	G2	2	Smartphone	RP+	Floodlight	1	0
6	53	RP	G5	2	Smartphone	RP-	Regulations	1	0
6	8	RP	H1	2	Smartphone	NRP	Bins	1	0
6	14	RP	H5	2	Smartphone	NRP	Sofas	0	0
6	30	RP	H6	2	Smartphone	NRP	Vending-Machines	0	0
6	40	RP	H4	2	Smartphone	NRP	Railing	0	0
6	48	RP	H3	2	Smartphone	NRP	Monitor	1	0
6	58	RP	H2	2	Smartphone	NRP	Lift	0	0
6	4	RP	C2	2	Smartphone	NRP	Barrier	0	0
6	16	RP	C4	2	Smartphone	NRP	Disabled	1	1
6	23	RP	C1	2	Smartphone	NRP	Arrow	0	1
6	35	RP	C5	2	Smartphone	NRP	Fees	0	1
6	46	RP	C3	2	Smartphone	NRP	Chain	1	1
6	51	RP	C6	2	Smartphone	NRP	Tyre	1	1
6	9	RP	E2	2	Smartphone	RP+	Floorplan	1	0
6	18	RP	E3	2	Smartphone	RP+	Paternoster	1	0
6	26	RP	E1	2	Smartphone	RP-	Dolls	1	0
6	33	RP	E6	2	Smartphone	RP+	Sculpture	1	0
6	44	RP	E4	2	Smartphone	RP-	Portrait	0	0
6	56	RP	E5	2	Smartphone	RP-	Printer	0	0
6	3	RP	F2	2	Smartphone	NRP	Container	0	0
6	11	RP	F6	2	Smartphone	NRP	Speed-Limit	0	0
6	21	RP	F3	2	Smartphone	NRP	Gate	1	1
6	38	RP	F1	2	Smartphone	NRP	Bicycles	1	1
6	43	RP	F5	2	Smartphone	NRP	Ramp	1	1
6	52	RP	F4	2	Smartphone	NRP	Mirror	1	1
6	10	RP	A4	2	Smartphone	NRP	Gazebo	1	1
6	17	RP	A2	2	Smartphone	NRP	Decking	1	1
6	24	RP	A5	2	Smartphone	NRP	Pebbles	0	1
6	37	RP	A3	2	Smartphone	NRP	Flowers	1	1
6	42	RP	A6	2	Smartphone	NRP	Stool	0	1
6	57	RP	A1	2	Smartphone	NRP	Birdhouse	1	1
6	6	RP	D6	2	Smartphone	RP-	Tree	0	0
6	19	RP	D2	2	Smartphone	RP+	Barbecue	1	0
6	27	RP	D4	2	Smartphone	RP-	Fountain	1	0
6	36	RP	D3	2	Smartphone	RP+	Bench	1	0
6	41	RP	D5	2	Smartphone	RP+	Student-Centre	0	0
6	55	RP	D1	2	Smartphone	RP-	Artwork	0	0
7	2	NRP	J6	2	Smartphone	filler	Telephone	1	0
7	18	NRP	J2	2	Smartphone	filler	Haidresser	1	1
7	27	NRP	J3	2	Smartphone	filler	Poster	0	0
7	38	NRP	J4	2	Smartphone	filler	Pub	0	0
7	49	NRP	J1	2	Smartphone	filler	Fire-Extinguisher	0	0
7	60	NRP	J5	2	Smartphone	filler	Speaker	1	1
7	10	NRP	C1	2	Smartphone	NRP	Arrow	1	1
7	16	NRP	C2	2	Smartphone	NRP	Barrier	0	0
7	25	NRP	C4	2	Smartphone	NRP	Disabled	0	0
7	33	NRP	C5	2	Smartphone	NRP	Fees	1	0
7	43	NRP	C3	2	Smartphone	NRP	Chain	1	1
7	51	NRP	C6	2	Smartphone	NRP	Tyre	0	0
7	7	NRP	H2	2	Smartphone	NRP	Lift	1	0
7	11	NRP	H1	2	Smartphone	NRP	Bins	0	0
7	23	NRP	H4	2	Smartphone	NRP	Railing	1	0
7	35	NRP	H5	2	Smartphone	NRP	Sofas	1	0
7	44	NRP	H3	2	Smartphone	NRP	Monitor	1	0
7	58	NRP	H6	2	Smartphone	NRP	Vending-Machines	0	0
7	9	NRP	G1	2	Smartphone	NRP	Basketball	1	1
7	13	NRP	G6	2	Smartphone	NRP	Turf	1	0
7	26	NRP	G5	2	Smartphone	NRP	Regulations	1	0
7	37	NRP	G4	2	Smartphone	NRP	Obstacles	0	0
7	45	NRP	G2	2	Smartphone	NRP	Floodlight	0	0
7	52	NRP	G3	2	Smartphone	NRP	Goal-Post	1	0
7	4	NRP	A6	2	Smartphone	NRP	Stool	1	0
7	17	NRP	A3	2	Smartphone	NRP	Flowers	0	0
7	30	NRP	A4	2	Smartphone	NRP	Gazebo	1	0
7	31	NRP	A5	2	Smartphone	NRP	Pebbles	1	0
7	50	NRP	A1	2	Smartphone	NRP	Birdhouse	0	0
7	56	NRP	A2	2	Smartphone	NRP	Decking	0	0
7	8	NRP	E6	2	Smartphone	NRP	Sculpture	1	0
7	12	NRP	E5	2	Smartphone	NRP	Printer	1	0
7	29	NRP	E2	2	Smartphone	NRP	Floorplan	1	0
7	40	NRP	E4	2	Smartphone	NRP	Portrait	0	0
7	41	NRP	E1	2	Smartphone	NRP	Dolls	0	0
7	53	NRP	E3	2	Smartphone	NRP	Paternoster	1	0
7	5	NRP	D5	2	Smartphone	NRP	Student-Centre	0	0
7	20	NRP	D3	2	Smartphone	NRP	Bench	0	0
7	28	NRP	D2	2	Smartphone	NRP	Barbecue	1	1
7	39	NRP	D4	2	Smartphone	NRP	Fountain	1	0
7	48	NRP	D6	2	Smartphone	NRP	Tree	1	0
7	54	NRP	D1	2	Smartphone	NRP	Artwork	0	1
7	6	NRP	F3	2	Smartphone	NRP	Gate	0	0
7	19	NRP	F5	2	Smartphone	NRP	Ramp	0	0
7	22	NRP	F6	2	Smartphone	NRP	Speed-Limit	0	1
7	34	NRP	F4	2	Smartphone	NRP	Mirror	0	0
7	47	NRP	F2	2	Smartphone	NRP	Container	0	0
7	57	NRP	F1	2	Smartphone	NRP	Bicycles	1	1
7	3	NRP	B2	2	Smartphone	NRP	Hazard	1	1
7	15	NRP	B5	2	Smartphone	NRP	Sink	0	0
7	21	NRP	B3	2	Smartphone	NRP	Laboratory	1	1
7	36	NRP	B1	2	Smartphone	NRP	Aquarium	0	1
7	46	NRP	B6	2	Smartphone	NRP	Thermometer	1	1
7	55	NRP	B4	2	Smartphone	NRP	Lockers	1	1
8	2	RP	J5	3	MGOK	filler	Speaker	1	1
8	16	RP	J6	3	MGOK	filler	Telephone	1	1
8	23	RP	J3	3	MGOK	filler	Poster	0	1
8	33	RP	J4	3	MGOK	filler	Pub	0	1
8	49	RP	J1	3	MGOK	filler	Fire-Extinguisher	1	1
8	60	RP	J2	3	MGOK	filler	Haidresser	0	0
8	10	RP	E4	3	MGOK	RP+	Portrait	1	1
8	12	RP	E1	3	MGOK	RP+	Dolls	1	1
8	26	RP	E6	3	MGOK	RP-	Sculpture	1	1
8	38	RP	E3	3	MGOK	RP-	Paternoster	0	1
8	46	RP	E2	3	MGOK	RP-	Floorplan	1	1
8	58	RP	E5	3	MGOK	RP+	Printer	1	0
8	5	RP	B3	3	MGOK	NRP	Laboratory	0	0
8	15	RP	B5	3	MGOK	NRP	Sink	1	1
8	29	RP	B6	3	MGOK	NRP	Thermometer	1	0
8	37	RP	B4	3	MGOK	NRP	Lockers	1	0
8	45	RP	B2	3	MGOK	NRP	Hazard	0	0
8	55	RP	B1	3	MGOK	NRP	Aquarium	1	1
8	8	RP	G6	3	MGOK	NRP	Turf	1	0
8	20	RP	G2	3	MGOK	NRP	Floodlight	1	1
8	30	RP	G3	3	MGOK	NRP	Goal-Post	1	1
8	31	RP	G4	3	MGOK	NRP	Obstacles	1	1
8	41	RP	G5	3	MGOK	NRP	Regulations	1	1
8	57	RP	G1	3	MGOK	NRP	Basketball	1	0
8	6	RP	A5	3	MGOK	RP-	Pebbles	0	0
8	19	RP	A4	3	MGOK	RP-	Gazebo	0	0
8	28	RP	A6	3	MGOK	RP-	Stool	1	0
8	36	RP	A1	3	MGOK	RP+	Birdhouse	1	0
8	42	RP	A3	3	MGOK	RP+	Flowers	1	0
8	53	RP	A2	3	MGOK	RP+	Decking	0	0
8	4	RP	C2	3	MGOK	RP+	Barrier	0	1
8	17	RP	C4	3	MGOK	RP-	Disabled	1	1
8	25	RP	C5	3	MGOK	RP-	Fees	0	0
8	34	RP	C6	3	MGOK	RP-	Tyre	1	1
8	50	RP	C3	3	MGOK	RP+	Chain	1	1
8	54	RP	C1	3	MGOK	RP+	Arrow	1	0
8	7	RP	H5	3	MGOK	NRP	Sofas	1	1
8	11	RP	H2	3	MGOK	NRP	Lift	0	0
8	22	RP	H1	3	MGOK	NRP	Bins	1	0
8	40	RP	H4	3	MGOK	NRP	Railing	0	0
8	43	RP	H6	3	MGOK	NRP	Vending-Machines	1	1
8	52	RP	H3	3	MGOK	NRP	Monitor	1	1
8	3	RP	F6	3	MGOK	NRP	Speed-Limit	1	1
8	13	RP	F4	3	MGOK	NRP	Mirror	1	1
8	21	RP	F3	3	MGOK	NRP	Gate	1	1
8	35	RP	F1	3	MGOK	NRP	Bicycles	0	0
8	47	RP	F5	3	MGOK	NRP	Ramp	0	0
8	56	RP	F2	3	MGOK	NRP	Container	1	0
8	9	RP	D4	3	MGOK	RP+	Fountain	1	1
8	18	RP	D2	3	MGOK	RP-	Barbecue	1	1
8	24	RP	D5	3	MGOK	RP+	Student-Centre	0	0
8	39	RP	D3	3	MGOK	RP-	Bench	0	0
8	44	RP	D6	3	MGOK	RP+	Tree	0	1
8	51	RP	D1	3	MGOK	RP-	Artwork	0	1
9	1	NRP	I3	3	MGOK	filler	Diner	1	1
9	14	NRP	I6	3	MGOK	filler	Seating	1	1
9	29	NRP	I1	3	MGOK	filler	Bank	1	1
9	34	NRP	I5	3	MGOK	filler	Letterbox	1	1
9	45	NRP	I2	3	MGOK	filler	Column	1	1
9	59	NRP	I4	3	MGOK	filler	Lamp	1	1
9	8	NRP	H6	3	MGOK	NRP	Vending-Machines	0	0
9	13	NRP	H2	3	MGOK	NRP	Lift	1	0
9	24	NRP	H1	3	MGOK	NRP	Bins	0	0
9	39	NRP	H5	3	MGOK	NRP	Sofas	1	1
9	50	NRP	H3	3	MGOK	NRP	Monitor	1	1
9	51	NRP	H4	3	MGOK	NRP	Railing	1	0
9	6	NRP	B5	3	MGOK	NRP	Sink	1	0
9	20	NRP	B1	3	MGOK	NRP	Aquarium	1	0
9	28	NRP	B4	3	MGOK	NRP	Lockers	1	0
9	36	NRP	B2	3	MGOK	NRP	Hazard	1	0
9	49	NRP	B6	3	MGOK	NRP	Thermometer	1	0
9	53	NRP	B3	3	MGOK	NRP	Laboratory	0	0
9	3	NRP	E5	3	MGOK	NRP	Printer	1	0
9	19	NRP	E6	3	MGOK	NRP	Sculpture	1	0
9	26	NRP	E4	3	MGOK	NRP	Portrait	0	0
9	33	NRP	E3	3	MGOK	NRP	Paternoster	1	0
9	47	NRP	E1	3	MGOK	NRP	Dolls	1	0
9	57	NRP	E2	3	MGOK	NRP	Floorplan	0	0
9	4	NRP	A4	3	MGOK	NRP	Gazebo	0	0
9	17	NRP	A2	3	MGOK	NRP	Decking	0	0
9	21	NRP	A5	3	MGOK	NRP	Pebbles	0	0
9	37	NRP	A1	3	MGOK	NRP	Birdhouse	1	0
9	41	NRP	A6	3	MGOK	NRP	Stool	0	0
9	52	NRP	A3	3	MGOK	NRP	Flowers	1	0
9	5	NRP	C4	3	MGOK	NRP	Disabled	1	1
9	18	NRP	C6	3	MGOK	NRP	Tyre	1	1
9	25	NRP	C2	3	MGOK	NRP	Barrier	0	1
9	31	NRP	C1	3	MGOK	NRP	Arrow	0	1
9	48	NRP	C3	3	MGOK	NRP	Chain	0	0
9	55	NRP	C5	3	MGOK	NRP	Fees	1	1
9	10	NRP	F1	3	MGOK	NRP	Bicycles	1	0
9	16	NRP	F3	3	MGOK	NRP	Gate	0	0
9	22	NRP	F2	3	MGOK	NRP	Container	0	0
9	32	NRP	F5	3	MGOK	NRP	Ramp	0	0
9	44	NRP	F6	3	MGOK	NRP	Speed-Limit	1	0
9	54	NRP	F4	3	MGOK	NRP	Mirror	1	0
9	9	NRP	G2	3	MGOK	NRP	Floodlight	1	1
9	11	NRP	G1	3	MGOK	NRP	Basketball	1	1
9	27	NRP	G5	3	MGOK	NRP	Regulations	1	1
9	40	NRP	G4	3	MGOK	NRP	Obstacles	0	0
9	43	NRP	G6	3	MGOK	NRP	Turf	0	1
9	58	NRP	G3	3	MGOK	NRP	Goal-Post	0	1
9	7	NRP	D5	3	MGOK	NRP	Student-Centre	0	1
9	12	NRP	D1	3	MGOK	NRP	Artwork	0	0
9	30	NRP	D3	3	MGOK	NRP	Bench	1	1
9	38	NRP	D4	3	MGOK	NRP	Fountain	1	1
9	42	NRP	D2	3	MGOK	NRP	Barbecue	1	1
9	56	NRP	D6	3	MGOK	NRP	Tree	1	1
10	1	RP	I2	4	Narrative	filler	Column	1	1
10	16	RP	I4	4	Narrative	filler	Lamp	1	0
10	29	RP	I3	4	Narrative	filler	Diner	1	1
10	39	RP	I6	4	Narrative	filler	Seating	1	1
10	43	RP	I5	4	Narrative	filler	Letterbox	1	1
10	59	RP	I1	4	Narrative	filler	Bank	0	0
10	6	RP	C3	4	Narrative	NRP	Chain	1	1
10	14	RP	C2	4	Narrative	NRP	Barrier	1	1
10	22	RP	C4	4	Narrative	NRP	Disabled	1	1
10	37	RP	C1	4	Narrative	NRP	Arrow	1	1
10	42	RP	C5	4	Narrative	NRP	Fees	1	1
10	55	RP	C6	4	Narrative	NRP	Tyre	1	1
10	5	RP	G5	4	Narrative	NRP	Regulations	1	1
10	15	RP	G4	4	Narrative	NRP	Obstacles	1	1
10	28	RP	G2	4	Narrative	NRP	Floodlight	1	1
10	36	RP	G6	4	Narrative	NRP	Turf	1	1
10	50	RP	G3	4	Narrative	NRP	Goal-Post	1	1
10	51	RP	G1	4	Narrative	NRP	Basketball	1	1
10	9	RP	H5	4	Narrative	RP-	Sofas	1	0
10	19	RP	H1	4	Narrative	RP+	Bins	1	0
10	23	RP	H4	4	Narrative	RP+	Railing	1	0
10	35	RP	H6	4	Narrative	RP-	Vending-Machines	1	0
10	46	RP	H3	4	Narrative	RP-	Monitor	1	0
10	53	RP	H2	4	Narrative	RP+	Lift	1	0
10	3	RP	D1	4	Narrative	RP+	Artwork	0	0
10	17	RP	D6	4	Narrative	RP+	Tree	1	1
10	24	RP	D2	4	Narrative	RP-	Barbecue	1	1
10	40	RP	D3	4	Narrative	RP-	Bench	1	1
10	47	RP	D5	4	Narrative	RP-	Student-Centre	1	1
10	54	RP	D4	4	Narrative	RP+	Fountain	1	1
10	4	RP	E1	4	Narrative	NRP	Dolls	0	0
10	18	RP	E3	4	Narrative	NRP	Paternoster	1	1
10	21	RP	E5	4	Narrative	NRP	Printer	1	1
10	34	RP	E6	4	Narrative	NRP	Sculpture	1	1
10	44	RP	E4	4	Narrative	NRP	Portrait	1	1
10	57	RP	E2	4	Narrative	NRP	Floorplan	1	1
10	8	RP	F6	4	Narrative	NRP	Speed-Limit	1	1
10	13	RP	F3	4	Narrative	NRP	Gate	1	1
10	26	RP	F4	4	Narrative	NRP	Mirror	1	1
10	31	RP	F5	4	Narrative	NRP	Ramp	1	1
10	45	RP	F1	4	Narrative	NRP	Bicycles	1	0
10	56	RP	F2	4	Narrative	NRP	Container	1	1
10	10	RP	B2	4	Narrative	RP+	Hazard	1	1
10	12	RP	B4	4	Narrative	RP-	Lockers	0	1
10	27	RP	B1	4	Narrative	RP-	Aquarium	1	1
10	38	RP	B3	4	Narrative	RP-	Laboratory	0	0
10	41	RP	B5	4	Narrative	RP+	Sink	1	1
10	52	RP	B6	4	Narrative	RP+	Thermometer	1	1
10	7	RP	A4	4	Narrative	RP+	Gazebo	1	1
10	11	RP	A3	4	Narrative	RP+	Flowers	1	1
10	30	RP	A2	4	Narrative	RP+	Decking	1	1
10	32	RP	A6	4	Narrative	RP-	Stool	1	1
10	48	RP	A5	4	Narrative	RP-	Pebbles	1	1
10	58	RP	A1	4	Narrative	RP-	Birdhouse	1	1
11	2	NRP	J5	4	Narrative	filler	Speaker	1	1
11	16	NRP	J4	4	Narrative	filler	Pub	0	0
11	29	NRP	J6	4	Narrative	filler	Telephone	1	1
11	38	NRP	J3	4	Narrative	filler	Poster	1	1
11	42	NRP	J2	4	Narrative	filler	Haidresser	1	1
11	60	NRP	J1	4	Narrative	filler	Fire-Extinguisher	1	1
11	7	NRP	H5	4	Narrative	NRP	Sofas	1	0
11	18	NRP	H3	4	Narrative	NRP	Monitor	1	0
11	26	NRP	H1	4	Narrative	NRP	Bins	0	0
11	31	NRP	H6	4	Narrative	NRP	Vending-Machines	0	0
11	41	NRP	H2	4	Narrative	NRP	Lift	0	0
11	56	NRP	H4	4	Narrative	NRP	Railing	1	0
11	5	NRP	F5	4	Narrative	NRP	Ramp	1	0
11	20	NRP	F6	4	Narrative	NRP	Speed-Limit	0	0
11	28	NRP	F1	4	Narrative	NRP	Bicycles	1	1
11	40	NRP	F4	4	Narrative	NRP	Mirror	1	0
11	45	NRP	F2	4	Narrative	NRP	Container	1	1
11	55	NRP	F3	4	Narrative	NRP	Gate	1	0
11	8	NRP	D4	4	Narrative	NRP	Fountain	1	1
11	13	NRP	D1	4	Narrative	NRP	Artwork	0	0
11	21	NRP	D5	4	Narrative	NRP	Student-Centre	1	1
11	35	NRP	D2	4	Narrative	NRP	Barbecue	1	1
11	43	NRP	D3	4	Narrative	NRP	Bench	1	0
11	52	NRP	D6	4	Narrative	NRP	Tree	1	1
11	6	NRP	C1	4	Narrative	NRP	Arrow	0	1
11	19	NRP	C6	4	Narrative	NRP	Tyre	1	1
11	30	NRP	C4	4	Narrative	NRP	Disabled	0	1
11	37	NRP	C5	4	Narrative	NRP	Fees	1	1
11	47	NRP	C2	4	Narrative	NRP	Barrier	1	1
11	51	NRP	C3	4	Narrative	NRP	Chain	1	1
11	3	NRP	E4	4	Narrative	NRP	Portrait	0	1
11	17	NRP	E5	4	Narrative	NRP	Printer	1	0
11	23	NRP	E3	4	Narrative	NRP	Paternoster	0	0
11	32	NRP	E6	4	Narrative	NRP	Sculpture	1	1
11	46	NRP	E2	4	Narrative	NRP	Floorplan	1	1
11	53	NRP	E1	4	Narrative	NRP	Dolls	1	1
11	4	NRP	A1	4	Narrative	NRP	Birdhouse	1	1
11	15	NRP	A2	4	Narrative	NRP	Decking	0	1
11	22	NRP	A4	4	Narrative	NRP	Gazebo	1	1
11	36	NRP	A3	4	Narrative	NRP	Flowers	1	0
11	50	NRP	A6	4	Narrative	NRP	Stool	1	1
11	54	NRP	A5	4	Narrative	NRP	Pebbles	0	0
11	9	NRP	B2	4	Narrative	NRP	Hazard	0	0
11	14	NRP	B6	4	Narrative	NRP	Thermometer	1	1
11	25	NRP	B4	4	Narrative	NRP	Lockers	1	0
11	34	NRP	B1	4	Narrative	NRP	Aquarium	1	0
11	44	NRP	B5	4	Narrative	NRP	Sink	1	1
11	58	NRP	B3	4	Narrative	NRP	Laboratory	0	0
11	10	NRP	G2	4	Narrative	NRP	Floodlight	0	0
11	11	NRP	G5	4	Narrative	NRP	Regulations	1	1
11	27	NRP	G1	4	Narrative	NRP	Basketball	1	1
11	39	NRP	G4	4	Narrative	NRP	Obstacles	1	1
11	49	NRP	G3	4	Narrative	NRP	Goal-Post	1	1
11	57	NRP	G6	4	Narrative	NRP	Turf	0	0
12	1	RP	I1	5	No Tech	filler	Bank	1	1
12	16	RP	I6	5	No Tech	filler	Seating	1	1
12	22	RP	I3	5	No Tech	filler	Diner	1	1
12	39	RP	I4	5	No Tech	filler	Lamp	1	1
12	50	RP	I5	5	No Tech	filler	Letterbox	0	0
12	59	RP	I2	5	No Tech	filler	Column	1	1
12	7	RP	E4	5	No Tech	RP+	Portrait	1	1
12	19	RP	E3	5	No Tech	RP-	Paternoster	0	1
12	25	RP	E1	5	No Tech	RP-	Dolls	1	1
12	40	RP	E5	5	No Tech	RP+	Printer	1	1
12	44	RP	E2	5	No Tech	RP-	Floorplan	1	1
12	56	RP	E6	5	No Tech	RP+	Sculpture	1	1
12	4	RP	H6	5	No Tech	NRP	Vending-Machines	1	0
12	13	RP	H1	5	No Tech	NRP	Bins	0	0
12	23	RP	H5	5	No Tech	NRP	Sofas	1	0
12	33	RP	H4	5	No Tech	NRP	Railing	1	0
12	42	RP	H2	5	No Tech	NRP	Lift	0	0
12	58	RP	H3	5	No Tech	NRP	Monitor	1	0
12	9	RP	A6	5	No Tech	NRP	Stool	0	1
12	20	RP	A3	5	No Tech	NRP	Flowers	1	1
12	30	RP	A5	5	No Tech	NRP	Pebbles	1	1
12	34	RP	A1	5	No Tech	NRP	Birdhouse	1	1
12	45	RP	A4	5	No Tech	NRP	Gazebo	1	1
12	55	RP	A2	5	No Tech	NRP	Decking	0	0
12	8	RP	D1	5	No Tech	RP+	Artwork	1	1
12	15	RP	D2	5	No Tech	RP-	Barbecue	0	0
12	24	RP	D6	5	No Tech	RP+	Tree	1	1
12	35	RP	D5	5	No Tech	RP-	Student-Centre	1	1
12	43	RP	D3	5	No Tech	RP-	Bench	1	1
12	53	RP	D4	5	No Tech	RP+	Fountain	1	1
12	3	RP	F1	5	No Tech	RP+	Bicycles	1	0
12	11	RP	F3	5	No Tech	RP-	Gate	1	0
12	29	RP	F4	5	No Tech	RP+	Mirror	1	0
12	37	RP	F5	5	No Tech	RP+	Ramp	1	1
12	46	RP	F2	5	No Tech	RP-	Container	1	1
12	57	RP	F6	5	No Tech	RP-	Speed-Limit	0	1
12	5	RP	G6	5	No Tech	NRP	Turf	1	1
12	12	RP	G3	5	No Tech	NRP	Goal-Post	1	1
12	26	RP	G1	5	No Tech	NRP	Basketball	1	1
12	38	RP	G2	5	No Tech	NRP	Floodlight	0	0
12	47	RP	G5	5	No Tech	NRP	Regulations	1	0
12	52	RP	G4	5	No Tech	NRP	Obstacles	1	1
12	6	RP	C3	5	No Tech	NRP	Chain	0	0
12	17	RP	C2	5	No Tech	NRP	Barrier	1	0
12	21	RP	C4	5	No Tech	NRP	Disabled	0	0
12	32	RP	C5	5	No Tech	NRP	Fees	1	1
12	49	RP	C6	5	No Tech	NRP	Tyre	1	1
12	51	RP	C1	5	No Tech	NRP	Arrow	1	1
12	10	RP	B3	5	No Tech	RP-	Laboratory	0	0
12	14	RP	B4	5	No Tech	RP-	Lockers	1	1
12	28	RP	B2	5	No Tech	RP+	Hazard	1	0
12	31	RP	B1	5	No Tech	RP+	Aquarium	1	1
12	41	RP	B6	5	No Tech	RP+	Thermometer	1	1
12	54	RP	B5	5	No Tech	RP-	Sink	1	1
13	2	NRP	J3	5	No Tech	filler	Poster	1	1
13	15	NRP	J5	5	No Tech	filler	Speaker	1	1
13	30	NRP	J4	5	No Tech	filler	Pub	0	1
13	38	NRP	J2	5	No Tech	filler	Haidresser	1	1
13	49	NRP	J6	5	No Tech	filler	Telephone	1	1
13	60	NRP	J1	5	No Tech	filler	Fire-Extinguisher	0	0
13	4	NRP	C4	5	No Tech	NRP	Disabled	1	1
13	11	NRP	C6	5	No Tech	NRP	Tyre	1	1
13	24	NRP	C2	5	No Tech	NRP	Barrier	0	0
13	31	NRP	C1	5	No Tech	NRP	Arrow	1	1
13	45	NRP	C5	5	No Tech	NRP	Fees	0	1
13	56	NRP	C3	5	No Tech	NRP	Chain	1	0
13	8	NRP	D2	5	No Tech	NRP	Barbecue	1	1
13	20	NRP	D6	5	No Tech	NRP	Tree	1	1
13	22	NRP	D4	5	No Tech	NRP	Fountain	1	1
13	40	NRP	D1	5	No Tech	NRP	Artwork	0	0
13	41	NRP	D3	5	No Tech	NRP	Bench	1	1
13	57	NRP	D5	5	No Tech	NRP	Student-Centre	0	0
13	5	NRP	A5	5	No Tech	NRP	Pebbles	1	1
13	14	NRP	A3	5	No Tech	NRP	Flowers	1	0
13	21	NRP	A1	5	No Tech	NRP	Birdhouse	1	1
13	36	NRP	A6	5	No Tech	NRP	Stool	1	1
13	50	NRP	A2	5	No Tech	NRP	Decking	0	0
13	55	NRP	A4	5	No Tech	NRP	Gazebo	0	1
13	10	NRP	H4	5	No Tech	NRP	Railing	1	0
13	18	NRP	H1	5	No Tech	NRP	Bins	0	0
13	23	NRP	H3	5	No Tech	NRP	Monitor	0	0
13	35	NRP	H5	5	No Tech	NRP	Sofas	1	1
13	48	NRP	H6	5	No Tech	NRP	Vending-Machines	1	1
13	52	NRP	H2	5	No Tech	NRP	Lift	0	0
13	3	NRP	F6	5	No Tech	NRP	Speed-Limit	0	0
13	17	NRP	F3	5	No Tech	NRP	Gate	1	1
13	28	NRP	F5	5	No Tech	NRP	Ramp	1	1
13	39	NRP	F4	5	No Tech	NRP	Mirror	1	1
13	47	NRP	F1	5	No Tech	NRP	Bicycles	1	1
13	51	NRP	F2	5	No Tech	NRP	Container	0	1
13	7	NRP	B2	5	No Tech	NRP	Hazard	1	0
13	19	NRP	B6	5	No Tech	NRP	Thermometer	1	0
13	26	NRP	B5	5	No Tech	NRP	Sink	1	0
13	33	NRP	B4	5	No Tech	NRP	Lockers	0	0
13	43	NRP	B3	5	No Tech	NRP	Laboratory	0	0
13	53	NRP	B1	5	No Tech	NRP	Aquarium	0	0
13	6	NRP	G6	5	No Tech	NRP	Turf	1	1
13	12	NRP	G5	5	No Tech	NRP	Regulations	0	0
13	25	NRP	G3	5	No Tech	NRP	Goal-Post	1	1
13	32	NRP	G2	5	No Tech	NRP	Floodlight	1	0
13	46	NRP	G4	5	No Tech	NRP	Obstacles	0	1
13	54	NRP	G1	5	No Tech	NRP	Basketball	1	1
13	9	NRP	E4	5	No Tech	NRP	Portrait	1	1
13	16	NRP	E6	5	No Tech	NRP	Sculpture	1	1
13	27	NRP	E1	5	No Tech	NRP	Dolls	1	1
13	34	NRP	E2	5	No Tech	NRP	Floorplan	0	0
13	44	NRP	E5	5	No Tech	NRP	Printer	1	1
13	58	NRP	E3	5	No Tech	NRP	Paternoster	1	1
14	2	RP	J1	6	Smartphone	filler	Fire-Extinguisher	1	0
14	20	RP	J2	6	Smartphone	filler	Haidresser	1	1
14	25	RP	J6	6	Smartphone	filler	Telephone	1	1
14	32	RP	J4	6	Smartphone	filler	Pub	1	1
14	49	RP	J5	6	Smartphone	filler	Speaker	0	1
14	60	RP	J3	6	Smartphone	filler	Poster	0	0
14	8	RP	G4	6	Smartphone	NRP	Obstacles	1	1
14	11	RP	G3	6	Smartphone	NRP	Goal-Post	0	0
14	27	RP	G6	6	Smartphone	NRP	Turf	0	0
14	39	RP	G1	6	Smartphone	NRP	Basketball	1	1
14	46	RP	G5	6	Smartphone	NRP	Regulations	1	0
14	58	RP	G2	6	Smartphone	NRP	Floodlight	0	0
14	7	RP	C6	6	Smartphone	RP-	Tyre	1	0
14	13	RP	C2	6	Smartphone	RP+	Barrier	1	0
14	28	RP	C4	6	Smartphone	RP-	Disabled	0	0
14	38	RP	C5	6	Smartphone	RP+	Fees	1	1
14	45	RP	C3	6	Smartphone	RP+	Chain	1	1
14	56	RP	C1	6	Smartphone	RP-	Arrow	1	1
14	4	RP	B5	6	Smartphone	NRP	Sink	1	1
14	12	RP	B6	6	Smartphone	NRP	Thermometer	0	0
14	24	RP	B2	6	Smartphone	NRP	Hazard	1	1
14	36	RP	B4	6	Smartphone	NRP	Lockers	0	1
14	41	RP	B1	6	Smartphone	NRP	Aquarium	1	1
14	51	RP	B3	6	Smartphone	NRP	Laboratory	1	0
14	9	RP	F5	6	Smartphone	RP-	Ramp	0	1
14	18	RP	F3	6	Smartphone	RP+	Gate	0	0
14	21	RP	F4	6	Smartphone	RP+	Mirror	0	1
14	37	RP	F6	6	Smartphone	RP-	Speed-Limit	0	0
14	42	RP	F1	6	Smartphone	RP+	Bicycles	0	1
14	53	RP	F2	6	Smartphone	RP-	Container	0	0
14	6	RP	D6	6	Smartphone	RP-	Tree	1	0
14	19	RP	D3	6	Smartphone	RP-	Bench	1	1
14	23	RP	D4	6	Smartphone	RP+	Fountain	1	1
14	33	RP	D5	6	Smartphone	RP+	Student-Centre	0	0
14	47	RP	D2	6	Smartphone	RP-	Barbecue	1	1
14	52	RP	D1	6	Smartphone	RP+	Artwork	1	0
14	10	RP	A2	6	Smartphone	NRP	Decking	1	0
14	17	RP	A5	6	Smartphone	NRP	Pebbles	1	1
14	26	RP	A6	6	Smartphone	NRP	Stool	1	1
14	35	RP	A1	6	Smartphone	NRP	Birdhouse	1	1
14	50	RP	A4	6	Smartphone	NRP	Gazebo	0	0
14	55	RP	A3	6	Smartphone	NRP	Flowers	0	0
14	5	RP	H6	6	Smartphone	RP-	Vending-Machines	1	1
14	15	RP	H4	6	Smartphone	RP-	Railing	0	0
14	30	RP	H3	6	Smartphone	RP+	Monitor	1	1
14	40	RP	H5	6	Smartphone	RP-	Sofas	1	1
14	48	RP	H1	6	Smartphone	RP+	Bins	0	0
14	54	RP	H2	6	Smartphone	RP+	Lift	1	1
14	3	RP	E5	6	Smartphone	NRP	Printer	0	1
14	14	RP	E2	6	Smartphone	NRP	Floorplan	1	1
14	29	RP	E3	6	Smartphone	NRP	Paternoster	0	0
14	31	RP	E6	6	Smartphone	NRP	Sculpture	0	1
14	44	RP	E1	6	Smartphone	NRP	Dolls	0	0
14	57	RP	E4	6	Smartphone	NRP	Portrait	0	0
15	1	NRP	I6	6	Smartphone	filler	Seating	1	0
15	18	NRP	I2	6	Smartphone	filler	Column	1	0
15	23	NRP	I4	6	Smartphone	filler	Lamp	1	0
15	37	NRP	I1	6	Smartphone	filler	Bank	0	0
15	42	NRP	I5	6	Smartphone	filler	Letterbox	1	0
15	59	NRP	I3	6	Smartphone	filler	Diner	1	0
15	7	NRP	C1	6	Smartphone	NRP	Arrow	0	0
15	13	NRP	C5	6	Smartphone	NRP	Fees	1	0
15	26	NRP	C2	6	Smartphone	NRP	Barrier	0	0
15	36	NRP	C4	6	Smartphone	NRP	Disabled	1	0
15	48	NRP	C3	6	Smartphone	NRP	Chain	0	0
15	56	NRP	C6	6	Smartphone	NRP	Tyre	0	0
15	6	NRP	F4	6	Smartphone	NRP	Mirror	1	1
15	17	NRP	F3	6	Smartphone	NRP	Gate	0	0
15	28	NRP	F2	6	Smartphone	NRP	Container	0	1
15	39	NRP	F1	6	Smartphone	NRP	Bicycles	1	1
15	49	NRP	F6	6	Smartphone	NRP	Speed-Limit	1	1
15	52	NRP	F5	6	Smartphone	NRP	Ramp	0	1
15	8	NRP	E6	6	Smartphone	NRP	Sculpture	1	1
15	19	NRP	E2	6	Smartphone	NRP	Floorplan	0	0
15	25	NRP	E4	6	Smartphone	NRP	Portrait	1	1
15	31	NRP	E5	6	Smartphone	NRP	Printer	1	1
15	45	NRP	E1	6	Smartphone	NRP	Dolls	1	1
15	58	NRP	E3	6	Smartphone	NRP	Paternoster	1	1
15	5	NRP	D1	6	Smartphone	NRP	Artwork	1	0
15	12	NRP	D3	6	Smartphone	NRP	Bench	1	1
15	21	NRP	D4	6	Smartphone	NRP	Fountain	1	0
15	35	NRP	D2	6	Smartphone	NRP	Barbecue	1	1
15	41	NRP	D5	6	Smartphone	NRP	Student-Centre	0	0
15	57	NRP	D6	6	Smartphone	NRP	Tree	1	1
15	3	NRP	B3	6	Smartphone	NRP	Laboratory	1	1
15	15	NRP	B2	6	Smartphone	NRP	Hazard	1	1
15	30	NRP	B5	6	Smartphone	NRP	Sink	1	1
15	40	NRP	B4	6	Smartphone	NRP	Lockers	0	0
15	46	NRP	B6	6	Smartphone	NRP	Thermometer	0	0
15	53	NRP	B1	6	Smartphone	NRP	Aquarium	1	1
15	4	NRP	H3	6	Smartphone	NRP	Monitor	1	1
15	14	NRP	H6	6	Smartphone	NRP	Vending-Machines	1	1
15	22	NRP	H1	6	Smartphone	NRP	Bins	0	0
15	38	NRP	H2	6	Smartphone	NRP	Lift	1	1
15	43	NRP	H4	6	Smartphone	NRP	Railing	0	0
15	55	NRP	H5	6	Smartphone	NRP	Sofas	1	1
15	10	NRP	A1	6	Smartphone	NRP	Birdhouse	1	1
15	11	NRP	A2	6	Smartphone	NRP	Decking	0	1
15	27	NRP	A5	6	Smartphone	NRP	Pebbles	0	0
15	34	NRP	A6	6	Smartphone	NRP	Stool	1	1
15	44	NRP	A3	6	Smartphone	NRP	Flowers	1	1
15	51	NRP	A4	6	Smartphone	NRP	Gazebo	1	1
15	9	NRP	G4	6	Smartphone	NRP	Obstacles	0	0
15	20	NRP	G2	6	Smartphone	NRP	Floodlight	0	0
15	24	NRP	G3	6	Smartphone	NRP	Goal-Post	1	0
15	32	NRP	G1	6	Smartphone	NRP	Basketball	1	0
15	50	NRP	G6	6	Smartphone	NRP	Turf	1	0
15	54	NRP	G5	6	Smartphone	NRP	Regulations	1	0
16	1	RP	I1	6	Smartphone	filler	Bank	1	1
16	20	RP	I2	6	Smartphone	filler	Column	0	0
16	23	RP	I3	6	Smartphone	filler	Diner	0	1
16	32	RP	I4	6	Smartphone	filler	Lamp	1	0
16	50	RP	I5	6	Smartphone	filler	Letterbox	0	1
16	59	RP	I6	6	Smartphone	filler	Seating	1	1
16	7	RP	G4	6	Smartphone	NRP	Obstacles	0	0
16	18	RP	G3	6	Smartphone	NRP	Goal-Post	1	0
16	26	RP	G1	6	Smartphone	NRP	Basketball	0	0
16	39	RP	G5	6	Smartphone	NRP	Regulations	0	0
16	49	RP	G6	6	Smartphone	NRP	Turf	1	1
16	57	RP	G2	6	Smartphone	NRP	Floodlight	0	1
16	3	RP	H4	6	Smartphone	RP-	Railing	0	0
16	16	RP	H1	6	Smartphone	RP+	Bins	0	0
16	25	RP	H2	6	Smartphone	RP+	Lift	1	1
16	33	RP	H3	6	Smartphone	RP-	Monitor	0	0
16	48	RP	H5	6	Smartphone	RP+	Sofas	0	0
16	51	RP	H6	6	Smartphone	RP-	Vending-Machines	0	0
16	5	RP	C4	6	Smartphone	NRP	Disabled	0	0
16	15	RP	C2	6	Smartphone	NRP	Barrier	1	0
16	27	RP	C6	6	Smartphone	NRP	Tyre	1	1
16	38	RP	C3	6	Smartphone	NRP	Chain	0	1
16	47	RP	C5	6	Smartphone	NRP	Fees	1	0
16	53	RP	C1	6	Smartphone	NRP	Arrow	0	0
16	9	RP	A6	6	Smartphone	NRP	Stool	1	0
16	14	RP	A4	6	Smartphone	NRP	Gazebo	0	0
16	22	RP	A3	6	Smartphone	NRP	Flowers	0	0
16	36	RP	A1	6	Smartphone	NRP	Birdhouse	0	0
16	45	RP	A5	6	Smartphone	NRP	Pebbles	0	0
16	52	RP	A2	6	Smartphone	NRP	Decking	0	0
16	6	RP	D2	6	Smartphone	NRP	Barbecue	0	0
16	19	RP	D5	6	Smartphone	NRP	Student-Centre	1	0
16	29	RP	D4	6	Smartphone	NRP	Fountain	1	0
16	31	RP	D6	6	Smartphone	NRP	Tree	1	1
16	42	RP	D3	6	Smartphone	NRP	Bench	0	0
16	56	RP	D1	6	Smartphone	NRP	Artwork	0	0
16	8	RP	B4	6	Smartphone	RP-	Lockers	0	0
16	13	RP	B6	6	Smartphone	RP+	Thermometer	0	0
16	30	RP	B5	6	Smartphone	RP-	Sink	1	0
16	34	RP	B2	6	Smartphone	RP-	Hazard	1	1
16	44	RP	B3	6	Smartphone	RP+	Laboratory	0	0
16	55	RP	B1	6	Smartphone	RP+	Aquarium	0	0
16	10	RP	F5	6	Smartphone	RP+	Ramp	0	0
16	17	RP	F2	6	Smartphone	RP-	Container	0	0
16	24	RP	F1	6	Smartphone	RP+	Bicycles	0	0
16	37	RP	F6	6	Smartphone	RP+	Speed-Limit	0	0
16	41	RP	F4	6	Smartphone	RP-	Mirror	0	0
16	58	RP	F3	6	Smartphone	RP-	Gate	0	0
16	4	RP	E5	6	Smartphone	RP-	Printer	0	0
16	11	RP	E2	6	Smartphone	RP-	Floorplan	0	0
16	21	RP	E3	6	Smartphone	RP-	Paternoster	0	0
16	35	RP	E6	6	Smartphone	RP+	Sculpture	1	0
16	46	RP	E1	6	Smartphone	RP+	Dolls	1	1
16	54	RP	E4	6	Smartphone	RP+	Portrait	1	1
17	1	NRP	I2	1	MGOK	filler	Column	1	1
17	16	NRP	I5	1	MGOK	filler	Letterbox	1	1
17	28	NRP	I4	1	MGOK	filler	Lamp	0	1
17	33	NRP	I6	1	MGOK	filler	Seating	0	1
17	45	NRP	I1	1	MGOK	filler	Bank	1	1
17	59	NRP	I3	1	MGOK	filler	Diner	0	0
17	4	NRP	D2	1	MGOK	NRP	Barbecue	1	1
17	11	NRP	D4	1	MGOK	NRP	Fountain	1	1
17	25	NRP	D1	1	MGOK	NRP	Artwork	0	0
17	40	NRP	D5	1	MGOK	NRP	Student-Centre	0	0
17	48	NRP	D6	1	MGOK	NRP	Tree	1	1
17	57	NRP	D3	1	MGOK	NRP	Bench	1	1
17	6	NRP	E2	1	MGOK	NRP	Floorplan	0	1
17	12	NRP	E4	1	MGOK	NRP	Portrait	0	0
17	21	NRP	E5	1	MGOK	NRP	Printer	1	1
17	31	NRP	E3	1	MGOK	NRP	Paternoster	1	1
17	44	NRP	E1	1	MGOK	NRP	Dolls	1	1
17	58	NRP	E6	1	MGOK	NRP	Sculpture	1	1
17	8	NRP	G3	1	MGOK	NRP	Goal-Post	1	1
17	19	NRP	G4	1	MGOK	NRP	Obstacles	0	0
17	26	NRP	G6	1	MGOK	NRP	Turf	1	1
17	36	NRP	G1	1	MGOK	NRP	Basketball	1	1
17	49	NRP	G5	1	MGOK	NRP	Regulations	0	0
17	51	NRP	G2	1	MGOK	NRP	Floodlight	1	1
17	3	NRP	F1	1	MGOK	NRP	Bicycles	1	0
17	17	NRP	F3	1	MGOK	NRP	Gate	1	0
17	23	NRP	F6	1	MGOK	NRP	Speed-Limit	1	1
17	32	NRP	F2	1	MGOK	NRP	Container	1	1
17	47	NRP	F4	1	MGOK	NRP	Mirror	0	0
17	54	NRP	F5	1	MGOK	NRP	Ramp	1	1
17	10	NRP	B1	1	MGOK	NRP	Aquarium	1	1
17	18	NRP	B2	1	MGOK	NRP	Hazard	1	1
17	22	NRP	B3	1	MGOK	NRP	Laboratory	1	1
17	37	NRP	B5	1	MGOK	NRP	Sink	1	1
17	50	NRP	B6	1	MGOK	NRP	Thermometer	1	1
17	53	NRP	B4	1	MGOK	NRP	Lockers	0	0
17	5	NRP	A4	1	MGOK	NRP	Gazebo	1	1
17	14	NRP	A3	1	MGOK	NRP	Flowers	0	0
17	24	NRP	A1	1	MGOK	NRP	Birdhouse	0	0
17	35	NRP	A5	1	MGOK	NRP	Pebbles	1	1
17	41	NRP	A2	1	MGOK	NRP	Decking	1	0
17	52	NRP	A6	1	MGOK	NRP	Stool	1	1
17	7	NRP	C1	1	MGOK	NRP	Arrow	1	1
17	15	NRP	C5	1	MGOK	NRP	Fees	0	0
17	27	NRP	C6	1	MGOK	NRP	Tyre	1	1
17	39	NRP	C4	1	MGOK	NRP	Disabled	1	1
17	42	NRP	C2	1	MGOK	NRP	Barrier	0	0
17	55	NRP	C3	1	MGOK	NRP	Chain	1	0
17	9	NRP	H1	1	MGOK	NRP	Bins	0	0
17	20	NRP	H6	1	MGOK	NRP	Vending-Machines	0	1
17	29	NRP	H5	1	MGOK	NRP	Sofas	1	1
17	34	NRP	H3	1	MGOK	NRP	Monitor	0	1
17	43	NRP	H4	1	MGOK	NRP	Railing	1	0
17	56	NRP	H2	1	MGOK	NRP	Lift	1	0
18	1	RP	I6	1	MGOK	filler	Seating	1	1
18	17	RP	I1	1	MGOK	filler	Bank	1	1
18	29	RP	I2	1	MGOK	filler	Column	0	0
18	35	RP	I4	1	MGOK	filler	Lamp	1	0
18	46	RP	I5	1	MGOK	filler	Letterbox	1	1
18	59	RP	I3	1	MGOK	filler	Diner	0	1
18	10	RP	C4	1	MGOK	NRP	Disabled	0	0
18	18	RP	C1	1	MGOK	NRP	Arrow	0	0
18	25	RP	C2	1	MGOK	NRP	Barrier	1	0
18	39	RP	C3	1	MGOK	NRP	Chain	1	1
18	47	RP	C5	1	MGOK	NRP	Fees	1	1
18	56	RP	C6	1	MGOK	NRP	Tyre	0	1
18	4	RP	G5	1	MGOK	NRP	Regulations	0	0
18	15	RP	G6	1	MGOK	NRP	Turf	0	0
18	23	RP	G1	1	MGOK	NRP	Basketball	1	1
18	34	RP	G2	1	MGOK	NRP	Floodlight	0	0
18	43	RP	G3	1	MGOK	NRP	Goal-Post	0	0
18	57	RP	G4	1	MGOK	NRP	Obstacles	0	0
18	7	RP	F4	1	MGOK	NRP	Mirror	0	0
18	16	RP	F1	1	MGOK	NRP	Bicycles	0	0
18	26	RP	F2	1	MGOK	NRP	Container	0	0
18	32	RP	F3	1	MGOK	NRP	Gate	0	0
18	42	RP	F5	1	MGOK	NRP	Ramp	0	0
18	54	RP	F6	1	MGOK	NRP	Speed-Limit	0	0
18	5	RP	A6	1	MGOK	RP-	Stool	0	0
18	13	RP	A1	1	MGOK	RP-	Birdhouse	0	0
18	30	RP	A2	1	MGOK	RP-	Decking	0	0
18	37	RP	A4	1	MGOK	RP+	Gazebo	0	1
18	50	RP	A3	1	MGOK	RP+	Flowers	1	1
18	51	RP	A5	1	MGOK	RP+	Pebbles	1	1
18	6	RP	B6	1	MGOK	RP+	Thermometer	1	1
18	11	RP	B2	1	MGOK	RP-	Hazard	0	1
18	28	RP	B1	1	MGOK	RP-	Aquarium	1	1
18	36	RP	B5	1	MGOK	RP+	Sink	1	1
18	45	RP	B3	1	MGOK	RP-	Laboratory	1	0
18	53	RP	B4	1	MGOK	RP+	Lockers	0	0
18	3	RP	H1	1	MGOK	RP-	Bins	0	0
18	20	RP	H4	1	MGOK	RP-	Railing	0	0
18	22	RP	H2	1	MGOK	RP+	Lift	1	0
18	33	RP	H5	1	MGOK	RP+	Sofas	1	0
18	44	RP	H3	1	MGOK	RP+	Monitor	1	0
18	55	RP	H6	1	MGOK	RP-	Vending-Machines	1	0
18	8	RP	E5	1	MGOK	NRP	Printer	1	0
18	14	RP	E3	1	MGOK	NRP	Paternoster	1	0
18	27	RP	E6	1	MGOK	NRP	Sculpture	1	0
18	40	RP	E2	1	MGOK	NRP	Floorplan	0	0
18	41	RP	E4	1	MGOK	NRP	Portrait	0	0
18	58	RP	E1	1	MGOK	NRP	Dolls	1	0
18	9	RP	D1	1	MGOK	RP+	Artwork	1	1
18	12	RP	D3	1	MGOK	RP+	Bench	1	1
18	21	RP	D4	1	MGOK	RP-	Fountain	1	1
18	31	RP	D5	1	MGOK	RP-	Student-Centre	1	0
18	49	RP	D6	1	MGOK	RP-	Tree	1	0
18	52	RP	D2	1	MGOK	RP+	Barbecue	0	0
19	2	NRP	J4	1	MGOK	filler	Pub	1	1
19	14	NRP	J1	1	MGOK	filler	Fire-Extinguisher	0	1
19	23	NRP	J6	1	MGOK	filler	Telephone	0	0
19	35	NRP	J5	1	MGOK	filler	Speaker	1	0
19	44	NRP	J2	1	MGOK	filler	Haidresser	1	1
19	60	NRP	J3	1	MGOK	filler	Poster	0	0
19	10	NRP	D3	1	MGOK	NRP	Bench	1	0
19	12	NRP	D2	1	MGOK	NRP	Barbecue	1	0
19	26	NRP	D1	1	MGOK	NRP	Artwork	1	0
19	40	NRP	D5	1	MGOK	NRP	Student-Centre	0	0
19	48	NRP	D4	1	MGOK	NRP	Fountain	1	0
19	55	NRP	D6	1	MGOK	NRP	Tree	1	0
19	8	NRP	A4	1	MGOK	NRP	Gazebo	0	0
19	19	NRP	A2	1	MGOK	NRP	Decking	0	0
19	21	NRP	A3	1	MGOK	NRP	Flowers	0	0
19	33	NRP	A5	1	MGOK	NRP	Pebbles	1	1
19	50	NRP	A1	1	MGOK	NRP	Birdhouse	0	0
19	51	NRP	A6	1	MGOK	NRP	Stool	1	1
19	9	NRP	H6	1	MGOK	NRP	Vending-Machines	1	0
19	16	NRP	H4	1	MGOK	NRP	Railing	0	0
19	22	NRP	H5	1	MGOK	NRP	Sofas	1	0
19	38	NRP	H2	1	MGOK	NRP	Lift	1	1
19	43	NRP	H3	1	MGOK	NRP	Monitor	1	1
19	58	NRP	H1	1	MGOK	NRP	Bins	0	0
19	5	NRP	B1	1	MGOK	NRP	Aquarium	1	1
19	11	NRP	B3	1	MGOK	NRP	Laboratory	0	0
19	29	NRP	B6	1	MGOK	NRP	Thermometer	0	1
19	32	NRP	B4	1	MGOK	NRP	Lockers	0	0
19	49	NRP	B5	1	MGOK	NRP	Sink	0	1
19	53	NRP	B2	1	MGOK	NRP	Hazard	1	1
19	3	NRP	C4	1	MGOK	NRP	Disabled	0	0
19	18	NRP	C3	1	MGOK	NRP	Chain	0	0
19	25	NRP	C5	1	MGOK	NRP	Fees	1	0
19	31	NRP	C6	1	MGOK	NRP	Tyre	1	0
19	47	NRP	C1	1	MGOK	NRP	Arrow	0	0
19	56	NRP	C2	1	MGOK	NRP	Barrier	1	0
19	7	NRP	F2	1	MGOK	NRP	Container	1	1
19	15	NRP	F3	1	MGOK	NRP	Gate	1	1
19	30	NRP	F1	1	MGOK	NRP	Bicycles	0	0
19	34	NRP	F5	1	MGOK	NRP	Ramp	0	0
19	41	NRP	F4	1	MGOK	NRP	Mirror	0	0
19	54	NRP	F6	1	MGOK	NRP	Speed-Limit	1	1
19	6	NRP	E5	1	MGOK	NRP	Printer	0	0
19	20	NRP	E1	1	MGOK	NRP	Dolls	1	1
19	28	NRP	E3	1	MGOK	NRP	Paternoster	1	1
19	36	NRP	E4	1	MGOK	NRP	Portrait	0	0
19	45	NRP	E2	1	MGOK	NRP	Floorplan	1	0
19	57	NRP	E6	1	MGOK	NRP	Sculpture	1	1
19	4	NRP	G5	1	MGOK	NRP	Regulations	1	0
19	17	NRP	G6	1	MGOK	NRP	Turf	1	0
19	24	NRP	G2	1	MGOK	NRP	Floodlight	1	0
19	37	NRP	G3	1	MGOK	NRP	Goal-Post	0	0
19	46	NRP	G4	1	MGOK	NRP	Obstacles	0	0
19	52	NRP	G1	1	MGOK	NRP	Basketball	1	0
20	1	RP	I2	2	Narrative	filler	Column	1	1
20	14	RP	I5	2	Narrative	filler	Letterbox	1	1
20	28	RP	I1	2	Narrative	filler	Bank	0	0
20	35	RP	I4	2	Narrative	filler	Lamp	0	0
20	47	RP	I3	2	Narrative	filler	Diner	1	1
20	59	RP	I6	2	Narrative	filler	Seating	0	1
20	5	RP	A6	2	Narrative	RP-	Stool	1	1
20	19	RP	A2	2	Narrative	RP+	Decking	1	1
20	22	RP	A4	2	Narrative	RP-	Gazebo	1	1
20	38	RP	A1	2	Narrative	RP+	Birdhouse	1	1
20	43	RP	A5	2	Narrative	RP+	Pebbles	1	1
20	55	RP	A3	2	Narrative	RP-	Flowers	0	0
20	4	RP	G4	2	Narrative	RP-	Obstacles	0	0
20	11	RP	G2	2	Narrative	RP+	Floodlight	0	1
20	21	RP	G6	2	Narrative	RP+	Turf	1	0
20	40	RP	G3	2	Narrative	RP+	Goal-Post	0	1
20	50	RP	G1	2	Narrative	RP-	Basketball	1	1
20	53	RP	G5	2	Narrative	RP-	Regulations	1	1
20	7	RP	E4	2	Narrative	RP-	Portrait	1	0
20	18	RP	E2	2	Narrative	RP-	Floorplan	0	0
20	26	RP	E5	2	Narrative	RP-	Printer	1	1
20	37	RP	E3	2	Narrative	RP+	Paternoster	1	0
20	48	RP	E6	2	Narrative	RP+	Sculpture	1	1
20	52	RP	E1	2	Narrative	RP+	Dolls	0	1
20	9	RP	D6	2	Narrative	NRP	Tree	1	1
20	12	RP	D4	2	Narrative	NRP	Fountain	1	0
20	29	RP	D3	2	Narrative	NRP	Bench	1	0
20	36	RP	D1	2	Narrative	NRP	Artwork	1	0
20	49	RP	D2	2	Narrative	NRP	Barbecue	1	0
20	51	RP	D5	2	Narrative	NRP	Student-Centre	0	0
20	3	RP	C2	2	Narrative	NRP	Barrier	1	0
20	20	RP	C1	2	Narrative	NRP	Arrow	1	0
20	27	RP	C3	2	Narrative	NRP	Chain	0	0
20	33	RP	C6	2	Narrative	NRP	Tyre	1	1
20	46	RP	C5	2	Narrative	NRP	Fees	0	0
20	57	RP	C4	2	Narrative	NRP	Disabled	1	0
20	8	RP	H4	2	Narrative	RP+	Railing	1	1
20	15	RP	H3	2	Narrative	RP-	Monitor	0	0
20	24	RP	H6	2	Narrative	RP-	Vending-Machines	1	1
20	31	RP	H2	2	Narrative	RP-	Lift	1	0
20	44	RP	H1	2	Narrative	RP+	Bins	1	0
20	58	RP	H5	2	Narrative	RP+	Sofas	1	1
20	10	RP	F4	2	Narrative	NRP	Mirror	1	1
20	13	RP	F2	2	Narrative	NRP	Container	0	0
20	25	RP	F6	2	Narrative	NRP	Speed-Limit	0	1
20	34	RP	F5	2	Narrative	NRP	Ramp	1	1
20	41	RP	F3	2	Narrative	NRP	Gate	1	0
20	54	RP	F1	2	Narrative	NRP	Bicycles	1	0
20	6	RP	B2	2	Narrative	NRP	Hazard	0	0
20	16	RP	B6	2	Narrative	NRP	Thermometer	1	1
20	30	RP	B4	2	Narrative	NRP	Lockers	0	0
20	32	RP	B3	2	Narrative	NRP	Laboratory	1	1
20	42	RP	B5	2	Narrative	NRP	Sink	1	1
20	56	RP	B1	2	Narrative	NRP	Aquarium	1	1
21	2	NRP	J6	2	Narrative	filler	Telephone	1	0
21	13	NRP	J2	2	Narrative	filler	Haidresser	1	0
21	23	NRP	J3	2	Narrative	filler	Poster	1	0
21	32	NRP	J4	2	Narrative	filler	Pub	1	0
21	44	NRP	J1	2	Narrative	filler	Fire-Extinguisher	1	0
21	60	NRP	J5	2	Narrative	filler	Speaker	0	0
21	5	NRP	A3	2	Narrative	NRP	Flowers	1	1
21	15	NRP	A2	2	Narrative	NRP	Decking	1	1
21	21	NRP	A5	2	Narrative	NRP	Pebbles	0	0
21	39	NRP	A6	2	Narrative	NRP	Stool	0	0
21	47	NRP	A4	2	Narrative	NRP	Gazebo	0	0
21	58	NRP	A1	2	Narrative	NRP	Birdhouse	0	0
21	8	NRP	G6	2	Narrative	NRP	Turf	1	0
21	19	NRP	G1	2	Narrative	NRP	Basketball	1	0
21	27	NRP	G5	2	Narrative	NRP	Regulations	1	0
21	37	NRP	G4	2	Narrative	NRP	Obstacles	0	0
21	43	NRP	G2	2	Narrative	NRP	Floodlight	0	0
21	52	NRP	G3	2	Narrative	NRP	Goal-Post	0	0
21	10	NRP	H1	2	Narrative	NRP	Bins	0	1
21	11	NRP	H2	2	Narrative	NRP	Lift	0	1
21	25	NRP	H4	2	Narrative	NRP	Railing	1	1
21	35	NRP	H6	2	Narrative	NRP	Vending-Machines	1	1
21	49	NRP	H3	2	Narrative	NRP	Monitor	1	0
21	51	NRP	H5	2	Narrative	NRP	Sofas	1	1
21	6	NRP	C5	2	Narrative	NRP	Fees	1	0
21	17	NRP	C3	2	Narrative	NRP	Chain	0	1
21	28	NRP	C2	2	Narrative	NRP	Barrier	0	0
21	40	NRP	C4	2	Narrative	NRP	Disabled	0	0
21	48	NRP	C1	2	Narrative	NRP	Arrow	0	0
21	56	NRP	C6	2	Narrative	NRP	Tyre	1	1
21	7	NRP	F4	2	Narrative	NRP	Mirror	1	1
21	18	NRP	F1	2	Narrative	NRP	Bicycles	1	1
21	29	NRP	F3	2	Narrative	NRP	Gate	1	0
21	33	NRP	F2	2	Narrative	NRP	Container	0	0
21	45	NRP	F5	2	Narrative	NRP	Ramp	1	0
21	54	NRP	F6	2	Narrative	NRP	Speed-Limit	1	1
21	3	NRP	D5	2	Narrative	NRP	Student-Centre	1	1
21	14	NRP	D4	2	Narrative	NRP	Fountain	1	1
21	24	NRP	D3	2	Narrative	NRP	Bench	0	0
21	34	NRP	D1	2	Narrative	NRP	Artwork	0	0
21	50	NRP	D6	2	Narrative	NRP	Tree	0	0
21	55	NRP	D2	2	Narrative	NRP	Barbecue	1	0
21	4	NRP	B3	2	Narrative	NRP	Laboratory	1	0
21	12	NRP	B4	2	Narrative	NRP	Lockers	0	1
21	22	NRP	B2	2	Narrative	NRP	Hazard	1	1
21	31	NRP	B1	2	Narrative	NRP	Aquarium	1	1
21	41	NRP	B6	2	Narrative	NRP	Thermometer	1	0
21	57	NRP	B5	2	Narrative	NRP	Sink	1	1
21	9	NRP	E5	2	Narrative	NRP	Printer	1	0
21	16	NRP	E6	2	Narrative	NRP	Sculpture	1	0
21	26	NRP	E3	2	Narrative	NRP	Paternoster	1	0
21	36	NRP	E1	2	Narrative	NRP	Dolls	1	0
21	42	NRP	E4	2	Narrative	NRP	Portrait	0	0
21	53	NRP	E2	2	Narrative	NRP	Floorplan	0	0
22	2	RP	J1	2	Narrative	filler	Fire-Extinguisher	1	0
22	19	RP	J6	2	Narrative	filler	Telephone	1	0
22	25	RP	J5	2	Narrative	filler	Speaker	0	0
22	32	RP	J4	2	Narrative	filler	Pub	0	0
22	47	RP	J2	2	Narrative	filler	Haidresser	1	0
22	60	RP	J3	2	Narrative	filler	Poster	1	0
22	10	RP	C5	2	Narrative	RP-	Fees	1	0
22	11	RP	C3	2	Narrative	RP+	Chain	1	1
22	30	RP	C4	2	Narrative	RP-	Disabled	1	1
22	39	RP	C2	2	Narrative	RP+	Barrier	1	0
22	50	RP	C6	2	Narrative	RP+	Tyre	0	0
22	52	RP	C1	2	Narrative	RP-	Arrow	0	1
22	6	RP	E4	2	Narrative	NRP	Portrait	1	1
22	15	RP	E3	2	Narrative	NRP	Paternoster	1	0
22	23	RP	E2	2	Narrative	NRP	Floorplan	0	0
22	34	RP	E1	2	Narrative	NRP	Dolls	1	1
22	43	RP	E6	2	Narrative	NRP	Sculpture	0	0
22	57	RP	E5	2	Narrative	NRP	Printer	1	0
22	7	RP	D1	2	Narrative	RP+	Artwork	0	0
22	13	RP	D2	2	Narrative	RP+	Barbecue	1	0
22	29	RP	D3	2	Narrative	RP+	Bench	1	0
22	40	RP	D6	2	Narrative	RP-	Tree	1	0
22	42	RP	D4	2	Narrative	RP-	Fountain	1	0
22	54	RP	D5	2	Narrative	RP-	Student-Centre	0	0
22	4	RP	G6	2	Narrative	NRP	Turf	0	0
22	14	RP	G5	2	Narrative	NRP	Regulations	0	0
22	28	RP	G2	2	Narrative	NRP	Floodlight	1	0
22	31	RP	G3	2	Narrative	NRP	Goal-Post	0	0
22	48	RP	G1	2	Narrative	NRP	Basketball	1	1
22	58	RP	G4	2	Narrative	NRP	Obstacles	1	1
22	3	RP	A4	2	Narrative	NRP	Gazebo	0	1
22	20	RP	A1	2	Narrative	NRP	Birdhouse	1	1
22	27	RP	A2	2	Narrative	NRP	Decking	0	1
22	33	RP	A6	2	Narrative	NRP	Stool	0	0
22	46	RP	A3	2	Narrative	NRP	Flowers	0	0
22	53	RP	A5	2	Narrative	NRP	Pebbles	1	1
22	8	RP	H4	2	Narrative	NRP	Railing	0	0
22	12	RP	H3	2	Narrative	NRP	Monitor	1	0
22	26	RP	H5	2	Narrative	NRP	Sofas	0	0
22	38	RP	H1	2	Narrative	NRP	Bins	0	0
22	41	RP	H2	2	Narrative	NRP	Lift	0	0
22	56	RP	H6	2	Narrative	NRP	Vending-Machines	0	0
22	5	RP	F1	2	Narrative	RP-	Bicycles	1	1
22	17	RP	F3	2	Narrative	RP+	Gate	1	1
22	22	RP	F5	2	Narrative	RP-	Ramp	0	0
22	37	RP	F6	2	Narrative	RP-	Speed-Limit	0	0
22	44	RP	F4	2	Narrative	RP+	Mirror	1	1
22	51	RP	F2	2	Narrative	RP+	Container	1	1
22	9	RP	B3	2	Narrative	RP+	Laboratory	1	1
22	18	RP	B1	2	Narrative	RP+	Aquarium	1	1
22	21	RP	B6	2	Narrative	RP-	Thermometer	1	1
22	35	RP	B4	2	Narrative	RP-	Lockers	0	0
22	45	RP	B2	2	Narrative	RP-	Hazard	1	1
22	55	RP	B5	2	Narrative	RP+	Sink	1	0
23	2	NRP	J3	2	Narrative	filler	Poster	1	0
23	14	NRP	J4	2	Narrative	filler	Pub	0	0
23	24	NRP	J6	2	Narrative	filler	Telephone	1	0
23	32	NRP	J5	2	Narrative	filler	Speaker	1	0
23	46	NRP	J1	2	Narrative	filler	Fire-Extinguisher	0	0
23	60	NRP	J2	2	Narrative	filler	Haidresser	1	0
23	5	NRP	G4	2	Narrative	NRP	Obstacles	1	1
23	17	NRP	G2	2	Narrative	NRP	Floodlight	0	0
23	21	NRP	G6	2	Narrative	NRP	Turf	1	1
23	37	NRP	G5	2	Narrative	NRP	Regulations	1	1
23	44	NRP	G3	2	Narrative	NRP	Goal-Post	1	0
23	52	NRP	G1	2	Narrative	NRP	Basketball	0	1
23	9	NRP	A2	2	Narrative	NRP	Decking	1	1
23	18	NRP	A6	2	Narrative	NRP	Stool	0	0
23	30	NRP	A4	2	Narrative	NRP	Gazebo	1	1
23	38	NRP	A3	2	Narrative	NRP	Flowers	1	1
23	49	NRP	A1	2	Narrative	NRP	Birdhouse	1	1
23	55	NRP	A5	2	Narrative	NRP	Pebbles	0	1
23	7	NRP	B4	2	Narrative	NRP	Lockers	1	1
23	20	NRP	B5	2	Narrative	NRP	Sink	1	0
23	23	NRP	B2	2	Narrative	NRP	Hazard	1	0
23	36	NRP	B6	2	Narrative	NRP	Thermometer	0	0
23	50	NRP	B1	2	Narrative	NRP	Aquarium	1	1
23	56	NRP	B3	2	Narrative	NRP	Laboratory	1	1
23	10	NRP	C2	2	Narrative	NRP	Barrier	1	1
23	11	NRP	C5	2	Narrative	NRP	Fees	1	1
23	28	NRP	C1	2	Narrative	NRP	Arrow	1	0
23	40	NRP	C4	2	Narrative	NRP	Disabled	0	0
23	41	NRP	C6	2	Narrative	NRP	Tyre	1	1
23	53	NRP	C3	2	Narrative	NRP	Chain	1	1
23	4	NRP	F3	2	Narrative	NRP	Gate	0	0
23	19	NRP	F1	2	Narrative	NRP	Bicycles	0	1
23	25	NRP	F6	2	Narrative	NRP	Speed-Limit	1	1
23	33	NRP	F4	2	Narrative	NRP	Mirror	1	1
23	45	NRP	F2	2	Narrative	NRP	Container	1	1
23	51	NRP	F5	2	Narrative	NRP	Ramp	0	0
23	8	NRP	E5	2	Narrative	NRP	Printer	1	1
23	16	NRP	E4	2	Narrative	NRP	Portrait	0	1
23	29	NRP	E1	2	Narrative	NRP	Dolls	1	1
23	35	NRP	E2	2	Narrative	NRP	Floorplan	0	0
23	47	NRP	E6	2	Narrative	NRP	Sculpture	1	1
23	57	NRP	E3	2	Narrative	NRP	Paternoster	1	1
23	3	NRP	D1	2	Narrative	NRP	Artwork	0	0
23	15	NRP	D6	2	Narrative	NRP	Tree	1	0
23	22	NRP	D3	2	Narrative	NRP	Bench	1	0
23	31	NRP	D2	2	Narrative	NRP	Barbecue	1	0
23	42	NRP	D4	2	Narrative	NRP	Fountain	1	0
23	54	NRP	D5	2	Narrative	NRP	Student-Centre	0	0
23	6	NRP	H1	2	Narrative	NRP	Bins	0	0
23	12	NRP	H3	2	Narrative	NRP	Monitor	1	1
23	26	NRP	H6	2	Narrative	NRP	Vending-Machines	1	1
23	34	NRP	H5	2	Narrative	NRP	Sofas	1	1
23	43	NRP	H2	2	Narrative	NRP	Lift	1	1
23	58	NRP	H4	2	Narrative	NRP	Railing	0	0
24	1	RP	I6	3	No Tech	filler	Seating	0	1
24	15	RP	I1	3	No Tech	filler	Bank	0	0
24	25	RP	I2	3	No Tech	filler	Column	1	1
24	39	RP	I3	3	No Tech	filler	Diner	1	1
24	49	RP	I5	3	No Tech	filler	Letterbox	1	1
24	59	RP	I4	3	No Tech	filler	Lamp	1	1
24	7	RP	H4	3	No Tech	NRP	Railing	1	1
24	17	RP	H1	3	No Tech	NRP	Bins	0	0
24	28	RP	H5	3	No Tech	NRP	Sofas	1	1
24	37	RP	H6	3	No Tech	NRP	Vending-Machines	0	1
24	42	RP	H2	3	No Tech	NRP	Lift	1	1
24	54	RP	H3	3	No Tech	NRP	Monitor	1	1
24	8	RP	C1	3	No Tech	NRP	Arrow	0	0
24	14	RP	C6	3	No Tech	NRP	Tyre	1	1
24	29	RP	C5	3	No Tech	NRP	Fees	0	0
24	31	RP	C4	3	No Tech	NRP	Disabled	0	1
24	46	RP	C3	3	No Tech	NRP	Chain	1	1
24	55	RP	C2	3	No Tech	NRP	Barrier	1	0
24	5	RP	A5	3	No Tech	RP-	Pebbles	1	0
24	18	RP	A4	3	No Tech	RP+	Gazebo	0	0
24	30	RP	A6	3	No Tech	RP+	Stool	1	0
24	32	RP	A3	3	No Tech	RP-	Flowers	0	0
24	47	RP	A1	3	No Tech	RP+	Birdhouse	1	0
24	51	RP	A2	3	No Tech	RP-	Decking	0	0
24	6	RP	D4	3	No Tech	NRP	Fountain	1	1
24	12	RP	D3	3	No Tech	NRP	Bench	0	0
24	24	RP	D2	3	No Tech	NRP	Barbecue	1	1
24	34	RP	D1	3	No Tech	NRP	Artwork	1	0
24	43	RP	D5	3	No Tech	NRP	Student-Centre	0	0
24	52	RP	D6	3	No Tech	NRP	Tree	0	0
24	4	RP	B2	3	No Tech	NRP	Hazard	0	0
24	13	RP	B5	3	No Tech	NRP	Sink	1	1
24	22	RP	B1	3	No Tech	NRP	Aquarium	1	1
24	35	RP	B4	3	No Tech	NRP	Lockers	1	1
24	50	RP	B6	3	No Tech	NRP	Thermometer	0	0
24	56	RP	B3	3	No Tech	NRP	Laboratory	0	0
24	9	RP	G4	3	No Tech	RP+	Obstacles	0	1
24	11	RP	G3	3	No Tech	RP-	Goal-Post	1	1
24	27	RP	G2	3	No Tech	RP-	Floodlight	1	0
24	36	RP	G1	3	No Tech	RP-	Basketball	1	1
24	48	RP	G6	3	No Tech	RP+	Turf	1	1
24	57	RP	G5	3	No Tech	RP+	Regulations	0	0
24	10	RP	E4	3	No Tech	RP+	Portrait	1	1
24	20	RP	E1	3	No Tech	RP+	Dolls	1	1
24	23	RP	E3	3	No Tech	RP+	Paternoster	1	1
24	33	RP	E5	3	No Tech	RP-	Printer	1	1
24	45	RP	E2	3	No Tech	RP-	Floorplan	0	0
24	58	RP	E6	3	No Tech	RP-	Sculpture	0	0
24	3	RP	F5	3	No Tech	RP-	Ramp	0	0
24	16	RP	F4	3	No Tech	RP-	Mirror	0	0
24	21	RP	F6	3	No Tech	RP+	Speed-Limit	1	1
24	38	RP	F1	3	No Tech	RP+	Bicycles	1	1
24	41	RP	F2	3	No Tech	RP-	Container	0	0
24	53	RP	F3	3	No Tech	RP+	Gate	1	1
25	1	NRP	I6	3	No Tech	filler	Seating	1	1
25	13	NRP	I1	3	No Tech	filler	Bank	1	0
25	22	NRP	I2	3	No Tech	filler	Column	0	0
25	38	NRP	I5	3	No Tech	filler	Letterbox	1	1
25	45	NRP	I4	3	No Tech	filler	Lamp	1	1
25	59	NRP	I3	3	No Tech	filler	Diner	1	1
25	5	NRP	A3	3	No Tech	NRP	Flowers	0	0
25	15	NRP	A4	3	No Tech	NRP	Gazebo	1	0
25	25	NRP	A5	3	No Tech	NRP	Pebbles	1	0
25	34	NRP	A6	3	No Tech	NRP	Stool	1	0
25	46	NRP	A2	3	No Tech	NRP	Decking	1	0
25	51	NRP	A1	3	No Tech	NRP	Birdhouse	1	0
25	6	NRP	H4	3	No Tech	NRP	Railing	0	0
25	17	NRP	H5	3	No Tech	NRP	Sofas	1	1
25	26	NRP	H2	3	No Tech	NRP	Lift	1	0
25	40	NRP	H6	3	No Tech	NRP	Vending-Machines	1	0
25	49	NRP	H1	3	No Tech	NRP	Bins	1	0
25	54	NRP	H3	3	No Tech	NRP	Monitor	1	0
25	10	NRP	E3	3	No Tech	NRP	Paternoster	1	1
25	19	NRP	E4	3	No Tech	NRP	Portrait	1	1
25	28	NRP	E1	3	No Tech	NRP	Dolls	1	1
25	35	NRP	E5	3	No Tech	NRP	Printer	1	1
25	41	NRP	E2	3	No Tech	NRP	Floorplan	0	0
25	52	NRP	E6	3	No Tech	NRP	Sculpture	1	1
25	7	NRP	F3	3	No Tech	NRP	Gate	1	0
25	11	NRP	F2	3	No Tech	NRP	Container	1	1
25	29	NRP	F4	3	No Tech	NRP	Mirror	1	0
25	31	NRP	F5	3	No Tech	NRP	Ramp	1	1
25	48	NRP	F6	3	No Tech	NRP	Speed-Limit	1	0
25	58	NRP	F1	3	No Tech	NRP	Bicycles	1	0
25	9	NRP	G3	3	No Tech	NRP	Goal-Post	1	1
25	14	NRP	G5	3	No Tech	NRP	Regulations	1	1
25	23	NRP	G6	3	No Tech	NRP	Turf	1	1
25	37	NRP	G4	3	No Tech	NRP	Obstacles	0	0
25	44	NRP	G2	3	No Tech	NRP	Floodlight	1	1
25	56	NRP	G1	3	No Tech	NRP	Basketball	1	1
25	8	NRP	C1	3	No Tech	NRP	Arrow	1	1
25	16	NRP	C3	3	No Tech	NRP	Chain	1	1
25	30	NRP	C2	3	No Tech	NRP	Barrier	1	0
25	39	NRP	C6	3	No Tech	NRP	Tyre	1	1
25	47	NRP	C5	3	No Tech	NRP	Fees	1	1
25	57	NRP	C4	3	No Tech	NRP	Disabled	0	0
25	4	NRP	D6	3	No Tech	NRP	Tree	1	1
25	12	NRP	D3	3	No Tech	NRP	Bench	1	1
25	24	NRP	D5	3	No Tech	NRP	Student-Centre	0	0
25	32	NRP	D1	3	No Tech	NRP	Artwork	0	0
25	43	NRP	D2	3	No Tech	NRP	Barbecue	1	1
25	55	NRP	D4	3	No Tech	NRP	Fountain	1	1
25	3	NRP	B5	3	No Tech	NRP	Sink	1	0
25	18	NRP	B2	3	No Tech	NRP	Hazard	1	0
25	21	NRP	B6	3	No Tech	NRP	Thermometer	0	0
25	33	NRP	B4	3	No Tech	NRP	Lockers	1	0
25	42	NRP	B3	3	No Tech	NRP	Laboratory	1	0
25	53	NRP	B1	3	No Tech	NRP	Aquarium	1	0
26	1	RP	I5	3	No Tech	filler	Letterbox	1	1
26	15	RP	I3	3	No Tech	filler	Diner	1	1
26	30	RP	I6	3	No Tech	filler	Seating	1	1
26	34	RP	I2	3	No Tech	filler	Column	1	1
26	49	RP	I1	3	No Tech	filler	Bank	1	1
26	59	RP	I4	3	No Tech	filler	Lamp	0	0
26	6	RP	E1	3	No Tech	RP+	Dolls	0	1
26	11	RP	E2	3	No Tech	RP+	Floorplan	0	1
26	24	RP	E4	3	No Tech	RP-	Portrait	0	0
26	39	RP	E5	3	No Tech	RP-	Printer	1	1
26	46	RP	E6	3	No Tech	RP+	Sculpture	1	1
26	55	RP	E3	3	No Tech	RP-	Paternoster	1	0
26	10	RP	B4	3	No Tech	NRP	Lockers	0	0
26	14	RP	B5	3	No Tech	NRP	Sink	1	0
26	21	RP	B2	3	No Tech	NRP	Hazard	1	0
26	35	RP	B3	3	No Tech	NRP	Laboratory	1	0
26	43	RP	B1	3	No Tech	NRP	Aquarium	0	0
26	56	RP	B6	3	No Tech	NRP	Thermometer	1	0
26	9	RP	H2	3	No Tech	RP-	Lift	0	0
26	18	RP	H3	3	No Tech	RP+	Monitor	1	1
26	22	RP	H4	3	No Tech	RP+	Railing	1	1
26	40	RP	H6	3	No Tech	RP-	Vending-Machines	0	0
26	48	RP	H1	3	No Tech	RP-	Bins	0	0
26	54	RP	H5	3	No Tech	RP+	Sofas	1	1
26	5	RP	D2	3	No Tech	NRP	Barbecue	1	1
26	16	RP	D5	3	No Tech	NRP	Student-Centre	0	0
26	23	RP	D4	3	No Tech	NRP	Fountain	1	1
26	36	RP	D3	3	No Tech	NRP	Bench	1	1
26	42	RP	D1	3	No Tech	NRP	Artwork	0	1
26	53	RP	D6	3	No Tech	NRP	Tree	1	1
26	3	RP	A1	3	No Tech	NRP	Birdhouse	0	0
26	13	RP	A3	3	No Tech	NRP	Flowers	0	0
26	25	RP	A6	3	No Tech	NRP	Stool	1	0
26	38	RP	A2	3	No Tech	NRP	Decking	1	0
26	45	RP	A4	3	No Tech	NRP	Gazebo	1	0
26	57	RP	A5	3	No Tech	NRP	Pebbles	1	0
26	7	RP	C6	3	No Tech	RP+	Tyre	1	1
26	19	RP	C4	3	No Tech	RP-	Disabled	0	0
26	26	RP	C3	3	No Tech	RP-	Chain	1	1
26	31	RP	C1	3	No Tech	RP-	Arrow	1	1
26	50	RP	C5	3	No Tech	RP+	Fees	1	1
26	51	RP	C2	3	No Tech	RP+	Barrier	1	1
26	8	RP	G5	3	No Tech	RP+	Regulations	1	1
26	17	RP	G6	3	No Tech	RP+	Turf	1	1
26	29	RP	G1	3	No Tech	RP+	Basketball	1	1
26	37	RP	G2	3	No Tech	RP-	Floodlight	0	0
26	47	RP	G4	3	No Tech	RP-	Obstacles	0	0
26	52	RP	G3	3	No Tech	RP-	Goal-Post	1	1
26	4	RP	F1	3	No Tech	NRP	Bicycles	0	0
26	20	RP	F4	3	No Tech	NRP	Mirror	0	0
26	28	RP	F2	3	No Tech	NRP	Container	0	0
26	33	RP	F3	3	No Tech	NRP	Gate	0	0
26	41	RP	F6	3	No Tech	NRP	Speed-Limit	0	0
26	58	RP	F5	3	No Tech	NRP	Ramp	0	0
27	1	NRP	I3	3	No Tech	filler	Diner	1	1
27	20	NRP	I5	3	No Tech	filler	Letterbox	1	1
27	30	NRP	I4	3	No Tech	filler	Lamp	1	1
27	33	NRP	I2	3	No Tech	filler	Column	0	0
27	44	NRP	I1	3	No Tech	filler	Bank	0	0
27	59	NRP	I6	3	No Tech	filler	Seating	1	0
27	7	NRP	H3	3	No Tech	NRP	Monitor	1	0
27	19	NRP	H4	3	No Tech	NRP	Railing	1	0
27	24	NRP	H2	3	No Tech	NRP	Lift	0	0
27	37	NRP	H5	3	No Tech	NRP	Sofas	1	0
27	43	NRP	H6	3	No Tech	NRP	Vending-Machines	0	0
27	54	NRP	H1	3	No Tech	NRP	Bins	1	0
27	5	NRP	E5	3	No Tech	NRP	Printer	1	1
27	15	NRP	E4	3	No Tech	NRP	Portrait	0	0
27	25	NRP	E6	3	No Tech	NRP	Sculpture	1	1
27	35	NRP	E2	3	No Tech	NRP	Floorplan	0	0
27	45	NRP	E3	3	No Tech	NRP	Paternoster	1	1
27	58	NRP	E1	3	No Tech	NRP	Dolls	1	1
27	8	NRP	A2	3	No Tech	NRP	Decking	0	0
27	16	NRP	A1	3	No Tech	NRP	Birdhouse	1	1
27	28	NRP	A4	3	No Tech	NRP	Gazebo	1	1
27	36	NRP	A3	3	No Tech	NRP	Flowers	0	0
27	48	NRP	A6	3	No Tech	NRP	Stool	1	1
27	52	NRP	A5	3	No Tech	NRP	Pebbles	1	1
27	4	NRP	D6	3	No Tech	NRP	Tree	1	1
27	18	NRP	D1	3	No Tech	NRP	Artwork	1	0
27	21	NRP	D4	3	No Tech	NRP	Fountain	1	1
27	40	NRP	D2	3	No Tech	NRP	Barbecue	1	1
27	49	NRP	D3	3	No Tech	NRP	Bench	0	1
27	57	NRP	D5	3	No Tech	NRP	Student-Centre	0	0
27	6	NRP	C6	3	No Tech	NRP	Tyre	1	1
27	11	NRP	C4	3	No Tech	NRP	Disabled	0	0
27	26	NRP	C3	3	No Tech	NRP	Chain	1	0
27	38	NRP	C5	3	No Tech	NRP	Fees	1	1
27	50	NRP	C2	3	No Tech	NRP	Barrier	1	1
27	53	NRP	C1	3	No Tech	NRP	Arrow	1	1
27	10	NRP	G1	3	No Tech	NRP	Basketball	0	1
27	17	NRP	G2	3	No Tech	NRP	Floodlight	0	1
27	23	NRP	G4	3	No Tech	NRP	Obstacles	1	1
27	31	NRP	G5	3	No Tech	NRP	Regulations	1	1
27	47	NRP	G6	3	No Tech	NRP	Turf	1	1
27	51	NRP	G3	3	No Tech	NRP	Goal-Post	1	1
27	9	NRP	F2	3	No Tech	NRP	Container	0	0
27	12	NRP	F4	3	No Tech	NRP	Mirror	1	1
27	29	NRP	F1	3	No Tech	NRP	Bicycles	0	1
27	32	NRP	F6	3	No Tech	NRP	Speed-Limit	0	1
27	41	NRP	F5	3	No Tech	NRP	Ramp	0	0
27	56	NRP	F3	3	No Tech	NRP	Gate	0	1
27	3	NRP	B6	3	No Tech	NRP	Thermometer	1	1
27	14	NRP	B4	3	No Tech	NRP	Lockers	0	0
27	22	NRP	B3	3	No Tech	NRP	Laboratory	1	1
27	39	NRP	B5	3	No Tech	NRP	Sink	1	1
27	42	NRP	B2	3	No Tech	NRP	Hazard	0	0
27	55	NRP	B1	3	No Tech	NRP	Aquarium	1	1
28	2	RP	J4	4	Smartphone	filler	Pub	1	1
28	18	RP	J5	4	Smartphone	filler	Speaker	1	1
28	24	RP	J3	4	Smartphone	filler	Poster	1	0
28	38	RP	J1	4	Smartphone	filler	Fire-Extinguisher	0	1
28	47	RP	J2	4	Smartphone	filler	Haidresser	1	1
28	60	RP	J6	4	Smartphone	filler	Telephone	1	1
28	3	RP	G2	4	Smartphone	NRP	Floodlight	0	0
28	15	RP	G5	4	Smartphone	NRP	Regulations	0	0
28	27	RP	G6	4	Smartphone	NRP	Turf	0	0
28	40	RP	G1	4	Smartphone	NRP	Basketball	1	1
28	50	RP	G3	4	Smartphone	NRP	Goal-Post	0	0
28	55	RP	G4	4	Smartphone	NRP	Obstacles	1	1
28	7	RP	H5	4	Smartphone	NRP	Sofas	1	0
28	17	RP	H1	4	Smartphone	NRP	Bins	0	0
28	26	RP	H6	4	Smartphone	NRP	Vending-Machines	1	0
28	39	RP	H2	4	Smartphone	NRP	Lift	1	0
28	48	RP	H3	4	Smartphone	NRP	Monitor	1	0
28	56	RP	H4	4	Smartphone	NRP	Railing	0	0
28	4	RP	A3	4	Smartphone	RP+	Flowers	1	1
28	12	RP	A6	4	Smartphone	RP-	Stool	1	0
28	28	RP	A5	4	Smartphone	RP+	Pebbles	0	1
28	35	RP	A4	4	Smartphone	RP-	Gazebo	0	0
28	49	RP	A2	4	Smartphone	RP+	Decking	0	1
28	57	RP	A1	4	Smartphone	RP-	Birdhouse	1	1
28	5	RP	C4	4	Smartphone	RP+	Disabled	1	0
28	20	RP	C2	4	Smartphone	RP+	Barrier	1	1
28	22	RP	C3	4	Smartphone	RP-	Chain	0	0
28	34	RP	C5	4	Smartphone	RP+	Fees	1	1
28	42	RP	C1	4	Smartphone	RP-	Arrow	1	1
28	54	RP	C6	4	Smartphone	RP-	Tyre	1	1
28	10	RP	F4	4	Smartphone	NRP	Mirror	1	1
28	11	RP	F5	4	Smartphone	NRP	Ramp	0	0
28	23	RP	F2	4	Smartphone	NRP	Container	0	1
28	31	RP	F6	4	Smartphone	NRP	Speed-Limit	0	0
28	46	RP	F1	4	Smartphone	NRP	Bicycles	1	1
28	58	RP	F3	4	Smartphone	NRP	Gate	1	1
28	6	RP	B6	4	Smartphone	RP-	Thermometer	0	0
28	16	RP	B1	4	Smartphone	RP+	Aquarium	1	1
28	29	RP	B2	4	Smartphone	RP+	Hazard	1	1
28	32	RP	B4	4	Smartphone	RP-	Lockers	0	0
28	45	RP	B3	4	Smartphone	RP+	Laboratory	1	1
28	53	RP	B5	4	Smartphone	RP-	Sink	1	1
28	9	RP	D2	4	Smartphone	RP+	Barbecue	1	1
28	19	RP	D6	4	Smartphone	RP+	Tree	1	1
28	21	RP	D4	4	Smartphone	RP-	Fountain	0	0
28	37	RP	D1	4	Smartphone	RP-	Artwork	0	0
28	41	RP	D5	4	Smartphone	RP+	Student-Centre	1	1
28	52	RP	D3	4	Smartphone	RP-	Bench	1	0
28	8	RP	E2	4	Smartphone	NRP	Floorplan	0	0
28	14	RP	E5	4	Smartphone	NRP	Printer	1	1
28	25	RP	E1	4	Smartphone	NRP	Dolls	1	1
28	36	RP	E3	4	Smartphone	NRP	Paternoster	1	1
28	43	RP	E4	4	Smartphone	NRP	Portrait	1	1
28	51	RP	E6	4	Smartphone	NRP	Sculpture	1	0
29	1	NRP	I6	5	MGOK	filler	Seating	0	1
29	18	NRP	I3	5	MGOK	filler	Diner	1	1
29	29	NRP	I2	5	MGOK	filler	Column	0	0
29	35	NRP	I1	5	MGOK	filler	Bank	0	0
29	42	NRP	I4	5	MGOK	filler	Lamp	1	0
29	59	NRP	I5	5	MGOK	filler	Letterbox	1	1
29	7	NRP	F4	5	MGOK	NRP	Mirror	1	1
29	17	NRP	F5	5	MGOK	NRP	Ramp	0	0
29	23	NRP	F3	5	MGOK	NRP	Gate	1	1
29	34	NRP	F6	5	MGOK	NRP	Speed-Limit	0	0
29	49	NRP	F1	5	MGOK	NRP	Bicycles	1	1
29	57	NRP	F2	5	MGOK	NRP	Container	0	0
29	9	NRP	G5	5	MGOK	NRP	Regulations	1	1
29	14	NRP	G3	5	MGOK	NRP	Goal-Post	0	0
29	28	NRP	G6	5	MGOK	NRP	Turf	0	0
29	31	NRP	G4	5	MGOK	NRP	Obstacles	0	0
29	47	NRP	G1	5	MGOK	NRP	Basketball	1	0
29	58	NRP	G2	5	MGOK	NRP	Floodlight	0	0
29	8	NRP	B2	5	MGOK	NRP	Hazard	0	0
29	13	NRP	B4	5	MGOK	NRP	Lockers	1	0
29	27	NRP	B1	5	MGOK	NRP	Aquarium	1	0
29	32	NRP	B3	5	MGOK	NRP	Laboratory	0	0
29	41	NRP	B6	5	MGOK	NRP	Thermometer	1	0
29	52	NRP	B5	5	MGOK	NRP	Sink	0	0
29	5	NRP	E6	5	MGOK	NRP	Sculpture	1	1
29	19	NRP	E4	5	MGOK	NRP	Portrait	1	1
29	22	NRP	E5	5	MGOK	NRP	Printer	0	0
29	37	NRP	E1	5	MGOK	NRP	Dolls	1	1
29	45	NRP	E2	5	MGOK	NRP	Floorplan	1	1
29	53	NRP	E3	5	MGOK	NRP	Paternoster	1	0
29	10	NRP	C3	5	MGOK	NRP	Chain	1	0
29	11	NRP	C6	5	MGOK	NRP	Tyre	0	0
29	25	NRP	C2	5	MGOK	NRP	Barrier	0	0
29	36	NRP	C1	5	MGOK	NRP	Arrow	1	0
29	48	NRP	C4	5	MGOK	NRP	Disabled	0	0
29	55	NRP	C5	5	MGOK	NRP	Fees	1	0
29	6	NRP	D3	5	MGOK	NRP	Bench	1	0
29	20	NRP	D6	5	MGOK	NRP	Tree	1	1
29	24	NRP	D4	5	MGOK	NRP	Fountain	1	1
29	38	NRP	D5	5	MGOK	NRP	Student-Centre	0	0
29	50	NRP	D1	5	MGOK	NRP	Artwork	0	0
29	51	NRP	D2	5	MGOK	NRP	Barbecue	1	1
29	3	NRP	H5	5	MGOK	NRP	Sofas	0	0
29	12	NRP	H6	5	MGOK	NRP	Vending-Machines	1	1
29	21	NRP	H3	5	MGOK	NRP	Monitor	1	0
29	39	NRP	H2	5	MGOK	NRP	Lift	1	1
29	44	NRP	H1	5	MGOK	NRP	Bins	0	1
29	56	NRP	H4	5	MGOK	NRP	Railing	0	1
29	4	NRP	A2	5	MGOK	NRP	Decking	0	0
29	15	NRP	A4	5	MGOK	NRP	Gazebo	0	0
29	26	NRP	A6	5	MGOK	NRP	Stool	1	1
29	33	NRP	A1	5	MGOK	NRP	Birdhouse	0	0
29	46	NRP	A3	5	MGOK	NRP	Flowers	0	1
29	54	NRP	A5	5	MGOK	NRP	Pebbles	0	1
30	2	RP	J1	6	Narrative	filler	Fire-Extinguisher	0	0
30	17	RP	J3	6	Narrative	filler	Poster	0	1
30	28	RP	J6	6	Narrative	filler	Telephone	1	1
30	34	RP	J2	6	Narrative	filler	Haidresser	1	1
30	50	RP	J5	6	Narrative	filler	Speaker	1	1
30	60	RP	J4	6	Narrative	filler	Pub	1	1
30	5	RP	B2	6	Narrative	RP-	Hazard	0	0
30	12	RP	B6	6	Narrative	RP-	Thermometer	0	0
30	25	RP	B1	6	Narrative	RP+	Aquarium	1	1
30	31	RP	B3	6	Narrative	RP-	Laboratory	1	1
30	41	RP	B4	6	Narrative	RP+	Lockers	1	1
30	56	RP	B5	6	Narrative	RP+	Sink	1	1
30	10	RP	A4	6	Narrative	NRP	Gazebo	1	1
30	19	RP	A5	6	Narrative	NRP	Pebbles	1	1
30	26	RP	A3	6	Narrative	NRP	Flowers	0	0
30	38	RP	A2	6	Narrative	NRP	Decking	0	0
30	48	RP	A1	6	Narrative	NRP	Birdhouse	1	1
30	57	RP	A6	6	Narrative	NRP	Stool	1	1
30	3	RP	F3	6	Narrative	NRP	Gate	0	0
30	15	RP	F6	6	Narrative	NRP	Speed-Limit	1	1
30	24	RP	F5	6	Narrative	NRP	Ramp	0	0
30	35	RP	F1	6	Narrative	NRP	Bicycles	1	1
30	46	RP	F2	6	Narrative	NRP	Container	0	0
30	55	RP	F4	6	Narrative	NRP	Mirror	1	1
30	8	RP	D4	6	Narrative	RP+	Fountain	1	1
30	11	RP	D5	6	Narrative	RP-	Student-Centre	0	0
30	22	RP	D2	6	Narrative	RP+	Barbecue	1	1
30	32	RP	D3	6	Narrative	RP-	Bench	0	0
30	42	RP	D6	6	Narrative	RP-	Tree	1	1
30	51	RP	D1	6	Narrative	RP+	Artwork	1	1
30	4	RP	G2	6	Narrative	RP-	Floodlight	0	0
30	13	RP	G5	6	Narrative	RP+	Regulations	1	0
30	29	RP	G6	6	Narrative	RP-	Turf	0	0
30	37	RP	G3	6	Narrative	RP+	Goal-Post	1	0
30	44	RP	G4	6	Narrative	RP-	Obstacles	1	0
30	52	RP	G1	6	Narrative	RP+	Basketball	1	0
30	7	RP	H6	6	Narrative	NRP	Vending-Machines	1	1
30	14	RP	H5	6	Narrative	NRP	Sofas	1	1
30	21	RP	H4	6	Narrative	NRP	Railing	0	0
30	36	RP	H1	6	Narrative	NRP	Bins	1	1
30	49	RP	H3	6	Narrative	NRP	Monitor	1	1
30	54	RP	H2	6	Narrative	NRP	Lift	0	0
30	9	RP	E5	6	Narrative	NRP	Printer	1	1
30	18	RP	E3	6	Narrative	NRP	Paternoster	0	0
30	27	RP	E1	6	Narrative	NRP	Dolls	1	1
30	39	RP	E4	6	Narrative	NRP	Portrait	1	1
30	47	RP	E6	6	Narrative	NRP	Sculpture	1	1
30	58	RP	E2	6	Narrative	NRP	Floorplan	1	1
30	6	RP	C4	6	Narrative	RP+	Disabled	1	1
30	20	RP	C6	6	Narrative	RP-	Tyre	1	0
30	30	RP	C5	6	Narrative	RP+	Fees	1	1
30	33	RP	C1	6	Narrative	RP-	Arrow	1	1
30	45	RP	C2	6	Narrative	RP+	Barrier	1	1
30	53	RP	C3	6	Narrative	RP-	Chain	0	0
31	2	NRP	J2	6	Narrative	filler	Haidresser	1	0
31	16	NRP	J1	6	Narrative	filler	Fire-Extinguisher	0	1
31	24	NRP	J6	6	Narrative	filler	Telephone	1	1
31	40	NRP	J5	6	Narrative	filler	Speaker	1	1
31	50	NRP	J3	6	Narrative	filler	Poster	1	1
31	60	NRP	J4	6	Narrative	filler	Pub	1	1
31	6	NRP	G2	6	Narrative	NRP	Floodlight	0	0
31	18	NRP	G4	6	Narrative	NRP	Obstacles	0	0
31	25	NRP	G6	6	Narrative	NRP	Turf	1	1
31	31	NRP	G5	6	Narrative	NRP	Regulations	1	1
31	41	NRP	G1	6	Narrative	NRP	Basketball	1	1
31	54	NRP	G3	6	Narrative	NRP	Goal-Post	0	0
31	9	NRP	D2	6	Narrative	NRP	Barbecue	1	1
31	17	NRP	D6	6	Narrative	NRP	Tree	1	1
31	21	NRP	D1	6	Narrative	NRP	Artwork	1	1
31	38	NRP	D4	6	Narrative	NRP	Fountain	1	1
31	45	NRP	D3	6	Narrative	NRP	Bench	0	0
31	52	NRP	D5	6	Narrative	NRP	Student-Centre	0	0
31	8	NRP	E1	6	Narrative	NRP	Dolls	1	1
31	20	NRP	E3	6	Narrative	NRP	Paternoster	1	1
31	22	NRP	E6	6	Narrative	NRP	Sculpture	1	1
31	35	NRP	E4	6	Narrative	NRP	Portrait	0	0
31	46	NRP	E2	6	Narrative	NRP	Floorplan	1	1
31	56	NRP	E5	6	Narrative	NRP	Printer	1	1
31	5	NRP	H1	6	Narrative	NRP	Bins	1	1
31	19	NRP	H3	6	Narrative	NRP	Monitor	1	1
31	26	NRP	H5	6	Narrative	NRP	Sofas	0	0
31	34	NRP	H6	6	Narrative	NRP	Vending-Machines	0	0
31	44	NRP	H4	6	Narrative	NRP	Railing	1	1
31	55	NRP	H2	6	Narrative	NRP	Lift	0	0
31	10	NRP	B3	6	Narrative	NRP	Laboratory	1	1
31	11	NRP	B2	6	Narrative	NRP	Hazard	1	0
31	29	NRP	B6	6	Narrative	NRP	Thermometer	1	1
31	39	NRP	B1	6	Narrative	NRP	Aquarium	1	1
31	47	NRP	B5	6	Narrative	NRP	Sink	1	1
31	57	NRP	B4	6	Narrative	NRP	Lockers	1	1
31	7	NRP	F5	6	Narrative	NRP	Ramp	0	0
31	12	NRP	F3	6	Narrative	NRP	Gate	1	1
31	23	NRP	F2	6	Narrative	NRP	Container	1	1
31	33	NRP	F6	6	Narrative	NRP	Speed-Limit	0	0
31	48	NRP	F1	6	Narrative	NRP	Bicycles	1	1
31	51	NRP	F4	6	Narrative	NRP	Mirror	1	1
31	4	NRP	A6	6	Narrative	NRP	Stool	0	0
31	15	NRP	A3	6	Narrative	NRP	Flowers	1	1
31	27	NRP	A4	6	Narrative	NRP	Gazebo	0	0
31	32	NRP	A5	6	Narrative	NRP	Pebbles	0	0
31	49	NRP	A1	6	Narrative	NRP	Birdhouse	1	1
31	58	NRP	A2	6	Narrative	NRP	Decking	1	1
31	3	NRP	C2	6	Narrative	NRP	Barrier	0	1
31	14	NRP	C1	6	Narrative	NRP	Arrow	1	1
31	30	NRP	C4	6	Narrative	NRP	Disabled	1	1
31	37	NRP	C3	6	Narrative	NRP	Chain	0	0
31	42	NRP	C5	6	Narrative	NRP	Fees	0	0
31	53	NRP	C6	6	Narrative	NRP	Tyre	1	1
32	1	RP	I6	6	Narrative	filler	Seating	1	1
32	13	RP	I5	6	Narrative	filler	Letterbox	0	0
32	29	RP	I1	6	Narrative	filler	Bank	1	0
32	33	RP	I2	6	Narrative	filler	Column	1	1
32	44	RP	I3	6	Narrative	filler	Diner	1	1
32	59	RP	I4	6	Narrative	filler	Lamp	1	0
32	4	RP	B2	6	Narrative	NRP	Hazard	1	0
32	19	RP	B3	6	Narrative	NRP	Laboratory	1	1
32	30	RP	B4	6	Narrative	NRP	Lockers	1	1
32	37	RP	B5	6	Narrative	NRP	Sink	1	1
32	50	RP	B1	6	Narrative	NRP	Aquarium	1	1
32	53	RP	B6	6	Narrative	NRP	Thermometer	1	1
32	3	RP	F4	6	Narrative	NRP	Mirror	1	1
32	15	RP	F5	6	Narrative	NRP	Ramp	0	0
32	24	RP	F2	6	Narrative	NRP	Container	0	1
32	31	RP	F6	6	Narrative	NRP	Speed-Limit	1	1
32	41	RP	F1	6	Narrative	NRP	Bicycles	1	1
32	58	RP	F3	6	Narrative	NRP	Gate	0	0
32	9	RP	H1	6	Narrative	RP+	Bins	1	0
32	18	RP	H2	6	Narrative	RP+	Lift	1	1
32	21	RP	H4	6	Narrative	RP-	Railing	1	1
32	40	RP	H3	6	Narrative	RP-	Monitor	1	1
32	49	RP	H6	6	Narrative	RP-	Vending-Machines	1	1
32	54	RP	H5	6	Narrative	RP+	Sofas	1	1
32	6	RP	E5	6	Narrative	RP-	Printer	1	1
32	20	RP	E3	6	Narrative	RP-	Paternoster	0	0
32	28	RP	E1	6	Narrative	RP+	Dolls	0	1
32	35	RP	E4	6	Narrative	RP-	Portrait	1	1
32	47	RP	E2	6	Narrative	RP+	Floorplan	1	1
32	52	RP	E6	6	Narrative	RP+	Sculpture	1	1
32	5	RP	A1	6	Narrative	NRP	Birdhouse	1	0
32	14	RP	A2	6	Narrative	NRP	Decking	1	0
32	26	RP	A6	6	Narrative	NRP	Stool	1	0
32	32	RP	A5	6	Narrative	NRP	Pebbles	1	0
32	46	RP	A3	6	Narrative	NRP	Flowers	0	0
32	56	RP	A4	6	Narrative	NRP	Gazebo	0	0
32	10	RP	D1	6	Narrative	NRP	Artwork	0	0
32	11	RP	D5	6	Narrative	NRP	Student-Centre	1	1
32	25	RP	D2	6	Narrative	NRP	Barbecue	1	1
32	34	RP	D3	6	Narrative	NRP	Bench	1	1
32	42	RP	D4	6	Narrative	NRP	Fountain	1	0
32	57	RP	D6	6	Narrative	NRP	Tree	1	1
32	8	RP	G1	6	Narrative	RP+	Basketball	1	1
32	17	RP	G5	6	Narrative	RP+	Regulations	1	1
32	22	RP	G6	6	Narrative	RP-	Turf	1	1
32	36	RP	G2	6	Narrative	RP-	Floodlight	1	1
32	48	RP	G3	6	Narrative	RP+	Goal-Post	1	1
32	51	RP	G4	6	Narrative	RP-	Obstacles	1	0
32	7	RP	C6	6	Narrative	RP+	Tyre	1	1
32	12	RP	C5	6	Narrative	RP-	Fees	1	0
32	23	RP	C1	6	Narrative	RP+	Arrow	1	1
32	38	RP	C3	6	Narrative	RP+	Chain	1	1
32	43	RP	C2	6	Narrative	RP-	Barrier	0	1
32	55	RP	C4	6	Narrative	RP-	Disabled	1	0
33	2	NRP	J3	6	Narrative	filler	Poster	1	0
33	14	NRP	J2	6	Narrative	filler	Haidresser	1	1
33	27	NRP	J4	6	Narrative	filler	Pub	1	1
33	37	NRP	J6	6	Narrative	filler	Telephone	1	1
33	48	NRP	J5	6	Narrative	filler	Speaker	0	0
33	60	NRP	J1	6	Narrative	filler	Fire-Extinguisher	1	1
33	6	NRP	G4	6	Narrative	NRP	Obstacles	1	1
33	16	NRP	G2	6	Narrative	NRP	Floodlight	0	0
33	23	NRP	G3	6	Narrative	NRP	Goal-Post	0	0
33	39	NRP	G6	6	Narrative	NRP	Turf	1	1
33	44	NRP	G5	6	Narrative	NRP	Regulations	1	1
33	52	NRP	G1	6	Narrative	NRP	Basketball	1	1
33	4	NRP	C2	6	Narrative	NRP	Barrier	0	0
33	11	NRP	C4	6	Narrative	NRP	Disabled	1	0
33	29	NRP	C1	6	Narrative	NRP	Arrow	1	1
33	36	NRP	C3	6	Narrative	NRP	Chain	1	1
33	41	NRP	C5	6	Narrative	NRP	Fees	0	0
33	51	NRP	C6	6	Narrative	NRP	Tyre	1	1
33	7	NRP	B5	6	Narrative	NRP	Sink	1	1
33	15	NRP	B6	6	Narrative	NRP	Thermometer	1	1
33	22	NRP	B3	6	Narrative	NRP	Laboratory	1	0
33	32	NRP	B2	6	Narrative	NRP	Hazard	1	1
33	42	NRP	B4	6	Narrative	NRP	Lockers	0	0
33	56	NRP	B1	6	Narrative	NRP	Aquarium	1	1
33	10	NRP	F2	6	Narrative	NRP	Container	1	1
33	20	NRP	F4	6	Narrative	NRP	Mirror	1	1
33	28	NRP	F1	6	Narrative	NRP	Bicycles	1	1
33	31	NRP	F6	6	Narrative	NRP	Speed-Limit	0	0
33	43	NRP	F3	6	Narrative	NRP	Gate	0	0
33	54	NRP	F5	6	Narrative	NRP	Ramp	0	0
33	8	NRP	D2	6	Narrative	NRP	Barbecue	1	1
33	17	NRP	D1	6	Narrative	NRP	Artwork	0	0
33	21	NRP	D5	6	Narrative	NRP	Student-Centre	0	1
33	40	NRP	D4	6	Narrative	NRP	Fountain	1	1
33	49	NRP	D6	6	Narrative	NRP	Tree	1	1
33	57	NRP	D3	6	Narrative	NRP	Bench	0	1
33	5	NRP	A6	6	Narrative	NRP	Stool	1	1
33	13	NRP	A2	6	Narrative	NRP	Decking	1	1
33	24	NRP	A4	6	Narrative	NRP	Gazebo	1	1
33	35	NRP	A5	6	Narrative	NRP	Pebbles	1	1
33	46	NRP	A1	6	Narrative	NRP	Birdhouse	1	1
33	53	NRP	A3	6	Narrative	NRP	Flowers	0	0
33	9	NRP	E4	6	Narrative	NRP	Portrait	1	1
33	19	NRP	E2	6	Narrative	NRP	Floorplan	1	0
33	26	NRP	E1	6	Narrative	NRP	Dolls	1	1
33	38	NRP	E6	6	Narrative	NRP	Sculpture	1	1
33	45	NRP	E5	6	Narrative	NRP	Printer	0	1
33	58	NRP	E3	6	Narrative	NRP	Paternoster	1	1
33	3	NRP	H3	6	Narrative	NRP	Monitor	1	1
33	12	NRP	H2	6	Narrative	NRP	Lift	0	0
33	25	NRP	H4	6	Narrative	NRP	Railing	1	1
33	33	NRP	H1	6	Narrative	NRP	Bins	1	1
33	50	NRP	H6	6	Narrative	NRP	Vending-Machines	1	1
33	55	NRP	H5	6	Narrative	NRP	Sofas	1	0
34	2	RP	J2	1	No tech	filler	Haidresser	1	1
34	13	RP	J1	1	No tech	filler	Fire-Extinguisher	1	0
34	26	RP	J3	1	No tech	filler	Poster	0	0
34	34	RP	J6	1	No tech	filler	Telephone	1	1
34	42	RP	J4	1	No tech	filler	Pub	1	1
34	60	RP	J5	1	No tech	filler	Speaker	0	0
34	7	RP	H1	1	No tech	RP+	Bins	1	1
34	16	RP	H2	1	No tech	RP-	Lift	1	1
34	21	RP	H3	1	No tech	RP-	Monitor	0	0
34	32	RP	H6	1	No tech	RP+	Vending-Machines	1	1
34	45	RP	H4	1	No tech	RP+	Railing	1	1
34	55	RP	H5	1	No tech	RP-	Sofas	1	1
34	10	RP	F1	1	No tech	RP-	Bicycles	1	1
34	15	RP	F6	1	No tech	RP+	Speed-Limit	1	1
34	22	RP	F4	1	No tech	RP+	Mirror	1	1
34	35	RP	F5	1	No tech	RP-	Ramp	0	0
34	49	RP	F3	1	No tech	RP-	Gate	1	1
34	54	RP	F2	1	No tech	RP+	Container	1	1
34	6	RP	B5	1	No tech	RP-	Sink	1	1
34	20	RP	B2	1	No tech	RP-	Hazard	1	1
34	24	RP	B6	1	No tech	RP+	Thermometer	1	1
34	33	RP	B4	1	No tech	RP-	Lockers	0	0
34	50	RP	B1	1	No tech	RP+	Aquarium	1	1
34	56	RP	B3	1	No tech	RP+	Laboratory	1	1
34	5	RP	A6	1	No tech	NRP	Stool	1	1
34	11	RP	A1	1	No tech	NRP	Birdhouse	1	1
34	23	RP	A3	1	No tech	NRP	Flowers	1	1
34	39	RP	A4	1	No tech	NRP	Gazebo	1	1
34	48	RP	A5	1	No tech	NRP	Pebbles	1	1
34	58	RP	A2	1	No tech	NRP	Decking	1	1
34	4	RP	C6	1	No tech	RP+	Tyre	1	1
34	17	RP	C2	1	No tech	RP+	Barrier	1	1
34	29	RP	C1	1	No tech	RP-	Arrow	0	0
34	37	RP	C4	1	No tech	RP+	Disabled	1	1
34	46	RP	C5	1	No tech	RP-	Fees	1	0
34	57	RP	C3	1	No tech	RP-	Chain	1	0
34	8	RP	G4	1	No tech	NRP	Obstacles	0	0
34	14	RP	G3	1	No tech	NRP	Goal-Post	1	0
34	28	RP	G5	1	No tech	NRP	Regulations	1	0
34	38	RP	G2	1	No tech	NRP	Floodlight	0	0
34	43	RP	G1	1	No tech	NRP	Basketball	1	1
34	53	RP	G6	1	No tech	NRP	Turf	0	0
34	3	RP	D4	1	No tech	NRP	Fountain	1	1
34	19	RP	D2	1	No tech	NRP	Barbecue	1	1
34	30	RP	D6	1	No tech	NRP	Tree	1	1
34	40	RP	D3	1	No tech	NRP	Bench	1	0
34	41	RP	D1	1	No tech	NRP	Artwork	1	1
34	51	RP	D5	1	No tech	NRP	Student-Centre	0	0
34	9	RP	E3	1	No tech	NRP	Paternoster	1	1
34	18	RP	E4	1	No tech	NRP	Portrait	1	1
34	27	RP	E2	1	No tech	NRP	Floorplan	1	1
34	31	RP	E5	1	No tech	NRP	Printer	1	1
34	47	RP	E6	1	No tech	NRP	Sculpture	1	1
34	52	RP	E1	1	No tech	NRP	Dolls	1	1
35	1	NRP	I2	1	No tech	filler	Column	1	1
35	19	NRP	I1	1	No tech	filler	Bank	0	0
35	28	NRP	I5	1	No tech	filler	Letterbox	1	1
35	34	NRP	I4	1	No tech	filler	Lamp	0	0
35	42	NRP	I3	1	No tech	filler	Diner	1	1
35	59	NRP	I6	1	No tech	filler	Seating	1	1
35	5	NRP	E4	1	No tech	NRP	Portrait	1	1
35	16	NRP	E1	1	No tech	NRP	Dolls	1	1
35	24	NRP	E5	1	No tech	NRP	Printer	0	1
35	31	NRP	E2	1	No tech	NRP	Floorplan	1	1
35	44	NRP	E3	1	No tech	NRP	Paternoster	1	1
35	53	NRP	E6	1	No tech	NRP	Sculpture	1	1
35	10	NRP	G2	1	No tech	NRP	Floodlight	1	1
35	11	NRP	G5	1	No tech	NRP	Regulations	0	0
35	27	NRP	G4	1	No tech	NRP	Obstacles	0	1
35	39	NRP	G6	1	No tech	NRP	Turf	1	1
35	50	NRP	G3	1	No tech	NRP	Goal-Post	0	0
35	55	NRP	G1	1	No tech	NRP	Basketball	1	1
35	9	NRP	H2	1	No tech	NRP	Lift	0	0
35	12	NRP	H4	1	No tech	NRP	Railing	0	0
35	25	NRP	H6	1	No tech	NRP	Vending-Machines	1	0
35	38	NRP	H3	1	No tech	NRP	Monitor	1	0
35	47	NRP	H1	1	No tech	NRP	Bins	1	0
35	54	NRP	H5	1	No tech	NRP	Sofas	1	0
35	4	NRP	A6	1	No tech	NRP	Stool	0	1
35	15	NRP	A3	1	No tech	NRP	Flowers	0	0
35	22	NRP	A2	1	No tech	NRP	Decking	0	0
35	35	NRP	A5	1	No tech	NRP	Pebbles	1	1
35	41	NRP	A1	1	No tech	NRP	Birdhouse	1	1
35	57	NRP	A4	1	No tech	NRP	Gazebo	0	1
35	7	NRP	D2	1	No tech	NRP	Barbecue	1	1
35	20	NRP	D3	1	No tech	NRP	Bench	1	1
35	30	NRP	D4	1	No tech	NRP	Fountain	0	0
35	32	NRP	D6	1	No tech	NRP	Tree	1	1
35	45	NRP	D1	1	No tech	NRP	Artwork	0	0
35	52	NRP	D5	1	No tech	NRP	Student-Centre	0	0
35	3	NRP	C4	1	No tech	NRP	Disabled	1	1
35	13	NRP	C3	1	No tech	NRP	Chain	1	1
35	23	NRP	C6	1	No tech	NRP	Tyre	0	0
35	37	NRP	C1	1	No tech	NRP	Arrow	1	1
35	48	NRP	C2	1	No tech	NRP	Barrier	1	1
35	58	NRP	C5	1	No tech	NRP	Fees	0	0
35	6	NRP	F6	1	No tech	NRP	Speed-Limit	0	1
35	18	NRP	F1	1	No tech	NRP	Bicycles	1	1
35	26	NRP	F4	1	No tech	NRP	Mirror	1	1
35	36	NRP	F5	1	No tech	NRP	Ramp	1	1
35	43	NRP	F3	1	No tech	NRP	Gate	1	1
35	51	NRP	F2	1	No tech	NRP	Container	0	1
35	8	NRP	B4	1	No tech	NRP	Lockers	1	1
35	14	NRP	B1	1	No tech	NRP	Aquarium	1	1
35	21	NRP	B3	1	No tech	NRP	Laboratory	0	0
35	33	NRP	B2	1	No tech	NRP	Hazard	0	0
35	46	NRP	B5	1	No tech	NRP	Sink	1	1
35	56	NRP	B6	1	No tech	NRP	Thermometer	1	0
36	2	RP	J2	1	No tech	filler	Haidresser	1	1
36	19	RP	J4	1	No tech	filler	Pub	1	1
36	23	RP	J3	1	No tech	filler	Poster	1	1
36	32	RP	J6	1	No tech	filler	Telephone	1	1
36	49	RP	J1	1	No tech	filler	Fire-Extinguisher	1	1
36	60	RP	J5	1	No tech	filler	Speaker	0	0
36	8	RP	F6	1	No tech	RP+	Speed-Limit	1	1
36	18	RP	F3	1	No tech	RP+	Gate	1	1
36	24	RP	F5	1	No tech	RP-	Ramp	0	1
36	37	RP	F1	1	No tech	RP-	Bicycles	0	0
36	43	RP	F4	1	No tech	RP-	Mirror	1	1
36	56	RP	F2	1	No tech	RP+	Container	1	0
36	9	RP	D6	1	No tech	RP-	Tree	1	1
36	14	RP	D1	1	No tech	RP+	Artwork	0	1
36	22	RP	D3	1	No tech	RP-	Bench	0	1
36	34	RP	D5	1	No tech	RP+	Student-Centre	1	1
36	50	RP	D2	1	No tech	RP-	Barbecue	1	1
36	58	RP	D4	1	No tech	RP+	Fountain	1	1
36	4	RP	G2	1	No tech	NRP	Floodlight	0	0
36	17	RP	G1	1	No tech	NRP	Basketball	1	1
36	30	RP	G3	1	No tech	NRP	Goal-Post	0	1
36	38	RP	G4	1	No tech	NRP	Obstacles	0	0
36	44	RP	G5	1	No tech	NRP	Regulations	1	1
36	51	RP	G6	1	No tech	NRP	Turf	0	1
36	3	RP	E4	1	No tech	NRP	Portrait	0	1
36	20	RP	E2	1	No tech	NRP	Floorplan	1	1
36	21	RP	E1	1	No tech	NRP	Dolls	1	1
36	36	RP	E3	1	No tech	NRP	Paternoster	1	1
36	41	RP	E5	1	No tech	NRP	Printer	1	1
36	55	RP	E6	1	No tech	NRP	Sculpture	1	1
36	10	RP	A1	1	No tech	RP+	Birdhouse	1	1
36	16	RP	A2	1	No tech	RP-	Decking	1	1
36	29	RP	A5	1	No tech	RP-	Pebbles	0	0
36	40	RP	A3	1	No tech	RP+	Flowers	1	1
36	42	RP	A4	1	No tech	RP-	Gazebo	1	1
36	52	RP	A6	1	No tech	RP+	Stool	1	1
36	5	RP	C1	1	No tech	NRP	Arrow	1	1
36	13	RP	C6	1	No tech	NRP	Tyre	1	1
36	25	RP	C3	1	No tech	NRP	Chain	1	1
36	33	RP	C4	1	No tech	NRP	Disabled	1	1
36	45	RP	C5	1	No tech	NRP	Fees	1	1
36	53	RP	C2	1	No tech	NRP	Barrier	0	0
36	6	RP	B6	1	No tech	NRP	Thermometer	0	0
36	15	RP	B3	1	No tech	NRP	Laboratory	0	0
36	26	RP	B2	1	No tech	NRP	Hazard	1	1
36	31	RP	B1	1	No tech	NRP	Aquarium	1	1
36	47	RP	B4	1	No tech	NRP	Lockers	1	1
36	54	RP	B5	1	No tech	NRP	Sink	1	1
36	7	RP	H5	1	No tech	RP+	Sofas	1	1
36	11	RP	H3	1	No tech	RP+	Monitor	1	1
36	27	RP	H6	1	No tech	RP-	Vending-Machines	0	0
36	35	RP	H2	1	No tech	RP-	Lift	1	1
36	48	RP	H4	1	No tech	RP-	Railing	1	1
36	57	RP	H1	1	No tech	RP+	Bins	1	1
37	1	NRP	I1	2	Smartphone	filler	Bank	1	1
37	19	NRP	I2	2	Smartphone	filler	Column	1	1
37	27	NRP	I5	2	Smartphone	filler	Letterbox	1	1
37	35	NRP	I4	2	Smartphone	filler	Lamp	1	1
37	50	NRP	I6	2	Smartphone	filler	Seating	1	1
37	59	NRP	I3	2	Smartphone	filler	Diner	1	1
37	4	NRP	B5	2	Smartphone	NRP	Sink	1	1
37	11	NRP	B3	2	Smartphone	NRP	Laboratory	1	1
37	29	NRP	B4	2	Smartphone	NRP	Lockers	1	1
37	31	NRP	B6	2	Smartphone	NRP	Thermometer	1	1
37	41	NRP	B1	2	Smartphone	NRP	Aquarium	0	1
37	56	NRP	B2	2	Smartphone	NRP	Hazard	1	1
37	7	NRP	H4	2	Smartphone	NRP	Railing	1	1
37	15	NRP	H3	2	Smartphone	NRP	Monitor	1	1
37	30	NRP	H5	2	Smartphone	NRP	Sofas	0	0
37	38	NRP	H6	2	Smartphone	NRP	Vending-Machines	0	1
37	43	NRP	H2	2	Smartphone	NRP	Lift	1	0
37	57	NRP	H1	2	Smartphone	NRP	Bins	1	0
37	10	NRP	C3	2	Smartphone	NRP	Chain	1	1
37	16	NRP	C4	2	Smartphone	NRP	Disabled	0	1
37	24	NRP	C6	2	Smartphone	NRP	Tyre	1	1
37	39	NRP	C1	2	Smartphone	NRP	Arrow	1	1
37	45	NRP	C2	2	Smartphone	NRP	Barrier	1	0
37	54	NRP	C5	2	Smartphone	NRP	Fees	1	1
37	5	NRP	A2	2	Smartphone	NRP	Decking	1	1
37	13	NRP	A6	2	Smartphone	NRP	Stool	1	1
37	21	NRP	A3	2	Smartphone	NRP	Flowers	1	1
37	32	NRP	A5	2	Smartphone	NRP	Pebbles	1	1
37	48	NRP	A4	2	Smartphone	NRP	Gazebo	1	1
37	52	NRP	A1	2	Smartphone	NRP	Birdhouse	1	1
37	6	NRP	D6	2	Smartphone	NRP	Tree	1	1
37	12	NRP	D1	2	Smartphone	NRP	Artwork	1	1
37	26	NRP	D5	2	Smartphone	NRP	Student-Centre	1	1
37	36	NRP	D3	2	Smartphone	NRP	Bench	0	0
37	47	NRP	D2	2	Smartphone	NRP	Barbecue	1	1
37	51	NRP	D4	2	Smartphone	NRP	Fountain	1	1
37	8	NRP	F5	2	Smartphone	NRP	Ramp	1	1
37	18	NRP	F1	2	Smartphone	NRP	Bicycles	0	1
37	28	NRP	F2	2	Smartphone	NRP	Container	1	1
37	33	NRP	F6	2	Smartphone	NRP	Speed-Limit	1	1
37	46	NRP	F4	2	Smartphone	NRP	Mirror	1	1
37	53	NRP	F3	2	Smartphone	NRP	Gate	0	0
37	3	NRP	G4	2	Smartphone	NRP	Obstacles	0	1
37	20	NRP	G6	2	Smartphone	NRP	Turf	1	0
37	22	NRP	G3	2	Smartphone	NRP	Goal-Post	1	1
37	34	NRP	G1	2	Smartphone	NRP	Basketball	1	1
37	44	NRP	G5	2	Smartphone	NRP	Regulations	1	1
37	58	NRP	G2	2	Smartphone	NRP	Floodlight	0	1
37	9	NRP	E1	2	Smartphone	NRP	Dolls	1	1
37	17	NRP	E4	2	Smartphone	NRP	Portrait	1	1
37	23	NRP	E5	2	Smartphone	NRP	Printer	1	1
37	40	NRP	E2	2	Smartphone	NRP	Floorplan	0	1
37	49	NRP	E6	2	Smartphone	NRP	Sculpture	1	1
37	55	NRP	E3	2	Smartphone	NRP	Paternoster	1	1
38	2	RP	J2	2	Smartphone	filler	Haidresser	1	0
[truncated: 2,321 more rows]

## Sheet: Experiment 2
Participant	Item Number	Item Code	RIF status	Correct
1	55	J6	filler	0
1	56	J1	filler	1
1	57	J5	filler	1
1	58	J3	filler	1
1	59	J2	filler	0
1	60	J4	filler	0
1	49	E2	NRP	1
1	50	E6	NRP	1
1	51	E4	NRP	1
1	52	E3	NRP	1
1	53	E1	NRP	0
1	54	E5	NRP	1
1	37	D5	NRP	0
1	38	D6	NRP	0
1	39	D4	NRP	0
1	40	D1	NRP	1
1	41	D3	NRP	1
1	42	D2	NRP	1
1	13	C3	RP+	1
1	14	C1	RP-	1
1	15	C2	RP+	0
1	16	C6	RP-	1
1	17	C4	RP-	1
1	18	C5	RP+	1
1	43	A2	NRP	0
1	44	A3	NRP	0
1	45	A4	NRP	1
1	46	A5	NRP	1
1	47	A6	NRP	1
1	48	A1	NRP	0
1	7	H5	RP+	1
1	8	H2	RP-	0
1	9	H4	RP-	1
1	10	H6	RP+	1
1	11	H1	RP+	1
1	12	H3	RP-	0
1	25	G5	RP+	0
1	26	G1	RP+	1
1	27	G6	RP+	0
1	28	G4	RP-	1
1	29	G3	RP-	1
1	30	G2	RP-	0
1	31	F5	NRP	1
1	32	F1	NRP	0
1	33	F3	NRP	1
1	34	F2	NRP	1
1	35	F6	NRP	1
1	36	F4	NRP	1
1	19	B2	RP+	0
1	20	B1	RP+	1
1	21	B6	RP+	1
1	22	B5	RP-	0
1	23	B4	RP-	1
1	24	B3	RP-	1
2	55	J2	filler	1
2	56	J1	filler	0
2	57	J4	filler	1
2	58	J6	filler	1
2	59	J5	filler	0
2	60	J3	filler	1
2	7	H5	RP+	1
2	8	H2	RP-	1
2	9	H3	RP+	1
2	10	H4	RP-	1
2	11	H6	RP+	0
2	12	H1	RP-	1
2	25	D4	RP-	0
2	26	D5	RP+	1
2	27	D1	RP-	1
2	28	D6	RP+	1
2	29	D2	RP+	0
2	30	D3	RP-	1
2	43	E6	NRP	1
2	44	E5	NRP	0
2	45	E2	NRP	1
2	46	E4	NRP	1
2	47	E1	NRP	1
2	48	E3	NRP	1
2	31	C4	NRP	1
2	32	C6	NRP	0
2	33	C5	NRP	0
2	34	C2	NRP	1
2	35	C1	NRP	1
2	36	C3	NRP	1
2	49	F1	NRP	1
2	50	F4	NRP	1
2	51	F3	NRP	1
2	52	F5	NRP	1
2	53	F2	NRP	1
2	54	F6	NRP	0
2	37	B2	NRP	0
2	38	B5	NRP	0
2	39	B4	NRP	0
2	40	B6	NRP	0
2	41	B3	NRP	1
2	42	B1	NRP	1
2	19	A6	RP-	0
2	20	A4	RP-	0
2	21	A2	RP-	1
2	22	A3	RP+	1
2	23	A5	RP+	1
2	24	A1	RP+	1
2	13	G4	RP-	0
2	14	G1	RP-	1
2	15	G2	RP+	1
2	16	G6	RP-	1
2	17	G5	RP+	1
2	18	G3	RP+	0
3	55	J1	filler	1
3	56	J6	filler	1
3	57	J4	filler	0
3	58	J5	filler	1
3	59	J3	filler	0
3	60	J2	filler	1
3	43	B4	NRP	0
3	44	B5	NRP	0
3	45	B6	NRP	0
3	46	B2	NRP	1
3	47	B1	NRP	0
3	48	B3	NRP	1
3	13	A6	RP-	0
3	14	A2	RP+	0
3	15	A4	RP+	1
3	16	A3	RP+	1
3	17	A5	RP-	1
3	18	A1	RP-	1
3	31	D5	NRP	0
3	32	D4	NRP	1
3	33	D6	NRP	1
3	34	D3	NRP	0
3	35	D1	NRP	0
3	36	D2	NRP	0
3	49	F4	NRP	1
3	50	F2	NRP	1
3	51	F3	NRP	1
3	52	F6	NRP	0
3	53	F1	NRP	1
3	54	F5	NRP	1
3	7	C2	RP+	1
3	8	C6	RP-	0
3	9	C4	RP-	0
3	10	C1	RP+	0
3	11	C3	RP-	0
3	12	C5	RP+	0
3	37	G6	NRP	0
3	38	G4	NRP	1
3	39	G2	NRP	1
3	40	G3	NRP	1
3	41	G1	NRP	1
3	42	G5	NRP	0
3	19	H3	RP+	1
3	20	H2	RP-	1
3	21	H1	RP-	1
3	22	H5	RP+	1
3	23	H6	RP+	1
3	24	H4	RP-	1
3	25	E3	RP+	1
3	26	E6	RP-	1
3	27	E1	RP-	1
3	28	E5	RP+	1
3	29	E2	RP+	0
3	30	E4	RP-	1
4	55	J4	filler	1
4	56	J5	filler	1
4	57	J3	filler	0
4	58	J6	filler	1
4	59	J2	filler	0
4	60	J1	filler	0
4	49	H6	NRP	1
4	50	H5	NRP	1
4	51	H3	NRP	1
4	52	H2	NRP	1
4	53	H4	NRP	1
4	54	H1	NRP	1
4	7	A4	RP-	0
4	8	A3	RP+	1
4	9	A1	RP-	0
4	10	A6	RP-	0
4	11	A2	RP+	0
4	12	A5	RP+	1
4	13	D1	RP+	1
4	14	D6	RP+	1
4	15	D5	RP-	1
4	16	D2	RP-	1
4	17	D3	RP-	1
4	18	D4	RP+	0
4	43	F5	NRP	1
4	44	F2	NRP	1
4	45	F6	NRP	1
4	46	F1	NRP	1
4	47	F4	NRP	1
4	48	F3	NRP	1
4	31	C1	NRP	1
4	32	C6	NRP	0
4	33	C5	NRP	0
4	34	C2	NRP	1
4	35	C4	NRP	1
4	36	C3	NRP	0
4	19	E3	RP-	1
4	20	E5	RP-	1
4	21	E6	RP-	1
4	22	E4	RP+	1
4	23	E2	RP+	1
4	24	E1	RP+	0
4	37	B5	NRP	0
4	38	B6	NRP	0
4	39	B1	NRP	1
4	40	B2	NRP	1
4	41	B4	NRP	1
4	42	B3	NRP	1
4	25	G3	RP+	1
4	26	G2	RP-	1
4	27	G5	RP-	1
4	28	G1	RP+	1
4	29	G6	RP+	1
4	30	G4	RP-	1
5	1	I1	filler	1
5	2	I6	filler	0
5	3	I5	filler	0
5	4	I2	filler	0
5	5	I4	filler	1
5	6	I3	filler	0
5	37	E3	NRP	1
5	38	E5	NRP	1
5	39	E1	NRP	1
5	40	E6	NRP	1
5	41	E2	NRP	0
5	42	E4	NRP	0
5	19	B1	RP-	1
5	20	B4	RP+	1
5	21	B3	RP+	1
5	22	B2	RP-	0
5	23	B5	RP-	1
5	24	B6	RP+	1
5	43	A4	NRP	1
5	44	A2	NRP	0
5	45	A5	NRP	0
5	46	A6	NRP	0
5	47	A3	NRP	1
5	48	A1	NRP	1
5	25	C4	RP+	1
5	26	C5	RP-	1
5	27	C2	RP-	0
5	28	C3	RP-	1
5	29	C6	RP+	1
5	30	C1	RP+	1
5	49	G3	NRP	1
5	50	G5	NRP	1
5	51	G6	NRP	1
5	52	G4	NRP	1
5	53	G1	NRP	1
5	54	G2	NRP	1
5	7	D1	RP+	1
5	8	D2	RP-	1
5	9	D5	RP-	1
5	10	D6	RP-	0
5	11	D3	RP+	1
5	12	D4	RP+	1
5	31	F2	NRP	1
5	32	F6	NRP	1
5	33	F1	NRP	0
5	34	F4	NRP	1
5	35	F3	NRP	1
5	36	F5	NRP	1
5	13	H3	RP-	1
5	14	H6	RP+	1
5	15	H1	RP-	1
5	16	H2	RP+	1
5	17	H5	RP-	1
5	18	H4	RP+	1
6	1	I6	filler	0
6	2	I1	filler	1
6	3	I2	filler	1
6	4	I3	filler	0
6	5	I4	filler	1
6	6	I5	filler	0
6	13	C3	RP+	1
6	14	C4	RP+	1
6	15	C2	RP+	0
6	16	C5	RP-	1
6	17	C1	RP-	0
6	18	C6	RP-	1
6	7	E2	RP-	0
6	8	E1	RP+	1
6	9	E6	RP-	0
6	10	E4	RP+	1
6	11	E5	RP-	0
6	12	E3	RP+	1
6	31	B2	NRP	1
6	32	B4	NRP	1
6	33	B1	NRP	0
6	34	B6	NRP	0
6	35	B5	NRP	1
6	36	B3	NRP	0
6	37	F1	NRP	1
6	38	F3	NRP	1
6	39	F4	NRP	1
6	40	F6	NRP	1
6	41	F2	NRP	1
6	42	F5	NRP	1
6	25	G2	RP-	1
6	26	G5	RP-	0
6	27	G6	RP+	1
6	28	G3	RP+	1
6	29	G4	RP-	0
6	30	G1	RP+	1
6	43	A3	NRP	0
6	44	A5	NRP	1
6	45	A1	NRP	0
6	46	A2	NRP	1
6	47	A6	NRP	1
6	48	A4	NRP	1
6	49	H1	NRP	0
6	50	H4	NRP	1
6	51	H3	NRP	1
6	52	H2	NRP	1
6	53	H6	NRP	1
6	54	H5	NRP	1
6	19	D2	RP-	1
6	20	D3	RP+	1
6	21	D6	RP-	1
6	22	D4	RP+	0
6	23	D1	RP-	1
6	24	D5	RP+	1
7	55	J4	filler	0
7	56	J6	filler	1
7	57	J2	filler	0
7	58	J5	filler	0
7	59	J3	filler	1
7	60	J1	filler	1
7	37	E1	NRP	1
7	38	E2	NRP	1
7	39	E4	NRP	0
7	40	E5	NRP	0
7	41	E6	NRP	0
7	42	E3	NRP	0
7	19	G6	RP-	1
7	20	G1	RP+	1
7	21	G2	RP+	1
7	22	G3	RP+	0
7	23	G4	RP-	1
7	24	G5	RP-	0
7	31	C1	NRP	0
7	32	C4	NRP	1
7	33	C5	NRP	0
7	34	C6	NRP	1
7	35	C3	NRP	0
7	36	C2	NRP	0
7	7	A3	RP+	1
7	8	A2	RP-	1
7	9	A1	RP+	1
7	10	A6	RP-	0
7	11	A4	RP+	1
7	12	A5	RP-	0
7	13	B2	RP+	1
7	14	B1	RP-	1
7	15	B5	RP-	0
7	16	B3	RP-	0
7	17	B4	RP+	1
7	18	B6	RP+	0
7	25	H3	RP-	0
7	26	H2	RP-	1
7	27	H4	RP-	0
7	28	H5	RP+	1
7	29	H6	RP+	1
7	30	H1	RP+	1
7	49	D6	NRP	1
7	50	D4	NRP	0
7	51	D5	NRP	1
7	52	D3	NRP	1
7	53	D2	NRP	1
7	54	D1	NRP	1
7	43	F2	NRP	1
7	44	F5	NRP	1
7	45	F1	NRP	1
7	46	F3	NRP	1
7	47	F4	NRP	1
7	48	F6	NRP	1
8	1	I4	filler	0
8	2	I6	filler	1
8	3	I1	filler	1
8	4	I3	filler	0
8	5	I5	filler	0
8	6	I2	filler	1
8	49	D5	NRP	1
8	50	D4	NRP	1
8	51	D2	NRP	0
8	52	D1	NRP	1
8	53	D3	NRP	0
8	54	D6	NRP	1
8	37	C2	NRP	0
8	38	C6	NRP	0
8	39	C4	NRP	0
8	40	C5	NRP	0
8	41	C3	NRP	0
8	42	C1	NRP	1
8	25	E5	RP-	0
8	26	E4	RP+	1
8	27	E3	RP+	1
8	28	E6	RP-	0
8	29	E1	RP+	0
8	30	E2	RP-	0
8	7	F3	RP+	1
8	8	F6	RP+	1
8	9	F5	RP+	1
8	10	F4	RP-	1
8	11	F2	RP-	0
8	12	F1	RP-	1
8	13	A5	RP-	0
8	14	A3	RP-	1
8	15	A6	RP-	0
8	16	A1	RP+	1
8	17	A4	RP+	1
8	18	A2	RP+	1
8	19	G5	RP-	0
8	20	G6	RP-	0
8	21	G1	RP+	0
8	22	G3	RP-	0
8	23	G2	RP+	0
8	24	G4	RP+	0
8	31	H4	NRP	0
8	32	H6	NRP	0
8	33	H1	NRP	1
8	34	H3	NRP	0
8	35	H2	NRP	1
8	36	H5	NRP	0
8	43	B1	NRP	0
8	44	B2	NRP	1
8	45	B4	NRP	1
8	46	B6	NRP	0
8	47	B3	NRP	1
8	48	B5	NRP	1
9	55	J3	filler	1
9	56	J2	filler	1
9	57	J5	filler	0
9	58	J4	filler	1
9	59	J1	filler	0
9	60	J6	filler	0
9	7	D6	RP-	1
9	8	D5	RP+	1
9	9	D2	RP+	1
9	10	D3	RP-	1
9	11	D1	RP-	0
9	12	D4	RP+	1
9	19	H1	RP-	1
9	20	H3	RP+	1
9	21	H2	RP-	1
9	22	H4	RP-	0
9	23	H5	RP+	1
9	24	H6	RP+	1
9	43	F3	NRP	1
9	44	F6	NRP	1
9	45	F1	NRP	1
9	46	F2	NRP	1
9	47	F4	NRP	1
9	48	F5	NRP	1
9	37	G6	NRP	1
9	38	G3	NRP	1
9	39	G5	NRP	1
9	40	G4	NRP	1
9	41	G2	NRP	0
9	42	G1	NRP	1
9	25	E1	RP-	1
9	26	E6	RP-	1
9	27	E2	RP+	1
9	28	E3	RP+	1
9	29	E5	RP-	1
9	30	E4	RP+	1
9	13	C2	RP-	1
9	14	C3	RP+	1
9	15	C1	RP-	1
9	16	C5	RP-	0
9	17	C6	RP+	1
9	18	C4	RP+	1
9	49	B2	NRP	1
9	50	B5	NRP	1
9	51	B1	NRP	1
9	52	B3	NRP	0
9	53	B4	NRP	0
9	54	B6	NRP	0
9	31	A1	NRP	1
9	32	A6	NRP	1
9	33	A5	NRP	0
9	34	A4	NRP	1
9	35	A3	NRP	1
9	36	A2	NRP	1
10	1	I2	filler	0
10	2	I3	filler	1
10	3	I5	filler	1
10	4	I1	filler	1
10	5	I4	filler	1
10	6	I6	filler	0
10	25	C5	RP+	1
10	26	C6	RP-	0
10	27	C1	RP-	0
10	28	C4	RP+	1
10	29	C3	RP+	1
10	30	C2	RP-	0
10	43	G2	NRP	1
10	44	G5	NRP	1
10	45	G3	NRP	1
10	46	G1	NRP	1
10	47	G4	NRP	1
10	48	G6	NRP	1
10	31	A3	NRP	1
10	32	A2	NRP	1
10	33	A5	NRP	0
10	34	A1	NRP	1
10	35	A6	NRP	0
10	36	A4	NRP	1
10	37	F1	NRP	1
10	38	F4	NRP	1
10	39	F2	NRP	1
10	40	F6	NRP	1
10	41	F5	NRP	1
10	42	F3	NRP	1
10	19	E4	RP-	1
10	20	E1	RP-	1
10	21	E3	RP-	1
10	22	E6	RP+	1
10	23	E5	RP+	0
10	24	E2	RP+	1
10	13	D5	RP+	1
10	14	D3	RP-	1
10	15	D1	RP-	1
10	16	D4	RP-	1
10	17	D2	RP+	1
10	18	D6	RP+	1
10	49	H5	NRP	1
10	50	H3	NRP	1
10	51	H2	NRP	1
10	52	H6	NRP	1
10	53	H4	NRP	1
10	54	H1	NRP	1
10	7	B6	RP-	0
10	8	B3	RP-	0
10	9	B1	RP+	1
10	10	B4	RP-	0
10	11	B2	RP+	1
10	12	B5	RP+	0
11	55	J4	filler	1
11	56	J1	filler	1
11	57	J3	filler	0
11	58	J2	filler	1
11	59	J6	filler	1
11	60	J5	filler	1
11	31	F5	NRP	1
11	32	F3	NRP	0
11	33	F2	NRP	1
11	34	F4	NRP	1
11	35	F1	NRP	1
11	36	F6	NRP	1
11	13	E2	RP+	1
11	14	E4	RP+	1
11	15	E6	RP-	0
11	16	E3	RP-	0
11	17	E1	RP+	1
11	18	E5	RP-	0
11	43	C3	NRP	0
11	44	C5	NRP	1
11	45	C2	NRP	0
11	46	C6	NRP	1
11	47	C1	NRP	0
11	48	C4	NRP	0
11	7	D1	RP+	1
11	8	D6	RP-	0
11	9	D4	RP+	1
11	10	D5	RP-	0
11	11	D2	RP-	0
11	12	D3	RP+	1
11	49	G3	NRP	1
11	50	G4	NRP	1
11	51	G1	NRP	0
11	52	G6	NRP	1
11	53	G2	NRP	1
11	54	G5	NRP	0
11	19	A4	RP+	1
11	20	A6	RP-	1
11	21	A5	RP+	1
11	22	A3	RP+	1
11	23	A1	RP-	0
11	24	A2	RP-	0
11	25	B6	RP-	0
11	26	B1	RP-	0
11	27	B4	RP+	0
11	28	B5	RP+	0
11	29	B3	RP-	0
11	30	B2	RP+	1
11	37	H4	NRP	1
11	38	H5	NRP	0
11	39	H2	NRP	0
11	40	H1	NRP	1
11	41	H3	NRP	1
11	42	H6	NRP	0
12	1	I6	filler	1
12	2	I5	filler	1
12	3	I2	filler	1
12	4	I1	filler	0
12	5	I4	filler	0
12	6	I3	filler	1
12	37	F3	NRP	1
12	38	F5	NRP	1
12	39	F1	NRP	1
12	40	F6	NRP	1
12	41	F4	NRP	0
12	42	F2	NRP	1
12	25	E6	RP-	0
12	26	E5	RP+	1
12	27	E4	RP-	0
12	28	E1	RP-	1
12	29	E3	RP+	1
12	30	E2	RP+	1
12	7	D4	RP+	1
12	8	D1	RP-	1
12	9	D2	RP+	1
12	10	D5	RP+	1
12	11	D3	RP-	0
12	12	D6	RP-	0
12	43	C6	NRP	0
12	44	C5	NRP	1
12	45	C2	NRP	1
12	46	C1	NRP	1
12	47	C4	NRP	0
12	48	C3	NRP	1
12	13	B6	RP-	1
12	14	B2	RP-	1
12	15	B1	RP+	1
12	16	B5	RP+	1
12	17	B4	RP-	0
12	18	B3	RP+	0
12	31	A4	NRP	0
12	32	A6	NRP	0
12	33	A1	NRP	1
12	34	A5	NRP	0
12	35	A3	NRP	1
12	36	A2	NRP	1
12	19	H2	RP+	1
12	20	H6	RP+	0
12	21	H3	RP-	0
12	22	H5	RP+	1
12	23	H1	RP-	1
12	24	H4	RP-	1
12	49	G1	NRP	1
12	50	G2	NRP	0
12	51	G5	NRP	0
12	52	G6	NRP	0
12	53	G4	NRP	0
12	54	G3	NRP	0
13	1	I6	filler	1
13	2	I2	filler	1
13	3	I4	filler	0
13	4	I1	filler	1
13	5	I5	filler	0
13	6	I3	filler	0
13	49	H4	NRP	0
13	50	H2	NRP	1
13	51	H1	NRP	1
13	52	H5	NRP	0
13	53	H6	NRP	1
13	54	H3	NRP	1
13	25	B3	RP-	0
13	26	B1	RP+	0
13	27	B6	RP+	1
13	28	B5	RP-	0
13	29	B4	RP+	1
13	30	B2	RP-	1
13	31	C3	NRP	0
13	32	C4	NRP	0
13	33	C6	NRP	0
13	34	C2	NRP	0
13	35	C1	NRP	1
13	36	C5	NRP	0
13	7	A3	RP-	0
13	8	A4	RP+	1
13	9	A1	RP+	0
13	10	A2	RP-	0
13	11	A6	RP+	0
13	12	A5	RP-	0
13	19	F3	RP+	1
13	20	F2	RP-	1
13	21	F5	RP+	1
13	22	F1	RP+	1
13	23	F4	RP-	1
13	24	F6	RP-	0
13	37	G1	NRP	1
13	38	G4	NRP	0
13	39	G3	NRP	1
13	40	G5	NRP	1
13	41	G2	NRP	0
13	42	G6	NRP	1
13	43	D5	NRP	0
13	44	D3	NRP	1
13	45	D6	NRP	1
13	46	D2	NRP	1
13	47	D4	NRP	0
13	48	D1	NRP	1
13	13	E5	RP+	1
13	14	E2	RP+	0
13	15	E3	RP-	1
13	16	E6	RP-	0
13	17	E1	RP+	1
13	18	E4	RP-	0
14	1	I4	filler	0
14	2	I2	filler	0
14	3	I5	filler	0
14	4	I3	filler	1
14	5	I6	filler	0
14	6	I1	filler	1
14	37	H6	NRP	0
14	38	H2	NRP	1
14	39	H4	NRP	0
14	40	H3	NRP	0
14	41	H1	NRP	1
14	42	H5	NRP	1
14	7	A1	RP+	1
14	8	A6	RP-	0
14	9	A3	RP+	1
14	10	A2	RP-	1
14	11	A4	RP+	1
14	12	A5	RP-	0
14	25	C3	RP+	0
14	26	C1	RP-	0
14	27	C2	RP+	1
14	28	C6	RP-	1
14	29	C5	RP+	1
14	30	C4	RP-	0
14	43	F1	NRP	1
14	44	F5	NRP	1
14	45	F4	NRP	1
14	46	F2	NRP	1
14	47	F3	NRP	1
14	48	F6	NRP	1
14	31	G5	NRP	0
14	32	G1	NRP	1
14	33	G3	NRP	0
14	34	G4	NRP	1
14	35	G2	NRP	1
14	36	G6	NRP	1
14	13	E6	RP-	0
14	14	E5	RP+	1
14	15	E3	RP-	0
14	16	E2	RP-	0
14	17	E4	RP+	1
14	18	E1	RP+	1
14	49	D2	NRP	1
14	50	D4	NRP	1
14	51	D6	NRP	1
14	52	D1	NRP	0
14	53	D5	NRP	1
14	54	D3	NRP	1
14	19	B5	RP-	0
14	20	B3	RP+	1
14	21	B6	RP+	0
14	22	B4	RP+	1
14	23	B2	RP-	0
14	24	B1	RP-	1
15	1	I5	filler	1
15	2	I4	filler	0
15	3	I3	filler	0
15	4	I2	filler	1
15	5	I6	filler	0
15	6	I1	filler	0
15	13	G5	RP+	1
15	14	G2	RP-	1
15	15	G4	RP-	0
15	16	G3	RP+	0
15	17	G1	RP+	1
15	18	G6	RP-	1
15	19	F1	RP-	1
15	20	F6	RP+	0
15	21	F3	RP-	1
15	22	F2	RP-	1
15	23	F5	RP+	1
15	24	F4	RP+	1
15	43	C6	NRP	1
15	44	C5	NRP	0
15	45	C4	NRP	1
15	46	C1	NRP	1
15	47	C3	NRP	1
15	48	C2	NRP	0
15	31	H5	NRP	1
15	32	H2	NRP	0
15	33	H6	NRP	1
15	34	H1	NRP	1
15	35	H4	NRP	1
15	36	H3	NRP	1
15	49	E4	NRP	1
15	50	E2	NRP	0
15	51	E1	NRP	0
15	52	E5	NRP	0
15	53	E6	NRP	1
15	54	E3	NRP	0
15	25	D5	RP-	0
15	26	D6	RP+	1
15	27	D4	RP-	0
15	28	D1	RP-	0
15	29	D3	RP+	0
15	30	D2	RP+	1
15	37	B3	NRP	0
15	38	B5	NRP	0
15	39	B4	NRP	1
15	40	B2	NRP	0
15	41	B1	NRP	0
15	42	B6	NRP	1
15	7	A3	RP-	0
15	8	A1	RP+	1
15	9	A2	RP-	1
15	10	A5	RP-	0
15	11	A6	RP+	1
15	12	A4	RP+	0
16	55	J3	filler	1
16	56	J6	filler	1
16	57	J4	filler	1
16	58	J2	filler	1
16	59	J5	filler	1
16	60	J1	filler	1
16	49	C6	NRP	0
16	50	C4	NRP	1
16	51	C1	NRP	0
16	52	C5	NRP	1
16	53	C2	NRP	0
16	54	C3	NRP	1
16	25	E4	RP-	1
16	26	E5	RP+	1
16	27	E6	RP+	1
16	28	E1	RP-	0
16	29	E3	RP-	1
16	30	E2	RP+	1
16	19	A4	RP-	1
16	20	A2	RP+	0
16	21	A1	RP-	0
16	22	A5	RP-	1
16	23	A6	RP+	1
16	24	A3	RP+	1
16	43	H5	NRP	1
16	44	H1	NRP	1
16	45	H3	NRP	1
16	46	H2	NRP	0
16	47	H4	NRP	1
16	48	H6	NRP	0
16	7	G2	RP-	0
16	8	G3	RP+	1
16	9	G5	RP-	1
16	10	G1	RP+	0
16	11	G6	RP+	0
16	12	G4	RP-	1
16	31	B3	NRP	1
16	32	B1	NRP	1
16	33	B5	NRP	1
16	34	B2	NRP	1
16	35	B4	NRP	0
16	36	B6	NRP	1
16	37	F4	NRP	1
16	38	F3	NRP	1
16	39	F2	NRP	0
16	40	F1	NRP	1
16	41	F5	NRP	1
16	42	F6	NRP	1
16	13	D3	RP-	0
16	14	D2	RP+	1
16	15	D1	RP-	1
16	16	D4	RP+	1
16	17	D6	RP-	1
16	18	D5	RP+	1
17	55	J6	filler	0
17	56	J2	filler	1
17	57	J1	filler	1
17	58	J4	filler	1
17	59	J5	filler	1
17	60	J3	filler	1
17	49	F4	NRP	1
17	50	F3	NRP	1
17	51	F1	NRP	1
17	52	F6	NRP	1
17	53	F2	NRP	1
17	54	F5	NRP	1
17	31	H2	NRP	1
17	32	H1	NRP	1
17	33	H3	NRP	1
17	34	H6	NRP	1
17	35	H5	NRP	1
17	36	H4	NRP	1
17	7	B4	RP+	1
17	8	B2	RP+	1
17	9	B3	RP-	1
17	10	B5	RP-	1
17	11	B6	RP-	0
17	12	B1	RP+	0
17	19	C2	RP-	1
17	20	C5	RP+	1
17	21	C1	RP+	1
17	22	C4	RP-	1
17	23	C6	RP-	1
17	24	C3	RP+	0
17	13	E6	RP+	0
17	14	E4	RP-	1
17	15	E3	RP-	0
17	16	E1	RP+	1
17	17	E2	RP-	1
17	18	E5	RP+	1
17	43	G1	NRP	1
17	44	G2	NRP	1
17	45	G4	NRP	0
17	46	G6	NRP	1
17	47	G3	NRP	1
17	48	G5	NRP	0
17	25	A1	RP-	1
17	26	A5	RP-	1
17	27	A2	RP+	1
17	28	A4	RP+	0
17	29	A6	RP-	1
17	30	A3	RP+	0
17	37	D1	NRP	1
17	38	D6	NRP	1
17	39	D4	NRP	1
17	40	D2	NRP	0
17	41	D5	NRP	0
17	42	D3	NRP	0
18	55	J2	filler	1
18	56	J4	filler	1
18	57	J1	filler	1
18	58	J3	filler	0
18	59	J5	filler	1
18	60	J6	filler	0
18	49	F1	NRP	1
18	50	F4	NRP	1
18	51	F2	NRP	1
18	52	F5	NRP	0
18	53	F3	NRP	1
18	54	F6	NRP	1
18	7	D5	RP+	1
18	8	D1	RP-	0
18	9	D6	RP+	1
18	10	D3	RP+	1
18	11	D4	RP-	1
18	12	D2	RP-	1
18	19	B6	RP+	1
18	20	B3	RP-	0
18	21	B5	RP-	0
18	22	B2	RP-	1
18	23	B4	RP+	1
18	24	B1	RP+	1
18	25	G2	RP+	1
18	26	G4	RP-	1
18	27	G3	RP-	1
18	28	G5	RP-	0
18	29	G1	RP+	1
18	30	G6	RP+	1
18	37	E5	NRP	1
18	38	E1	NRP	1
18	39	E6	NRP	1
18	40	E4	NRP	1
18	41	E3	NRP	0
18	42	E2	NRP	1
18	13	C4	RP-	1
18	14	C5	RP+	1
18	15	C2	RP-	0
18	16	C6	RP+	1
18	17	C1	RP+	1
18	18	C3	RP-	0
18	43	H6	NRP	1
18	44	H5	NRP	1
18	45	H3	NRP	1
18	46	H2	NRP	1
18	47	H4	NRP	1
18	48	H1	NRP	1
18	31	A1	NRP	1
18	32	A2	NRP	1
18	33	A5	NRP	1
18	34	A4	NRP	0
18	35	A6	NRP	1
18	36	A3	NRP	0
19	1	I5	filler	0
19	2	I2	filler	1
19	3	I4	filler	1
19	4	I3	filler	1
19	5	I1	filler	1
19	6	I6	filler	1
19	43	H1	NRP	1
19	44	H5	NRP	1
19	45	H4	NRP	1
19	46	H2	NRP	1
19	47	H6	NRP	0
19	48	H3	NRP	1
19	7	C1	RP-	1
19	8	C4	RP+	0
19	9	C3	RP-	1
19	10	C5	RP-	0
19	11	C6	RP+	1
19	12	C2	RP+	1
19	31	G6	NRP	1
19	32	G1	NRP	0
19	33	G3	NRP	1
19	34	G4	NRP	1
19	35	G2	NRP	0
19	36	G5	NRP	0
19	37	B1	NRP	0
19	38	B6	NRP	1
19	39	B4	NRP	1
19	40	B3	NRP	1
19	41	B2	NRP	1
19	42	B5	NRP	1
19	19	D5	RP+	1
19	20	D2	RP-	1
19	21	D6	RP-	0
19	22	D1	RP+	1
19	23	D4	RP-	1
19	24	D3	RP+	1
19	25	A3	RP-	0
19	26	A1	RP-	1
19	27	A6	RP+	1
19	28	A4	RP+	1
19	29	A2	RP-	0
19	30	A5	RP+	1
19	49	E2	NRP	0
19	50	E4	NRP	1
19	51	E1	NRP	1
19	52	E6	NRP	1
19	53	E5	NRP	1
19	54	E3	NRP	1
19	13	F1	RP+	1
19	14	F4	RP-	0
19	15	F6	RP+	1
19	16	F3	RP+	1
19	17	F2	RP-	1
19	18	F5	RP-	0
20	1	I5	filler	0
20	2	I3	filler	1
20	3	I2	filler	0
20	4	I4	filler	1
20	5	I6	filler	0
20	6	I1	filler	1
20	19	A2	RP-	0
20	20	A1	RP+	1
20	21	A6	RP-	1
20	22	A5	RP+	1
20	23	A4	RP-	0
20	24	A3	RP+	1
20	13	G3	RP-	0
20	14	G6	RP-	1
20	15	G5	RP+	1
20	16	G1	RP-	0
20	17	G4	RP+	1
20	18	G2	RP+	1
20	37	B5	NRP	1
20	38	B6	NRP	1
20	39	B2	NRP	0
20	40	B1	NRP	1
20	41	B3	NRP	1
20	42	B4	NRP	0
20	49	C5	NRP	1
20	50	C6	NRP	1
20	51	C1	NRP	0
20	52	C2	NRP	0
20	53	C3	NRP	0
20	54	C4	NRP	1
20	25	F5	RP-	1
20	26	F4	RP-	1
20	27	F2	RP+	0
20	28	F1	RP+	0
20	29	F6	RP+	1
20	30	F3	RP-	1
20	7	H1	RP-	1
20	8	H6	RP+	1
20	9	H4	RP-	1
20	10	H5	RP+	1
20	11	H3	RP+	1
20	12	H2	RP-	0
20	43	E2	NRP	1
20	44	E6	NRP	0
20	45	E4	NRP	1
20	46	E5	NRP	0
20	47	E3	NRP	0
20	48	E1	NRP	1
20	31	D6	NRP	1
20	32	D1	NRP	1
20	33	D2	NRP	0
20	34	D3	NRP	0
20	35	D4	NRP	1
20	36	D5	NRP	1
21	1	J2	filler	0
21	2	J6	filler	0
21	3	J4	filler	1
21	4	J3	filler	1
21	5	J1	filler	1
21	6	J5	filler	0
21	25	C2	RP-	0
21	26	C4	RP-	0
21	27	C5	RP+	0
21	28	C6	RP+	1
21	29	C3	RP+	1
21	30	C1	RP-	0
21	19	H3	RP-	1
21	20	H6	RP+	1
21	21	H1	RP-	0
21	22	H4	RP-	0
21	23	H5	RP+	0
21	24	H2	RP+	1
21	13	D1	RP-	0
21	14	D4	RP+	1
21	15	D5	RP+	1
21	16	D6	RP-	0
21	17	D3	RP-	1
21	18	D2	RP+	1
21	49	A3	NRP	0
21	50	A2	NRP	0
21	51	A4	NRP	0
21	52	A1	NRP	0
21	53	A6	NRP	0
21	54	A5	NRP	0
21	37	G6	NRP	0
21	38	G3	NRP	0
21	39	G4	NRP	1
21	40	G1	NRP	0
21	41	G5	NRP	1
21	42	G2	NRP	1
21	7	E4	RP+	1
21	8	E3	RP-	0
21	9	E5	RP+	1
21	10	E6	RP-	0
21	11	E1	RP-	1
21	12	E2	RP+	0
21	31	B3	NRP	1
21	32	B2	NRP	1
21	33	B1	NRP	1
21	34	B6	NRP	0
21	35	B4	NRP	1
21	36	B5	NRP	0
21	43	F2	NRP	1
21	44	F5	NRP	1
21	45	F3	NRP	1
21	46	F1	NRP	1
21	47	F6	NRP	1
21	48	F4	NRP	1
22	55	I4	filler	0
22	56	I1	filler	0
22	57	I2	filler	1
22	58	I3	filler	0
22	59	I5	filler	1
22	60	I6	filler	0
22	49	A3	NRP	1
22	50	A5	NRP	1
22	51	A1	NRP	1
22	52	A6	NRP	0
22	53	A2	NRP	1
22	54	A4	NRP	0
22	25	C2	RP-	0
22	26	C4	RP-	0
22	27	C1	RP+	1
22	28	C5	RP+	0
22	29	C6	RP+	1
22	30	C3	RP-	0
22	31	D5	NRP	0
22	32	D1	NRP	1
22	33	D2	NRP	1
22	34	D6	NRP	1
22	35	D4	NRP	1
22	36	D3	NRP	0
22	13	H1	RP+	1
22	14	H4	RP+	1
22	15	H3	RP-	0
22	16	H6	RP-	1
22	17	H5	RP-	1
22	18	H2	RP+	0
22	19	E5	RP+	0
22	20	E2	RP-	1
22	21	E6	RP+	0
22	22	E1	RP-	0
22	23	E3	RP-	1
22	24	E4	RP+	1
22	43	B5	NRP	0
22	44	B3	NRP	0
22	45	B4	NRP	0
22	46	B6	NRP	0
22	47	B2	NRP	1
22	48	B1	NRP	0
22	7	F5	RP+	1
22	8	F2	RP-	1
22	9	F6	RP+	0
22	10	F3	RP-	1
22	11	F1	RP-	0
22	12	F4	RP+	1
22	37	G1	NRP	1
22	38	G5	NRP	1
22	39	G2	NRP	0
22	40	G6	NRP	0
22	41	G3	NRP	0
22	42	G4	NRP	0
23	55	I5	filler	1
23	56	I2	filler	0
23	57	I6	filler	1
23	58	I1	filler	1
23	59	I4	filler	1
23	60	I3	filler	0
23	19	A3	RP-	0
23	20	A1	RP+	1
23	21	A2	RP-	1
23	22	A5	RP-	1
23	23	A4	RP+	1
23	24	A6	RP+	1
23	7	H1	RP+	1
23	8	H6	RP+	1
23	9	H3	RP-	0
23	10	H4	RP-	1
23	11	H5	RP+	1
23	12	H2	RP-	1
23	13	F2	RP-	1
23	14	F3	RP-	1
23	15	F4	RP+	1
23	16	F6	RP+	1
23	17	F1	RP+	1
23	18	F5	RP-	0
23	49	G5	NRP	1
23	50	G2	NRP	1
23	51	G4	NRP	1
23	52	G3	NRP	1
23	53	G1	NRP	1
23	54	G6	NRP	0
23	37	C3	NRP	0
23	38	C2	NRP	1
23	39	C5	NRP	1
23	40	C4	NRP	0
23	41	C1	NRP	0
23	42	C6	NRP	1
23	43	D6	NRP	0
23	44	D1	NRP	1
23	45	D3	NRP	1
23	46	D4	NRP	1
23	47	D2	NRP	0
23	48	D5	NRP	0
23	25	E1	RP+	1
23	26	E6	RP+	1
23	27	E5	RP+	1
23	28	E2	RP-	0
23	29	E3	RP-	1
23	30	E4	RP-	0
23	31	B2	NRP	1
23	32	B1	NRP	1
23	33	B3	NRP	0
23	34	B5	NRP	0
23	35	B6	NRP	0
23	36	B4	NRP	0
24	55	I6	filler	1
24	56	I1	filler	1
24	57	I4	filler	0
24	58	I2	filler	0
24	59	I3	filler	0
24	60	I5	filler	0
24	37	H6	NRP	0
24	38	H4	NRP	1
24	39	H1	NRP	0
24	40	H3	NRP	1
24	41	H2	NRP	1
24	42	H5	NRP	0
24	7	G1	RP+	1
24	8	G5	RP+	1
24	9	G6	RP-	0
24	10	G3	RP+	1
24	11	G2	RP-	1
24	12	G4	RP-	0
24	49	D6	NRP	1
24	50	D3	NRP	1
24	51	D2	NRP	1
24	52	D1	NRP	0
24	53	D5	NRP	1
24	54	D4	NRP	0
24	43	E1	NRP	1
24	44	E5	NRP	0
24	45	E4	NRP	1
24	46	E6	NRP	1
24	47	E2	NRP	1
24	48	E3	NRP	0
24	31	C6	NRP	1
24	32	C4	NRP	1
24	33	C5	NRP	0
24	34	C2	NRP	0
24	35	C1	NRP	1
24	36	C3	NRP	1
24	13	B3	RP-	0
24	14	B5	RP-	1
24	15	B6	RP+	1
24	16	B2	RP+	0
24	17	B1	RP+	0
24	18	B4	RP-	1
24	19	A3	RP-	1
24	20	A2	RP+	0
24	21	A5	RP-	0
24	22	A6	RP-	0
24	23	A4	RP+	0
24	24	A1	RP+	1
24	25	F6	RP+	1
24	26	F4	RP+	1
24	27	F1	RP-	1
24	28	F5	RP+	1
24	29	F3	RP-	1
24	30	F2	RP-	0
25	1	J6	filler	0
25	2	J1	filler	1
25	3	J4	filler	1
25	4	J2	filler	1
25	5	J3	filler	1
25	6	J5	filler	1
25	31	G1	NRP	1
25	32	G5	NRP	1
25	33	G4	NRP	1
25	34	G3	NRP	0
25	35	G6	NRP	1
25	36	G2	NRP	0
25	25	H5	RP+	1
25	26	H6	RP+	1
25	27	H2	RP+	1
25	28	H1	RP-	1
25	29	H3	RP-	1
25	30	H4	RP-	0
25	13	E4	RP-	0
25	14	E5	RP-	1
25	15	E3	RP-	1
25	16	E6	RP+	1
25	17	E2	RP+	1
25	18	E1	RP+	1
25	49	A4	NRP	1
25	50	A6	NRP	1
25	51	A5	NRP	1
25	52	A1	NRP	1
25	53	A2	NRP	1
25	54	A3	NRP	1
25	7	F2	RP-	1
25	8	F4	RP-	1
25	9	F1	RP+	1
25	10	F5	RP+	1
25	11	F3	RP+	1
25	12	F6	RP-	1
25	37	D1	NRP	1
25	38	D4	NRP	1
25	39	D3	NRP	1
25	40	D2	NRP	1
25	41	D5	NRP	0
25	42	D6	NRP	1
25	43	B5	NRP	1
25	44	B6	NRP	1
25	45	B1	NRP	1
25	46	B3	NRP	1
25	47	B2	NRP	1
25	48	B4	NRP	1
25	19	C4	RP+	1
25	20	C5	RP-	0
25	21	C2	RP-	1
25	22	C6	RP+	1
25	23	C1	RP+	1
25	24	C3	RP-	1
26	1	J2	filler	1
26	2	J1	filler	1
26	3	J5	filler	0
26	4	J4	filler	0
26	5	J6	filler	0
26	6	J3	filler	0
26	7	A2	RP+	1
26	8	A4	RP+	1
26	9	A1	RP-	1
26	10	A3	RP-	0
26	11	A6	RP-	0
26	12	A5	RP+	1
26	13	C1	RP-	0
26	14	C6	RP+	1
26	15	C3	RP-	1
26	16	C2	RP+	1
26	17	C4	RP-	0
26	18	C5	RP+	0
26	43	G5	NRP	1
26	44	G3	NRP	1
26	45	G2	NRP	1
26	46	G6	NRP	0
26	47	G1	NRP	1
26	48	G4	NRP	1
26	25	H4	RP-	1
26	26	H3	RP-	1
26	27	H1	RP-	0
26	28	H6	RP+	1
26	29	H2	RP+	1
26	30	H5	RP+	1
26	31	F3	NRP	1
26	32	F5	NRP	1
26	33	F6	NRP	1
26	34	F4	NRP	1
26	35	F1	NRP	1
26	36	F2	NRP	1
26	37	B5	NRP	0
26	38	B3	NRP	0
26	39	B6	NRP	1
26	40	B1	NRP	1
26	41	B2	NRP	1
26	42	B4	NRP	0
26	49	E3	NRP	1
26	50	E5	NRP	0
26	51	E4	NRP	1
26	52	E6	NRP	0
26	53	E2	NRP	1
26	54	E1	NRP	1
26	19	D3	RP-	1
26	20	D4	RP+	1
26	21	D6	RP-	0
26	22	D5	RP+	1
26	23	D2	RP-	0
26	24	D1	RP+	0
27	1	J6	filler	0
27	2	J4	filler	1
27	3	J5	filler	1
27	4	J1	filler	0
27	5	J3	filler	1
27	6	J2	filler	0
27	13	B4	RP+	1
27	14	B6	RP-	0
27	15	B5	RP-	1
27	16	B1	RP+	0
27	17	B2	RP+	1
27	18	B3	RP-	0
27	49	D2	NRP	1
27	50	D4	NRP	0
27	51	D1	NRP	1
27	52	D6	NRP	0
27	53	D5	NRP	0
27	54	D3	NRP	1
27	37	G1	NRP	1
27	38	G2	NRP	1
27	39	G3	NRP	1
27	40	G6	NRP	0
27	41	G4	NRP	1
27	42	G5	NRP	0
27	43	A3	NRP	1
27	44	A4	NRP	0
27	45	A2	NRP	1
27	46	A5	NRP	0
27	47	A1	NRP	1
27	48	A6	NRP	0
27	25	C4	RP-	0
27	26	C5	RP+	1
27	27	C1	RP-	1
27	28	C3	RP+	0
27	29	C6	RP+	1
27	30	C2	RP-	1
27	19	F3	RP+	1
27	20	F4	RP+	1
27	21	F6	RP-	0
27	22	F1	RP-	1
27	23	F5	RP-	1
27	24	F2	RP+	1
27	7	H1	RP-	1
27	8	H4	RP+	1
27	9	H2	RP+	1
27	10	H5	RP-	0
27	11	H6	RP-	0
27	12	H3	RP+	1
27	31	E1	NRP	0
27	32	E6	NRP	0
27	33	E2	NRP	1
27	34	E4	NRP	0
27	35	E5	NRP	0
27	36	E3	NRP	1
28	1	J6	filler	0
28	2	J1	filler	1
28	3	J3	filler	0
28	4	J5	filler	1
28	5	J2	filler	1
28	6	J4	filler	0
28	19	F3	RP+	1
28	20	F2	RP-	0
28	21	F5	RP+	1
28	22	F6	RP-	1
28	23	F1	RP-	0
28	24	F4	RP+	1
28	49	E6	NRP	1
28	50	E4	NRP	1
28	51	E1	NRP	1
28	52	E5	NRP	1
28	53	E3	NRP	1
28	54	E2	NRP	0
28	13	D4	RP+	1
28	14	D2	RP+	1
28	15	D6	RP-	0
28	16	D3	RP+	1
28	17	D1	RP-	1
28	18	D5	RP-	0
28	43	C1	NRP	1
28	44	C2	NRP	1
28	45	C6	NRP	0
28	46	C4	NRP	1
28	47	C3	NRP	1
28	48	C5	NRP	0
28	31	H6	NRP	1
28	32	H3	NRP	0
28	33	H4	NRP	1
28	34	H1	NRP	1
28	35	H5	NRP	1
28	36	H2	NRP	1
28	25	G4	RP-	0
28	26	G2	RP+	1
28	27	G1	RP-	0
28	28	G5	RP-	1
28	29	G3	RP+	1
28	30	G6	RP+	1
28	37	B4	NRP	1
28	38	B5	NRP	1
28	39	B1	NRP	1
28	40	B6	NRP	1
28	41	B3	NRP	0
28	42	B2	NRP	0
28	7	A1	RP+	1
28	8	A5	RP+	1
28	9	A6	RP-	0
28	10	A2	RP-	1
28	11	A3	RP-	0
28	12	A4	RP+	1
29	55	I3	filler	1
29	56	I1	filler	1
29	57	I2	filler	1
29	58	I5	filler	1
29	59	I6	filler	1
29	60	I4	filler	0
29	49	B2	NRP	1
29	50	B3	NRP	0
29	51	B4	NRP	1
29	52	B5	NRP	0
29	53	B6	NRP	0
29	54	B1	NRP	0
29	25	G3	RP+	1
29	26	G5	RP-	1
29	27	G1	RP+	1
29	28	G4	RP-	1
29	29	G6	RP+	1
29	30	G2	RP-	1
29	43	F6	NRP	1
29	44	F3	NRP	1
29	45	F2	NRP	1
29	46	F5	NRP	1
29	47	F4	NRP	1
29	48	F1	NRP	1
29	31	D5	NRP	1
29	32	D6	NRP	1
29	33	D4	NRP	1
29	34	D2	NRP	1
29	35	D1	NRP	1
29	36	D3	NRP	1
29	13	A4	RP-	0
29	14	A6	RP-	1
29	15	A1	RP-	1
29	16	A5	RP+	1
29	17	A2	RP+	1
29	18	A3	RP+	1
29	7	C4	RP-	0
29	8	C1	RP-	0
29	9	C6	RP+	1
29	10	C3	RP-	1
29	11	C5	RP+	1
29	12	C2	RP+	1
29	19	E3	RP-	0
29	20	E4	RP+	1
29	21	E5	RP-	1
29	22	E6	RP-	0
29	23	E1	RP+	1
29	24	E2	RP+	1
29	37	H5	NRP	0
29	38	H2	NRP	0
29	39	H1	NRP	1
29	40	H3	NRP	0
29	41	H4	NRP	1
29	42	H6	NRP	1
30	55	I3	filler	1
30	56	I5	filler	1
30	57	I2	filler	1
30	58	I1	filler	0
30	59	I4	filler	1
30	60	I6	filler	0
30	25	G1	RP+	1
30	26	G4	RP-	1
30	27	G3	RP-	0
30	28	G6	RP-	1
30	29	G2	RP+	1
30	30	G5	RP+	1
30	43	C2	NRP	1
30	44	C3	NRP	1
30	45	C1	NRP	1
30	46	C5	NRP	1
30	47	C6	NRP	1
30	48	C4	NRP	1
30	37	H2	NRP	0
30	38	H6	NRP	0
30	39	H3	NRP	1
30	40	H1	NRP	0
30	41	H4	NRP	1
30	42	H5	NRP	0
30	19	D5	RP+	1
30	20	D3	RP-	0
30	21	D2	RP-	1
30	22	D6	RP+	1
30	23	D1	RP-	1
30	24	D4	RP+	1
30	7	E5	RP+	1
30	8	E2	RP-	0
30	9	E3	RP-	1
30	10	E1	RP+	1
30	11	E4	RP-	1
30	12	E6	RP+	0
30	31	F4	NRP	1
30	32	F1	NRP	1
30	33	F3	NRP	1
30	34	F2	NRP	1
30	35	F5	NRP	1
30	36	F6	NRP	1
30	13	A2	RP-	0
30	14	A1	RP-	0
30	15	A5	RP+	0
30	16	A6	RP+	1
30	17	A4	RP+	1
30	18	A3	RP-	0
30	49	B3	NRP	0
30	50	B1	NRP	1
30	51	B2	NRP	1
30	52	B4	NRP	0
30	53	B5	NRP	1
30	54	B6	NRP	0
31	55	I6	filler	1
31	56	I2	filler	1
31	57	I1	filler	1
31	58	I4	filler	1
31	59	I5	filler	0
31	60	I3	filler	0
31	31	D5	NRP	0
31	32	D6	NRP	1
31	33	D4	NRP	1
31	34	D2	NRP	1
31	35	D3	NRP	1
31	36	D1	NRP	1
31	19	F6	RP-	1
31	20	F5	RP+	1
31	21	F4	RP+	1
31	22	F3	RP-	0
31	23	F2	RP+	1
31	24	F1	RP-	1
31	49	G1	NRP	0
31	50	G2	NRP	0
31	51	G3	NRP	0
31	52	G4	NRP	1
31	53	G6	NRP	1
31	54	G5	NRP	1
31	25	C6	RP-	0
31	26	C4	RP+	0
31	27	C1	RP-	1
31	28	C2	RP+	1
31	29	C5	RP-	1
31	30	C3	RP+	0
31	43	A5	NRP	1
31	44	A4	NRP	1
31	45	A1	NRP	1
31	46	A3	NRP	0
31	47	A6	NRP	0
31	48	A2	NRP	1
31	37	B6	NRP	0
31	38	B1	NRP	0
31	39	B3	NRP	0
31	40	B5	NRP	1
31	41	B4	NRP	0
31	42	B2	NRP	1
31	7	H5	RP+	1
31	8	H1	RP+	1
31	9	H4	RP-	1
31	10	H6	RP-	0
31	11	H3	RP-	0
31	12	H2	RP+	1
31	13	E1	RP+	1
31	14	E6	RP-	0
31	15	E2	RP-	0
31	16	E5	RP+	1
31	17	E4	RP+	1
31	18	E3	RP-	0
32	55	I2	filler	0
32	56	I5	filler	1
32	57	I6	filler	0
32	58	I1	filler	1
32	59	I4	filler	0
32	60	I3	filler	0
32	37	E6	NRP	1
32	38	E4	NRP	0
32	39	E1	NRP	0
32	40	E3	NRP	1
32	41	E5	NRP	1
32	42	E2	NRP	1
32	43	B1	NRP	0
32	44	B5	NRP	0
32	45	B6	NRP	1
32	46	B3	NRP	0
32	47	B4	NRP	0
32	48	B2	NRP	1
32	49	C5	NRP	1
32	50	C1	NRP	1
32	51	C4	NRP	0
32	52	C3	NRP	1
32	53	C6	NRP	0
32	54	C2	NRP	0
32	31	G4	NRP	1
32	32	G3	NRP	1
32	33	G6	NRP	1
32	34	G5	NRP	1
32	35	G2	NRP	1
32	36	G1	NRP	0
32	25	F3	RP+	1
32	26	F2	RP+	1
32	27	F1	RP-	1
32	28	F4	RP-	1
32	29	F6	RP+	1
32	30	F5	RP-	0
32	19	H3	RP-	0
32	20	H6	RP+	1
32	21	H2	RP+	1
32	22	H5	RP-	1
32	23	H1	RP-	1
32	24	H4	RP+	1
32	13	D3	RP-	1
32	14	D1	RP+	1
32	15	D5	RP-	1
32	16	D2	RP-	1
32	17	D6	RP+	0
32	18	D4	RP+	1
32	7	A4	RP-	1
32	8	A1	RP+	1
32	9	A3	RP+	1
32	10	A2	RP+	1
32	11	A6	RP-	0
32	12	A5	RP-	0
33	1	J2	filler	1
33	2	J5	filler	0
33	3	J4	filler	0
33	4	J6	filler	1
33	5	J3	filler	1
33	6	J1	filler	1
33	7	B3	RP-	0
33	8	B2	RP+	1
33	9	B6	RP-	0
33	10	B5	RP-	0
33	11	B1	RP+	1
33	12	B4	RP+	0
33	37	H1	NRP	1
33	38	H4	NRP	1
33	39	H5	NRP	1
33	40	H3	NRP	1
33	41	H6	NRP	0
33	42	H2	NRP	1
33	19	D3	RP-	1
33	20	D2	RP-	0
33	21	D5	RP+	1
33	22	D1	RP+	1
33	23	D4	RP-	0
33	24	D6	RP+	1
33	13	C6	RP+	0
33	14	C4	RP+	1
33	15	C1	RP-	1
33	16	C2	RP+	0
33	17	C5	RP-	0
33	18	C3	RP-	1
33	25	G3	RP-	1
33	26	G2	RP+	1
33	27	G4	RP-	0
33	28	G1	RP+	1
33	29	G5	RP-	0
33	30	G6	RP+	1
33	49	E1	NRP	0
33	50	E4	NRP	0
33	51	E5	NRP	0
33	52	E6	NRP	0
33	53	E3	NRP	1
33	54	E2	NRP	1
33	43	F5	NRP	1
33	44	F6	NRP	1
33	45	F4	NRP	1
33	46	F3	NRP	0
33	47	F2	NRP	1
33	48	F1	NRP	1
33	31	A3	NRP	1
33	32	A1	NRP	1
33	33	A2	NRP	1
33	34	A5	NRP	1
33	35	A6	NRP	0
33	36	A4	NRP	0
34	1	J3	filler	1
34	2	J2	filler	1
34	3	J4	filler	0
34	4	J1	filler	1
34	5	J5	filler	0
34	6	J6	filler	0
34	43	E2	NRP	0
34	44	E6	NRP	1
34	45	E1	NRP	1
34	46	E4	NRP	0
34	47	E3	NRP	0
34	48	E5	NRP	1
34	25	G5	RP+	1
34	26	G3	RP-	0
34	27	G1	RP-	1
34	28	G2	RP+	0
34	29	G4	RP-	1
34	30	G6	RP+	1
34	7	C5	RP-	0
34	8	C4	RP+	0
34	9	C2	RP+	1
34	10	C1	RP-	1
34	11	C6	RP-	1
34	12	C3	RP+	1
34	31	H3	NRP	1
34	32	H1	NRP	1
34	33	H5	NRP	1
34	34	H4	NRP	1
34	35	H2	NRP	1
34	36	H6	NRP	0
34	19	A5	RP+	1
34	20	A6	RP-	1
34	21	A2	RP-	0
34	22	A1	RP+	0
34	23	A3	RP-	1
34	24	A4	RP+	0
34	49	D3	NRP	1
34	50	D1	NRP	1
34	51	D2	NRP	1
34	52	D6	NRP	1
34	53	D5	NRP	1
34	54	D4	NRP	1
34	37	F5	NRP	1
34	38	F4	NRP	1
34	39	F6	NRP	0
34	40	F2	NRP	1
34	41	F1	NRP	1
34	42	F3	NRP	1
34	13	B3	RP+	1
34	14	B2	RP+	0
34	15	B5	RP-	0
34	16	B4	RP+	1
34	17	B1	RP-	0
34	18	B6	RP-	0
35	55	I1	filler	0
35	56	I2	filler	0
35	57	I3	filler	0
35	58	I4	filler	0
35	59	I5	filler	1
35	60	I6	filler	1
35	19	B5	RP-	1
35	20	B6	RP-	0
35	21	B2	RP+	0
35	22	B1	RP+	1
35	23	B3	RP-	0
35	24	B4	RP+	0
35	43	C2	NRP	0
35	44	C5	NRP	1
35	45	C6	NRP	0
35	46	C4	NRP	0
35	47	C3	NRP	1
35	48	C1	NRP	1
35	31	F1	NRP	1
35	32	F3	NRP	1
35	33	F4	NRP	0
35	34	F6	NRP	0
35	35	F5	NRP	0
35	36	F2	NRP	1
35	49	G4	NRP	1
35	50	G6	NRP	0
35	51	G5	NRP	0
35	52	G2	NRP	0
35	53	G1	NRP	0
35	54	G3	NRP	1
35	25	A2	RP-	1
35	26	A1	RP-	1
35	27	A5	RP+	1
35	28	A3	RP-	0
35	29	A6	RP+	1
35	30	A4	RP+	0
35	7	E2	RP-	0
35	8	E6	RP+	0
35	9	E1	RP+	1
35	10	E4	RP-	0
35	11	E3	RP+	1
35	12	E5	RP-	0
35	37	D3	NRP	1
35	38	D2	NRP	0
35	39	D1	NRP	0
35	40	D4	NRP	1
35	41	D5	NRP	0
35	42	D6	NRP	1
35	13	H5	RP+	1
35	14	H3	RP-	0
35	15	H1	RP+	0
35	16	H2	RP-	1
35	17	H6	RP-	1
35	18	H4	RP+	1
36	1	J3	filler	1
36	2	J6	filler	0
36	3	J5	filler	0
36	4	J2	filler	1
36	5	J1	filler	0
36	6	J4	filler	1
36	19	F4	RP+	1
36	20	F3	RP+	0
36	21	F6	RP-	1
36	22	F1	RP+	1
36	23	F5	RP-	1
36	24	F2	RP-	1
36	7	G6	RP+	1
36	8	G1	RP-	0
36	9	G5	RP-	0
36	10	G3	RP+	1
36	11	G2	RP+	1
36	12	G4	RP-	0
36	13	H4	RP-	1
36	14	H2	RP-	0
36	15	H3	RP+	1
36	16	H6	RP-	0
36	17	H5	RP+	1
36	18	H1	RP+	1
36	49	D3	NRP	1
36	50	D2	NRP	1
36	51	D6	NRP	0
36	52	D5	NRP	1
36	53	D4	NRP	1
36	54	D1	NRP	0
36	37	E1	NRP	0
36	38	E4	NRP	0
36	39	E5	NRP	1
36	40	E2	NRP	1
36	41	E6	NRP	1
36	42	E3	NRP	1
36	43	B5	NRP	0
36	44	B6	NRP	0
36	45	B4	NRP	0
36	46	B3	NRP	0
36	47	B1	NRP	1
36	48	B2	NRP	1
36	31	C4	NRP	0
36	32	C1	NRP	1
36	33	C5	NRP	1
36	34	C3	NRP	1
36	35	C2	NRP	0
36	36	C6	NRP	0
36	25	A6	RP+	1
36	26	A2	RP-	1
36	27	A3	RP-	0
36	28	A5	RP+	1
36	29	A1	RP+	0
36	30	A4	RP-	1
37	1	J5	filler	0
37	2	J6	filler	0
37	3	J3	filler	1
37	4	J4	filler	0
37	5	J2	filler	1
37	6	J1	filler	1
37	49	D4	NRP	1
37	50	D5	NRP	0
37	51	D1	NRP	1
37	52	D6	NRP	1
37	53	D3	NRP	1
37	54	D2	NRP	0
37	19	G5	RP-	1
37	20	G1	RP+	1
37	21	G4	RP+	1
37	22	G3	RP-	1
37	23	G6	RP-	0
37	24	G2	RP+	1
37	37	H5	NRP	1
37	38	H3	NRP	1
37	39	H2	NRP	1
37	40	H6	NRP	0
37	41	H1	NRP	0
37	42	H4	NRP	0
37	7	B2	RP+	1
37	8	B5	RP+	1
37	9	B1	RP-	0
37	10	B4	RP-	0
37	11	B3	RP-	1
37	12	B6	RP+	0
37	13	C2	RP-	1
37	14	C1	RP+	1
37	15	C4	RP+	1
37	16	C3	RP-	1
37	17	C5	RP-	0
37	18	C6	RP+	1
37	43	E2	NRP	1
37	44	E5	NRP	1
37	45	E6	NRP	1
37	46	E4	NRP	0
37	47	E1	NRP	0
37	48	E3	NRP	0
37	25	F2	RP-	0
37	26	F5	RP-	1
37	27	F4	RP+	1
37	28	F3	RP+	1
37	29	F6	RP-	0
37	30	F1	RP+	1
37	31	A4	NRP	1
37	32	A2	NRP	1
37	33	A3	NRP	1
37	34	A6	NRP	1
37	35	A1	NRP	0
37	36	A5	NRP	1
38	1	J1	filler	0
[truncated: 161 more rows]

## Sheet: Experiment 3A
subject	pres number	pres mode	item	item type	stimulus	score
1	2	3REPS	J3	filler	Herring	1
1	12	3REPS	J1	filler	Catfish	1
1	29	3REPS	J5	filler	Haddock	1
1	35	3REPS	J6	filler	Angler	1
1	45	3REPS	J4	filler	Salmon	1
1	60	3REPS	J2	filler	Trout	0
1	9	3REPS	F3	RP-	Drawing	0
1	16	3REPS	F2	RP+	Gaming	1
1	22	3REPS	F1	RP+	Dancing	1
1	33	3REPS	F4	RP+	Knitting	1
1	50	3REPS	F6	RP-	Stamps	1
1	58	3REPS	F5	RP-	Cycling	0
1	10	3REPS	B6	NRP	Skirt	1
1	18	3REPS	B5	NRP	Gloves	1
1	27	3REPS	B3	NRP	Belt	1
1	40	3REPS	B2	NRP	Wallet	1
1	49	3REPS	B4	NRP	Purse	1
1	54	3REPS	B1	NRP	Shoes	0
1	6	3REPS	A1	RP+	Banana	1
1	11	3REPS	A6	RP-	Raspberry	1
1	30	3REPS	A3	RP+	Strawberry	1
1	34	3REPS	A5	RP-	Pineapple	1
1	43	3REPS	A2	RP-	Orange	0
1	55	3REPS	A4	RP+	Lemon	1
1	5	3REPS	C4	NRP	Maple	1
1	14	3REPS	C6	NRP	Fir	1
1	24	3REPS	C5	NRP	Birch	1
1	38	3REPS	C1	NRP	Oak	0
1	42	3REPS	C2	NRP	Palm	0
1	53	3REPS	C3	NRP	Willow	1
1	7	3REPS	G2	RP+	Silver	1
1	19	3REPS	G6	RP-	Nickel	1
1	23	3REPS	G1	RP-	Gold	1
1	31	3REPS	G4	RP+	Bronze	1
1	48	3REPS	G5	RP+	Mercury	1
1	52	3REPS	G3	RP-	Aluminium	1
1	4	3REPS	D3	NRP	Cleaner	1
1	20	3REPS	D6	NRP	Dentist	1
1	25	3REPS	D2	NRP	Lawyer	1
1	32	3REPS	D5	NRP	Accountant	0
1	46	3REPS	D4	NRP	Engineer	1
1	51	3REPS	D1	NRP	Nurse	0
1	8	3REPS	E4	NRP	Whiskey	1
1	17	3REPS	E5	NRP	Rum	1
1	21	3REPS	E3	NRP	Juice	0
1	36	3REPS	E1	NRP	Vodka	1
1	44	3REPS	E6	NRP	Gin	1
1	57	3REPS	E2	NRP	Milk	0
1	3	3REPS	H1	RP+	Sword	1
1	13	3REPS	H2	RP-	Rifle	1
1	26	3REPS	H4	RP+	Pistol	1
1	37	3REPS	H3	RP-	Bomb	1
1	41	3REPS	H6	RP-	Crossbow	1
1	56	3REPS	H5	RP+	Tank	1
2	2	6REPS	J2	filler	Trout	1
2	13	6REPS	J5	filler	Haddock	1
2	26	6REPS	J3	filler	Herring	0
2	38	6REPS	J6	filler	Angler	0
2	49	6REPS	J1	filler	Catfish	1
2	60	6REPS	J4	filler	Salmon	0
2	7	6REPS	G3	RP-	Aluminium	1
2	18	6REPS	G5	RP-	Mercury	0
2	24	6REPS	G4	RP-	Bronze	0
2	33	6REPS	G6	RP+	Nickel	1
2	47	6REPS	G1	RP+	Gold	1
2	54	6REPS	G2	RP+	Silver	1
2	9	6REPS	F1	NRP	Dancing	0
2	15	6REPS	F3	NRP	Drawing	0
2	29	6REPS	F6	NRP	Stamps	0
2	36	6REPS	F4	NRP	Knitting	0
2	48	6REPS	F5	NRP	Cycling	0
2	56	6REPS	F2	NRP	Gaming	1
2	5	6REPS	A3	RP-	Strawberry	1
2	12	6REPS	A1	RP+	Banana	1
2	22	6REPS	A2	RP-	Orange	1
2	39	6REPS	A4	RP+	Lemon	1
2	44	6REPS	A6	RP+	Raspberry	1
2	53	6REPS	A5	RP-	Pineapple	0
2	10	6REPS	B2	NRP	Wallet	1
2	16	6REPS	B4	NRP	Purse	1
2	21	6REPS	B6	NRP	Skirt	0
2	34	6REPS	B1	NRP	Shoes	1
2	42	6REPS	B5	NRP	Gloves	0
2	58	6REPS	B3	NRP	Belt	1
2	4	6REPS	E2	RP+	Milk	1
2	19	6REPS	E1	RP-	Vodka	1
2	30	6REPS	E5	RP+	Rum	1
2	35	6REPS	E3	RP-	Juice	0
2	46	6REPS	E6	RP-	Gin	0
2	51	6REPS	E4	RP+	Whiskey	1
2	8	6REPS	H2	NRP	Rifle	1
2	11	6REPS	H6	NRP	Crossbow	0
2	23	6REPS	H1	NRP	Sword	1
2	32	6REPS	H5	NRP	Tank	1
2	45	6REPS	H3	NRP	Bomb	1
2	52	6REPS	H4	NRP	Pistol	1
2	3	6REPS	D5	RP-	Accountant	0
2	14	6REPS	D6	RP-	Dentist	1
2	27	6REPS	D4	RP+	Engineer	1
2	37	6REPS	D3	RP+	Cleaner	1
2	50	6REPS	D1	RP-	Nurse	0
2	57	6REPS	D2	RP+	Lawyer	1
2	6	6REPS	C4	NRP	Maple	0
2	20	6REPS	C5	NRP	Birch	0
2	28	6REPS	C3	NRP	Willow	0
2	31	6REPS	C6	NRP	Fir	0
2	41	6REPS	C2	NRP	Palm	0
2	55	6REPS	C1	NRP	Oak	1
3	2	3REPS	J6	filler	Angler	1
3	14	3REPS	J1	filler	Catfish	0
3	23	3REPS	J2	filler	Trout	0
3	34	3REPS	J4	filler	Salmon	0
3	46	3REPS	J3	filler	Herring	1
3	60	3REPS	J5	filler	Haddock	1
3	7	3REPS	A2	NRP	Orange	0
3	15	3REPS	A6	NRP	Raspberry	0
3	28	3REPS	A5	NRP	Pineapple	0
3	36	3REPS	A1	NRP	Banana	1
3	50	3REPS	A3	NRP	Strawberry	0
3	57	3REPS	A4	NRP	Lemon	0
3	6	3REPS	B3	NRP	Belt	1
3	12	3REPS	B4	NRP	Purse	1
3	22	3REPS	B2	NRP	Wallet	0
3	31	3REPS	B5	NRP	Gloves	0
3	44	3REPS	B1	NRP	Shoes	1
3	52	3REPS	B6	NRP	Skirt	0
3	9	3REPS	C5	NRP	Birch	1
3	11	3REPS	C3	NRP	Willow	0
3	30	3REPS	C2	NRP	Palm	1
3	32	3REPS	C4	NRP	Maple	0
3	47	3REPS	C6	NRP	Fir	0
3	51	3REPS	C1	NRP	Oak	0
3	3	3REPS	E6	NRP	Gin	1
3	16	3REPS	E2	NRP	Milk	1
3	21	3REPS	E3	NRP	Juice	1
3	35	3REPS	E1	NRP	Vodka	1
3	42	3REPS	E5	NRP	Rum	0
3	54	3REPS	E4	NRP	Whiskey	1
3	5	3REPS	F3	RP-	Drawing	1
3	13	3REPS	F5	RP+	Cycling	0
3	24	3REPS	F2	RP+	Gaming	1
3	37	3REPS	F1	RP-	Dancing	1
3	43	3REPS	F6	RP+	Stamps	0
3	53	3REPS	F4	RP-	Knitting	0
3	10	3REPS	H5	RP+	Tank	1
3	19	3REPS	H3	RP+	Bomb	0
3	29	3REPS	H6	RP-	Crossbow	0
3	33	3REPS	H4	RP+	Pistol	0
3	41	3REPS	H2	RP-	Rifle	1
3	56	3REPS	H1	RP-	Sword	0
3	8	3REPS	G1	RP+	Gold	1
3	17	3REPS	G3	RP+	Aluminium	1
3	25	3REPS	G5	RP+	Mercury	1
3	38	3REPS	G2	RP-	Silver	0
3	45	3REPS	G6	RP-	Nickel	1
3	58	3REPS	G4	RP-	Bronze	1
3	4	3REPS	D1	RP+	Nurse	1
3	20	3REPS	D4	RP+	Engineer	1
3	26	3REPS	D6	RP-	Dentist	0
3	39	3REPS	D5	RP-	Accountant	1
3	48	3REPS	D2	RP+	Lawyer	0
3	55	3REPS	D3	RP-	Cleaner	0
4	1	6REPS	I3	filler	Hornet	0
4	13	6REPS	I1	filler	Beetle	0
4	23	6REPS	I2	filler	Cockroach	1
4	32	6REPS	I6	filler	Grasshopper	1
4	45	6REPS	I5	filler	Mosquito	1
4	59	6REPS	I4	filler	Fly	1
4	4	6REPS	A3	RP+	Strawberry	1
4	15	6REPS	A5	RP-	Pineapple	0
4	26	6REPS	A1	RP-	Banana	1
4	35	6REPS	A2	RP+	Orange	1
4	48	6REPS	A6	RP-	Raspberry	1
4	52	6REPS	A4	RP+	Lemon	1
4	8	6REPS	B4	NRP	Purse	1
4	16	6REPS	B1	NRP	Shoes	0
4	21	6REPS	B3	NRP	Belt	1
4	31	6REPS	B2	NRP	Wallet	1
4	42	6REPS	B6	NRP	Skirt	1
4	57	6REPS	B5	NRP	Gloves	0
4	7	6REPS	G4	RP+	Bronze	1
4	20	6REPS	G3	RP+	Aluminium	1
4	30	6REPS	G6	RP-	Nickel	0
4	36	6REPS	G1	RP-	Gold	1
4	43	6REPS	G5	RP-	Mercury	1
4	58	6REPS	G2	RP+	Silver	1
4	9	6REPS	F1	RP-	Dancing	0
4	11	6REPS	F3	RP-	Drawing	0
4	28	6REPS	F5	RP+	Cycling	1
4	37	6REPS	F4	RP+	Knitting	1
4	49	6REPS	F2	RP-	Gaming	0
4	56	6REPS	F6	RP+	Stamps	1
4	3	6REPS	D6	RP-	Dentist	0
4	18	6REPS	D5	RP-	Accountant	1
4	29	6REPS	D1	RP+	Nurse	0
4	40	6REPS	D3	RP-	Cleaner	1
4	50	6REPS	D4	RP+	Engineer	1
4	54	6REPS	D2	RP+	Lawyer	1
4	5	6REPS	H6	NRP	Crossbow	1
4	12	6REPS	H4	NRP	Pistol	1
4	22	6REPS	H3	NRP	Bomb	0
4	39	6REPS	H2	NRP	Rifle	1
4	44	6REPS	H5	NRP	Tank	1
4	55	6REPS	H1	NRP	Sword	1
4	6	6REPS	E3	NRP	Juice	1
4	19	6REPS	E5	NRP	Rum	0
4	25	6REPS	E4	NRP	Whiskey	1
4	38	6REPS	E6	NRP	Gin	1
4	41	6REPS	E2	NRP	Milk	1
4	51	6REPS	E1	NRP	Vodka	0
4	10	6REPS	C4	NRP	Maple	1
4	17	6REPS	C6	NRP	Fir	1
4	27	6REPS	C2	NRP	Palm	0
4	33	6REPS	C3	NRP	Willow	0
4	47	6REPS	C1	NRP	Oak	1
4	53	6REPS	C5	NRP	Birch	1
5	2	3REPS	J5	filler	Haddock	1
5	20	3REPS	J4	filler	Salmon	0
5	27	3REPS	J6	filler	Angler	0
5	34	3REPS	J2	filler	Trout	1
5	45	3REPS	J1	filler	Catfish	1
5	60	3REPS	J3	filler	Herring	0
5	3	3REPS	E4	RP+	Whiskey	1
5	19	3REPS	E1	RP-	Vodka	0
5	28	3REPS	E6	RP+	Gin	1
5	33	3REPS	E2	RP-	Milk	1
5	41	3REPS	E3	RP-	Juice	1
5	51	3REPS	E5	RP+	Rum	1
5	5	3REPS	F6	NRP	Stamps	1
5	16	3REPS	F3	NRP	Drawing	1
5	21	3REPS	F1	NRP	Dancing	1
5	35	3REPS	F2	NRP	Gaming	1
5	42	3REPS	F5	NRP	Cycling	0
5	52	3REPS	F4	NRP	Knitting	0
5	8	3REPS	B5	RP+	Gloves	1
5	15	3REPS	B6	RP-	Skirt	1
5	25	3REPS	B4	RP+	Purse	1
5	36	3REPS	B2	RP+	Wallet	1
5	50	3REPS	B3	RP-	Belt	0
5	57	3REPS	B1	RP-	Shoes	1
5	4	3REPS	G2	NRP	Silver	1
5	14	3REPS	G6	NRP	Nickel	1
5	29	3REPS	G4	NRP	Bronze	0
5	39	3REPS	G5	NRP	Mercury	0
5	47	3REPS	G1	NRP	Gold	0
5	58	3REPS	G3	NRP	Aluminium	0
5	9	3REPS	A4	NRP	Lemon	1
5	11	3REPS	A2	NRP	Orange	0
5	30	3REPS	A3	NRP	Strawberry	0
5	37	3REPS	A6	NRP	Raspberry	0
5	43	3REPS	A5	NRP	Pineapple	0
5	56	3REPS	A1	NRP	Banana	0
5	10	3REPS	C1	NRP	Oak	1
5	18	3REPS	C6	NRP	Fir	0
5	26	3REPS	C2	NRP	Palm	0
5	31	3REPS	C4	NRP	Maple	1
5	46	3REPS	C5	NRP	Birch	0
5	53	3REPS	C3	NRP	Willow	1
5	6	3REPS	H1	RP+	Sword	1
5	12	3REPS	H5	RP-	Tank	1
5	23	3REPS	H4	RP+	Pistol	1
5	32	3REPS	H3	RP-	Bomb	0
5	44	3REPS	H2	RP-	Rifle	1
5	54	3REPS	H6	RP+	Crossbow	1
5	7	3REPS	D5	RP-	Accountant	0
5	13	3REPS	D4	RP-	Engineer	0
5	24	3REPS	D1	RP+	Nurse	1
5	38	3REPS	D3	RP+	Cleaner	1
5	49	3REPS	D2	RP+	Lawyer	1
5	55	3REPS	D6	RP-	Dentist	0
6	2	6REPS	J1	filler	Catfish	0
6	12	6REPS	J2	filler	Trout	1
6	23	6REPS	J5	filler	Haddock	0
6	36	6REPS	J6	filler	Angler	0
6	47	6REPS	J3	filler	Herring	1
6	60	6REPS	J4	filler	Salmon	1
6	7	6REPS	E2	RP+	Milk	1
6	11	6REPS	E4	RP-	Whiskey	0
6	24	6REPS	E3	RP-	Juice	0
6	34	6REPS	E5	RP-	Rum	1
6	42	6REPS	E6	RP+	Gin	1
6	58	6REPS	E1	RP+	Vodka	1
6	9	6REPS	G6	NRP	Nickel	1
6	18	6REPS	G3	NRP	Aluminium	1
6	22	6REPS	G2	NRP	Silver	1
6	33	6REPS	G1	NRP	Gold	1
6	48	6REPS	G5	NRP	Mercury	1
6	51	6REPS	G4	NRP	Bronze	0
6	8	6REPS	D5	RP+	Accountant	1
6	17	6REPS	D4	RP+	Engineer	1
6	28	6REPS	D2	RP-	Lawyer	0
6	37	6REPS	D6	RP-	Dentist	0
6	45	6REPS	D1	RP+	Nurse	1
6	56	6REPS	D3	RP-	Cleaner	0
6	3	6REPS	B5	NRP	Gloves	1
6	20	6REPS	B1	NRP	Shoes	1
6	27	6REPS	B6	NRP	Skirt	1
6	32	6REPS	B2	NRP	Wallet	1
6	44	6REPS	B4	NRP	Purse	0
6	57	6REPS	B3	NRP	Belt	1
6	10	6REPS	A5	NRP	Pineapple	1
6	13	6REPS	A4	NRP	Lemon	1
6	25	6REPS	A2	NRP	Orange	0
6	38	6REPS	A6	NRP	Raspberry	0
6	49	6REPS	A3	NRP	Strawberry	0
6	52	6REPS	A1	NRP	Banana	0
6	4	6REPS	F1	NRP	Dancing	1
6	14	6REPS	F4	NRP	Knitting	0
6	21	6REPS	F6	NRP	Stamps	0
6	35	6REPS	F2	NRP	Gaming	0
6	41	6REPS	F3	NRP	Drawing	1
6	54	6REPS	F5	NRP	Cycling	0
6	6	6REPS	C2	RP+	Palm	1
6	15	6REPS	C3	RP+	Willow	1
6	26	6REPS	C1	RP-	Oak	0
6	40	6REPS	C6	RP-	Fir	1
6	50	6REPS	C5	RP+	Birch	1
6	53	6REPS	C4	RP-	Maple	0
6	5	6REPS	H1	RP+	Sword	1
6	19	6REPS	H6	RP+	Crossbow	1
6	30	6REPS	H3	RP+	Bomb	1
6	31	6REPS	H2	RP-	Rifle	0
6	43	6REPS	H4	RP-	Pistol	0
6	55	6REPS	H5	RP-	Tank	1
7	2	3REPS	J2	filler	Trout	0
7	13	3REPS	J6	filler	Angler	0
7	30	3REPS	J3	filler	Herring	0
7	37	3REPS	J4	filler	Salmon	0
7	50	3REPS	J5	filler	Haddock	1
7	60	3REPS	J1	filler	Catfish	0
7	6	3REPS	D3	RP-	Cleaner	1
7	18	3REPS	D2	RP+	Lawyer	0
7	22	3REPS	D4	RP-	Engineer	1
7	36	3REPS	D6	RP+	Dentist	1
7	49	3REPS	D5	RP+	Accountant	1
7	55	3REPS	D1	RP-	Nurse	1
7	9	3REPS	A2	NRP	Orange	0
7	14	3REPS	A6	NRP	Raspberry	0
7	24	3REPS	A5	NRP	Pineapple	1
7	34	3REPS	A4	NRP	Lemon	1
7	41	3REPS	A1	NRP	Banana	1
7	57	3REPS	A3	NRP	Strawberry	1
7	4	3REPS	H4	RP+	Pistol	0
7	17	3REPS	H3	RP-	Bomb	0
7	25	3REPS	H5	RP+	Tank	1
7	35	3REPS	H6	RP-	Crossbow	0
7	47	3REPS	H2	RP-	Rifle	1
7	58	3REPS	H1	RP+	Sword	1
7	10	3REPS	F4	RP-	Knitting	0
7	11	3REPS	F2	RP+	Gaming	1
7	26	3REPS	F3	RP+	Drawing	0
7	33	3REPS	F1	RP+	Dancing	1
7	42	3REPS	F5	RP-	Cycling	0
7	54	3REPS	F6	RP-	Stamps	0
7	5	3REPS	C2	RP-	Palm	0
7	15	3REPS	C4	RP+	Maple	1
7	21	3REPS	C3	RP+	Willow	0
7	32	3REPS	C6	RP-	Fir	0
7	43	3REPS	C1	RP-	Oak	0
7	53	3REPS	C5	RP+	Birch	0
7	8	3REPS	E5	NRP	Rum	0
7	12	3REPS	E3	NRP	Juice	1
7	27	3REPS	E1	NRP	Vodka	1
7	31	3REPS	E6	NRP	Gin	0
7	46	3REPS	E4	NRP	Whiskey	0
7	56	3REPS	E2	NRP	Milk	0
7	7	3REPS	G3	NRP	Aluminium	0
7	16	3REPS	G1	NRP	Gold	1
7	29	3REPS	G6	NRP	Nickel	0
7	39	3REPS	G5	NRP	Mercury	0
7	48	3REPS	G2	NRP	Silver	1
7	52	3REPS	G4	NRP	Bronze	1
7	3	3REPS	B3	NRP	Belt	0
7	20	3REPS	B6	NRP	Skirt	0
7	23	3REPS	B4	NRP	Purse	0
7	38	3REPS	B5	NRP	Gloves	0
7	45	3REPS	B2	NRP	Wallet	0
7	51	3REPS	B1	NRP	Shoes	0
8	1	6REPS	I1	filler	Beetle	1
8	16	6REPS	I6	filler	Grasshopper	1
8	26	6REPS	I5	filler	Mosquito	0
8	37	6REPS	I4	filler	Fly	1
8	49	6REPS	I2	filler	Cockroach	0
8	59	6REPS	I3	filler	Hornet	0
8	4	6REPS	E1	NRP	Vodka	1
8	17	6REPS	E4	NRP	Whiskey	1
8	28	6REPS	E5	NRP	Rum	1
8	36	6REPS	E3	NRP	Juice	1
8	42	6REPS	E6	NRP	Gin	1
8	56	6REPS	E2	NRP	Milk	1
8	7	6REPS	B6	RP+	Skirt	1
8	11	6REPS	B5	RP-	Gloves	1
8	21	6REPS	B3	RP+	Belt	0
8	34	6REPS	B1	RP-	Shoes	1
8	43	6REPS	B2	RP-	Wallet	1
8	55	6REPS	B4	RP+	Purse	1
8	6	6REPS	G6	NRP	Nickel	1
8	20	6REPS	G4	NRP	Bronze	1
8	22	6REPS	G3	NRP	Aluminium	1
8	39	6REPS	G2	NRP	Silver	1
8	45	6REPS	G1	NRP	Gold	0
8	53	6REPS	G5	NRP	Mercury	1
8	9	6REPS	D6	RP+	Dentist	1
8	12	6REPS	D1	RP-	Nurse	1
8	24	6REPS	D4	RP-	Engineer	1
8	32	6REPS	D3	RP-	Cleaner	1
8	48	6REPS	D2	RP+	Lawyer	1
8	54	6REPS	D5	RP+	Accountant	1
8	10	6REPS	A1	NRP	Banana	1
8	18	6REPS	A6	NRP	Raspberry	0
8	23	6REPS	A5	NRP	Pineapple	1
8	31	6REPS	A4	NRP	Lemon	1
8	41	6REPS	A3	NRP	Strawberry	1
8	58	6REPS	A2	NRP	Orange	1
8	8	6REPS	C4	RP+	Maple	1
8	13	6REPS	C3	RP-	Willow	1
8	25	6REPS	C1	RP+	Oak	1
8	40	6REPS	C2	RP-	Palm	1
8	44	6REPS	C5	RP+	Birch	1
8	52	6REPS	C6	RP-	Fir	0
8	5	6REPS	H3	NRP	Bomb	0
8	19	6REPS	H6	NRP	Crossbow	1
8	27	6REPS	H1	NRP	Sword	1
8	35	6REPS	H2	NRP	Rifle	1
8	46	6REPS	H4	NRP	Pistol	1
8	57	6REPS	H5	NRP	Tank	1
8	3	6REPS	F6	RP-	Stamps	1
8	15	6REPS	F5	RP+	Cycling	1
8	30	6REPS	F3	RP+	Drawing	1
8	38	6REPS	F2	RP-	Gaming	1
8	47	6REPS	F4	RP+	Knitting	1
8	51	6REPS	F1	RP-	Dancing	0
9	2	3REPS	J4	filler	Salmon	1
9	14	3REPS	J5	filler	Haddock	1
9	27	3REPS	J1	filler	Catfish	0
9	33	3REPS	J6	filler	Angler	1
9	50	3REPS	J3	filler	Herring	0
9	60	3REPS	J2	filler	Trout	1
9	6	3REPS	G3	NRP	Aluminium	1
9	16	3REPS	G2	NRP	Silver	0
9	21	3REPS	G5	NRP	Mercury	0
9	34	3REPS	G4	NRP	Bronze	1
9	44	3REPS	G1	NRP	Gold	1
9	56	3REPS	G6	NRP	Nickel	1
9	10	3REPS	H1	NRP	Sword	1
9	19	3REPS	H3	NRP	Bomb	1
9	28	3REPS	H6	NRP	Crossbow	0
9	35	3REPS	H5	NRP	Tank	0
9	45	3REPS	H2	NRP	Rifle	1
9	57	3REPS	H4	NRP	Pistol	1
9	8	3REPS	C4	NRP	Maple	1
9	17	3REPS	C6	NRP	Fir	1
9	23	3REPS	C5	NRP	Birch	0
9	36	3REPS	C1	NRP	Oak	0
9	42	3REPS	C2	NRP	Palm	1
9	55	3REPS	C3	NRP	Willow	0
9	3	3REPS	A3	RP+	Strawberry	1
9	13	3REPS	A1	RP-	Banana	1
9	24	3REPS	A6	RP-	Raspberry	1
9	31	3REPS	A2	RP+	Orange	1
9	41	3REPS	A5	RP-	Pineapple	0
9	54	3REPS	A4	RP+	Lemon	1
9	9	3REPS	B5	RP+	Gloves	1
9	18	3REPS	B3	RP-	Belt	0
9	25	3REPS	B4	RP-	Purse	0
9	40	3REPS	B1	RP-	Shoes	1
9	48	3REPS	B6	RP+	Skirt	1
9	53	3REPS	B2	RP+	Wallet	1
9	7	3REPS	F6	NRP	Stamps	1
9	11	3REPS	F5	NRP	Cycling	1
9	30	3REPS	F3	NRP	Drawing	1
9	37	3REPS	F2	NRP	Gaming	1
9	47	3REPS	F1	NRP	Dancing	0
9	58	3REPS	F4	NRP	Knitting	0
9	5	3REPS	E6	RP+	Gin	1
9	12	3REPS	E4	RP-	Whiskey	1
9	26	3REPS	E5	RP-	Rum	0
9	32	3REPS	E2	RP+	Milk	1
9	43	3REPS	E3	RP-	Juice	0
9	52	3REPS	E1	RP+	Vodka	1
9	4	3REPS	D5	RP-	Accountant	1
9	15	3REPS	D6	RP+	Dentist	1
9	22	3REPS	D4	RP+	Engineer	0
9	38	3REPS	D3	RP-	Cleaner	0
9	46	3REPS	D2	RP-	Lawyer	0
9	51	3REPS	D1	RP+	Nurse	1
10	1	6REPS	I6	filler	Grasshopper	0
10	17	6REPS	I1	filler	Beetle	0
10	23	6REPS	I3	filler	Hornet	0
10	37	6REPS	I5	filler	Mosquito	1
10	46	6REPS	I4	filler	Fly	1
10	59	6REPS	I2	filler	Cockroach	1
10	5	6REPS	D3	NRP	Cleaner	1
10	19	6REPS	D4	NRP	Engineer	0
10	27	6REPS	D2	NRP	Lawyer	1
10	39	6REPS	D1	NRP	Nurse	1
10	49	6REPS	D5	NRP	Accountant	1
10	54	6REPS	D6	NRP	Dentist	1
10	6	6REPS	E2	NRP	Milk	1
10	11	6REPS	E1	NRP	Vodka	1
10	22	6REPS	E3	NRP	Juice	0
10	38	6REPS	E5	NRP	Rum	1
10	48	6REPS	E6	NRP	Gin	1
10	57	6REPS	E4	NRP	Whiskey	1
10	7	6REPS	F3	RP-	Drawing	1
10	12	6REPS	F6	RP-	Stamps	0
10	25	6REPS	F2	RP+	Gaming	1
10	40	6REPS	F5	RP-	Cycling	0
10	45	6REPS	F1	RP+	Dancing	1
10	51	6REPS	F4	RP+	Knitting	1
10	8	6REPS	B3	NRP	Belt	1
10	20	6REPS	B2	NRP	Wallet	1
10	28	6REPS	B4	NRP	Purse	1
10	36	6REPS	B6	NRP	Skirt	1
10	41	6REPS	B1	NRP	Shoes	1
10	55	6REPS	B5	NRP	Gloves	0
10	10	6REPS	A3	RP+	Strawberry	1
10	16	6REPS	A1	RP-	Banana	1
10	29	6REPS	A4	RP-	Lemon	0
10	34	6REPS	A5	RP-	Pineapple	0
10	47	6REPS	A2	RP+	Orange	0
10	58	6REPS	A6	RP+	Raspberry	1
10	4	6REPS	G6	NRP	Nickel	0
10	13	6REPS	G3	NRP	Aluminium	1
10	26	6REPS	G4	NRP	Bronze	1
10	32	6REPS	G1	NRP	Gold	1
10	50	6REPS	G5	NRP	Mercury	0
10	52	6REPS	G2	NRP	Silver	1
10	9	6REPS	H5	RP+	Tank	1
10	14	6REPS	H4	RP-	Pistol	1
10	21	6REPS	H1	RP-	Sword	1
10	33	6REPS	H2	RP+	Rifle	1
10	44	6REPS	H6	RP+	Crossbow	1
10	56	6REPS	H3	RP-	Bomb	1
10	3	6REPS	C2	RP-	Palm	0
10	18	6REPS	C1	RP-	Oak	1
10	30	6REPS	C5	RP+	Birch	1
10	31	6REPS	C3	RP-	Willow	1
10	42	6REPS	C4	RP+	Maple	1
10	53	6REPS	C6	RP+	Fir	1
11	1	3REPS	I4	filler	Fly	1
11	15	3REPS	I2	filler	Cockroach	0
11	22	3REPS	I6	filler	Grasshopper	0
11	37	3REPS	I3	filler	Hornet	0
11	50	3REPS	I1	filler	Beetle	1
11	59	3REPS	I5	filler	Mosquito	1
11	5	3REPS	H5	RP-	Tank	1
11	13	3REPS	H6	RP+	Crossbow	1
11	24	3REPS	H1	RP+	Sword	0
11	35	3REPS	H2	RP+	Rifle	1
11	47	3REPS	H3	RP-	Bomb	0
11	53	3REPS	H4	RP-	Pistol	0
11	8	3REPS	G3	NRP	Aluminium	1
11	11	3REPS	G2	NRP	Silver	1
11	29	3REPS	G5	NRP	Mercury	0
11	40	3REPS	G4	NRP	Bronze	1
11	49	3REPS	G6	NRP	Nickel	0
11	57	3REPS	G1	NRP	Gold	1
11	3	3REPS	C4	RP-	Maple	1
11	18	3REPS	C3	RP+	Willow	0
11	25	3REPS	C6	RP-	Fir	0
11	38	3REPS	C1	RP+	Oak	1
11	45	3REPS	C5	RP-	Birch	0
11	55	3REPS	C2	RP+	Palm	0
11	6	3REPS	F4	NRP	Knitting	1
11	19	3REPS	F6	NRP	Stamps	1
11	27	3REPS	F1	NRP	Dancing	0
11	31	3REPS	F5	NRP	Cycling	0
11	43	3REPS	F2	NRP	Gaming	0
11	58	3REPS	F3	NRP	Drawing	0
11	7	3REPS	E6	NRP	Gin	0
11	20	3REPS	E4	NRP	Whiskey	1
11	28	3REPS	E3	NRP	Juice	1
11	36	3REPS	E5	NRP	Rum	1
11	48	3REPS	E2	NRP	Milk	0
11	52	3REPS	E1	NRP	Vodka	0
11	9	3REPS	A1	NRP	Banana	0
11	12	3REPS	A4	NRP	Lemon	1
11	26	3REPS	A5	NRP	Pineapple	0
11	32	3REPS	A6	NRP	Raspberry	1
11	41	3REPS	A2	NRP	Orange	0
11	56	3REPS	A3	NRP	Strawberry	1
11	4	3REPS	B1	RP-	Shoes	1
11	14	3REPS	B5	RP+	Gloves	1
11	30	3REPS	B2	RP-	Wallet	0
11	34	3REPS	B6	RP+	Skirt	1
11	44	3REPS	B4	RP+	Purse	1
11	54	3REPS	B3	RP-	Belt	0
11	10	3REPS	D1	RP-	Nurse	0
11	17	3REPS	D4	RP+	Engineer	1
11	21	3REPS	D2	RP-	Lawyer	0
11	33	3REPS	D5	RP-	Accountant	1
11	42	3REPS	D6	RP+	Dentist	1
11	51	3REPS	D3	RP+	Cleaner	1
12	1	6REPS	I3	filler	Hornet	0
12	20	6REPS	I6	filler	Grasshopper	1
12	25	6REPS	I2	filler	Cockroach	0
12	39	6REPS	I4	filler	Fly	0
12	45	6REPS	I5	filler	Mosquito	0
12	59	6REPS	I1	filler	Beetle	0
12	7	6REPS	B4	NRP	Purse	0
12	14	6REPS	B3	NRP	Belt	0
12	22	6REPS	B1	NRP	Shoes	1
12	40	6REPS	B5	NRP	Gloves	0
12	49	6REPS	B2	NRP	Wallet	0
12	53	6REPS	B6	NRP	Skirt	0
12	6	6REPS	D3	RP+	Cleaner	1
12	12	6REPS	D6	RP+	Dentist	1
12	23	6REPS	D2	RP-	Lawyer	0
12	37	6REPS	D5	RP-	Accountant	0
12	48	6REPS	D4	RP-	Engineer	0
12	51	6REPS	D1	RP+	Nurse	0
12	3	6REPS	H6	RP+	Crossbow	0
12	17	6REPS	H2	RP-	Rifle	0
12	24	6REPS	H4	RP-	Pistol	0
12	33	6REPS	H1	RP+	Sword	1
12	42	6REPS	H3	RP+	Bomb	0
12	54	6REPS	H5	RP-	Tank	0
12	10	6REPS	C4	NRP	Maple	0
12	13	6REPS	C2	NRP	Palm	0
12	27	6REPS	C3	NRP	Willow	1
12	34	6REPS	C5	NRP	Birch	0
12	46	6REPS	C6	NRP	Fir	0
12	58	6REPS	C1	NRP	Oak	0
12	4	6REPS	E5	RP-	Rum	1
12	15	6REPS	E2	RP-	Milk	0
12	29	6REPS	E4	RP+	Whiskey	1
12	38	6REPS	E1	RP-	Vodka	1
12	44	6REPS	E3	RP+	Juice	1
12	56	6REPS	E6	RP+	Gin	1
12	8	6REPS	F1	NRP	Dancing	0
12	16	6REPS	F4	NRP	Knitting	0
12	26	6REPS	F6	NRP	Stamps	0
12	31	6REPS	F2	NRP	Gaming	0
12	41	6REPS	F3	NRP	Drawing	0
12	55	6REPS	F5	NRP	Cycling	0
12	5	6REPS	A1	NRP	Banana	1
12	19	6REPS	A5	NRP	Pineapple	1
12	30	6REPS	A3	NRP	Strawberry	0
12	36	6REPS	A4	NRP	Lemon	0
12	50	6REPS	A6	NRP	Raspberry	0
12	57	6REPS	A2	NRP	Orange	0
12	9	6REPS	G5	RP-	Mercury	0
12	11	6REPS	G6	RP-	Nickel	1
12	21	6REPS	G4	RP+	Bronze	1
12	35	6REPS	G2	RP-	Silver	1
12	43	6REPS	G3	RP+	Aluminium	1
12	52	6REPS	G1	RP+	Gold	1
13	1	3REPS	I3	filler	Hornet	1
13	14	3REPS	I5	filler	Mosquito	0
13	24	3REPS	I2	filler	Cockroach	1
13	34	3REPS	I1	filler	Beetle	0
13	47	3REPS	I4	filler	Fly	0
13	59	3REPS	I6	filler	Grasshopper	1
13	8	3REPS	H6	NRP	Crossbow	0
13	17	3REPS	H3	NRP	Bomb	1
13	21	3REPS	H1	NRP	Sword	0
13	40	3REPS	H4	NRP	Pistol	0
13	43	3REPS	H5	NRP	Tank	0
13	55	3REPS	H2	NRP	Rifle	0
13	5	3REPS	B3	RP-	Belt	0
13	13	3REPS	B1	RP+	Shoes	1
13	23	3REPS	B4	RP-	Purse	0
13	37	3REPS	B6	RP+	Skirt	0
13	48	3REPS	B5	RP-	Gloves	1
13	58	3REPS	B2	RP+	Wallet	1
13	6	3REPS	G3	NRP	Aluminium	1
13	16	3REPS	G1	NRP	Gold	0
13	28	3REPS	G4	NRP	Bronze	0
13	32	3REPS	G2	NRP	Silver	0
13	45	3REPS	G6	NRP	Nickel	0
13	56	3REPS	G5	NRP	Mercury	1
13	3	3REPS	A4	NRP	Lemon	1
13	15	3REPS	A5	NRP	Pineapple	0
13	26	3REPS	A3	NRP	Strawberry	0
13	33	3REPS	A2	NRP	Orange	1
13	50	3REPS	A6	NRP	Raspberry	1
13	51	3REPS	A1	NRP	Banana	0
13	7	3REPS	F5	RP-	Cycling	0
13	20	3REPS	F6	RP+	Stamps	1
13	22	3REPS	F1	RP-	Dancing	0
13	36	3REPS	F3	RP+	Drawing	1
13	49	3REPS	F4	RP+	Knitting	0
13	57	3REPS	F2	RP-	Gaming	1
13	10	3REPS	D4	RP-	Engineer	0
13	19	3REPS	D2	RP+	Lawyer	0
13	27	3REPS	D6	RP-	Dentist	0
13	31	3REPS	D3	RP-	Cleaner	1
13	46	3REPS	D1	RP+	Nurse	0
13	52	3REPS	D5	RP+	Accountant	1
13	4	3REPS	C6	NRP	Fir	1
13	11	3REPS	C2	NRP	Palm	0
13	30	3REPS	C1	NRP	Oak	0
13	35	3REPS	C4	NRP	Maple	0
13	41	3REPS	C5	NRP	Birch	0
13	54	3REPS	C3	NRP	Willow	1
13	9	3REPS	E6	RP+	Gin	1
13	18	3REPS	E4	RP-	Whiskey	0
13	29	3REPS	E3	RP+	Juice	1
13	39	3REPS	E1	RP-	Vodka	0
13	44	3REPS	E5	RP-	Rum	0
13	53	3REPS	E2	RP+	Milk	1
14	1	6REPS	I4	filler	Fly	1
14	17	6REPS	I1	filler	Beetle	0
14	24	6REPS	I2	filler	Cockroach	0
14	36	6REPS	I5	filler	Mosquito	1
14	44	6REPS	I6	filler	Grasshopper	0
14	59	6REPS	I3	filler	Hornet	0
14	8	6REPS	C5	RP-	Birch	0
14	11	6REPS	C4	RP+	Maple	1
14	22	6REPS	C2	RP-	Palm	0
14	32	6REPS	C3	RP+	Willow	0
14	49	6REPS	C1	RP+	Oak	1
14	56	6REPS	C6	RP-	Fir	0
14	5	6REPS	H5	RP-	Tank	1
14	16	6REPS	H6	RP+	Crossbow	0
14	29	6REPS	H3	RP+	Bomb	0
14	33	6REPS	H2	RP-	Rifle	0
14	43	6REPS	H1	RP-	Sword	1
14	58	6REPS	H4	RP+	Pistol	1
14	9	6REPS	B2	RP-	Wallet	0
14	13	6REPS	B4	RP+	Purse	1
14	26	6REPS	B1	RP+	Shoes	1
14	31	6REPS	B6	RP-	Skirt	0
14	48	6REPS	B3	RP-	Belt	0
14	51	6REPS	B5	RP+	Gloves	1
14	10	6REPS	G4	NRP	Bronze	0
14	14	6REPS	G5	NRP	Mercury	0
14	21	6REPS	G2	NRP	Silver	1
14	39	6REPS	G6	NRP	Nickel	1
14	45	6REPS	G3	NRP	Aluminium	1
14	53	6REPS	G1	NRP	Gold	1
14	3	6REPS	E6	NRP	Gin	1
14	20	6REPS	E4	NRP	Whiskey	0
14	28	6REPS	E5	NRP	Rum	0
14	37	6REPS	E1	NRP	Vodka	1
14	46	6REPS	E2	NRP	Milk	0
14	57	6REPS	E3	NRP	Juice	0
14	6	6REPS	F2	NRP	Gaming	0
14	19	6REPS	F1	NRP	Dancing	0
14	23	6REPS	F4	NRP	Knitting	0
14	35	6REPS	F6	NRP	Stamps	1
14	47	6REPS	F5	NRP	Cycling	0
14	52	6REPS	F3	NRP	Drawing	0
14	7	6REPS	A6	NRP	Raspberry	0
14	12	6REPS	A1	NRP	Banana	0
14	30	6REPS	A2	NRP	Orange	0
14	38	6REPS	A4	NRP	Lemon	1
14	50	6REPS	A3	NRP	Strawberry	1
14	54	6REPS	A5	NRP	Pineapple	0
14	4	6REPS	D3	RP-	Cleaner	1
14	15	6REPS	D5	RP+	Accountant	1
14	25	6REPS	D1	RP-	Nurse	0
14	40	6REPS	D4	RP+	Engineer	1
14	41	6REPS	D6	RP+	Dentist	1
14	55	6REPS	D2	RP-	Lawyer	0
15	2	3REPS	J3	filler	Herring	0
15	20	3REPS	J2	filler	Trout	0
15	24	3REPS	J6	filler	Angler	0
15	40	3REPS	J5	filler	Haddock	0
15	46	3REPS	J1	filler	Catfish	0
15	60	3REPS	J4	filler	Salmon	1
15	5	3REPS	H3	NRP	Bomb	1
15	17	3REPS	H6	NRP	Crossbow	0
15	27	3REPS	H5	NRP	Tank	0
15	35	3REPS	H1	NRP	Sword	0
15	41	3REPS	H4	NRP	Pistol	1
15	58	3REPS	H2	NRP	Rifle	1
15	4	3REPS	F6	RP+	Stamps	1
15	13	3REPS	F1	RP+	Dancing	1
15	25	3REPS	F3	RP-	Drawing	0
15	38	3REPS	F2	RP-	Gaming	0
15	50	3REPS	F5	RP+	Cycling	1
15	55	3REPS	F4	RP-	Knitting	0
15	6	3REPS	B5	RP-	Gloves	1
15	18	3REPS	B3	RP+	Belt	1
15	23	3REPS	B2	RP+	Wallet	1
15	37	3REPS	B6	RP-	Skirt	0
15	44	3REPS	B4	RP-	Purse	1
15	53	3REPS	B1	RP+	Shoes	1
15	3	3REPS	E5	NRP	Rum	1
15	16	3REPS	E4	NRP	Whiskey	1
15	26	3REPS	E1	NRP	Vodka	1
15	33	3REPS	E3	NRP	Juice	0
15	43	3REPS	E6	NRP	Gin	0
15	57	3REPS	E2	NRP	Milk	0
15	9	3REPS	D5	NRP	Accountant	1
15	15	3REPS	D2	NRP	Lawyer	1
15	29	3REPS	D6	NRP	Dentist	1
15	34	3REPS	D4	NRP	Engineer	0
15	49	3REPS	D1	NRP	Nurse	0
15	54	3REPS	D3	NRP	Cleaner	0
15	7	3REPS	G2	NRP	Silver	1
15	12	3REPS	G5	NRP	Mercury	1
15	21	3REPS	G4	NRP	Bronze	1
15	32	3REPS	G3	NRP	Aluminium	0
15	48	3REPS	G1	NRP	Gold	0
15	51	3REPS	G6	NRP	Nickel	0
15	8	3REPS	C3	RP-	Willow	1
15	11	3REPS	C2	RP-	Palm	1
15	30	3REPS	C6	RP+	Fir	1
15	36	3REPS	C5	RP+	Birch	0
15	42	3REPS	C4	RP-	Maple	1
15	52	3REPS	C1	RP+	Oak	1
15	10	3REPS	A4	RP-	Lemon	1
15	19	3REPS	A5	RP-	Pineapple	1
15	28	3REPS	A1	RP+	Banana	1
15	31	3REPS	A3	RP+	Strawberry	0
15	47	3REPS	A2	RP+	Orange	1
15	56	3REPS	A6	RP-	Raspberry	0
16	2	6REPS	J4	filler	Salmon	1
16	17	6REPS	J2	filler	Trout	0
16	30	6REPS	J6	filler	Angler	0
16	32	6REPS	J5	filler	Haddock	1
16	44	6REPS	J1	filler	Catfish	0
16	60	6REPS	J3	filler	Herring	0
16	9	6REPS	B6	RP-	Skirt	1
16	16	6REPS	B3	RP-	Belt	1
16	23	6REPS	B4	RP+	Purse	0
16	36	6REPS	B2	RP+	Wallet	1
16	42	6REPS	B5	RP+	Gloves	1
16	55	6REPS	B1	RP-	Shoes	0
16	7	6REPS	D1	NRP	Nurse	1
16	11	6REPS	D4	NRP	Engineer	1
16	29	6REPS	D3	NRP	Cleaner	1
16	35	6REPS	D5	NRP	Accountant	0
16	45	6REPS	D6	NRP	Dentist	0
16	51	6REPS	D2	NRP	Lawyer	0
16	10	6REPS	F4	NRP	Knitting	1
16	12	6REPS	F1	NRP	Dancing	0
16	28	6REPS	F6	NRP	Stamps	1
16	38	6REPS	F5	NRP	Cycling	1
16	41	6REPS	F2	NRP	Gaming	0
16	53	6REPS	F3	NRP	Drawing	0
16	8	6REPS	G6	NRP	Nickel	1
16	18	6REPS	G2	NRP	Silver	0
16	25	6REPS	G3	NRP	Aluminium	1
16	37	6REPS	G1	NRP	Gold	0
16	43	6REPS	G5	NRP	Mercury	0
16	52	6REPS	G4	NRP	Bronze	0
16	3	6REPS	C6	RP-	Fir	1
16	20	6REPS	C2	RP-	Palm	0
16	24	6REPS	C1	RP-	Oak	0
16	34	6REPS	C5	RP+	Birch	1
16	47	6REPS	C3	RP+	Willow	1
16	56	6REPS	C4	RP+	Maple	1
16	6	6REPS	E2	RP-	Milk	0
16	14	6REPS	E5	RP-	Rum	0
16	26	6REPS	E3	RP+	Juice	1
16	40	6REPS	E1	RP+	Vodka	1
16	49	6REPS	E4	RP-	Whiskey	1
16	58	6REPS	E6	RP+	Gin	1
16	4	6REPS	H1	NRP	Sword	1
16	19	6REPS	H5	NRP	Tank	1
16	22	6REPS	H6	NRP	Crossbow	0
16	33	6REPS	H3	NRP	Bomb	0
16	50	6REPS	H4	NRP	Pistol	1
16	54	6REPS	H2	NRP	Rifle	0
16	5	6REPS	A6	RP-	Raspberry	1
16	15	6REPS	A4	RP+	Lemon	1
16	21	6REPS	A2	RP-	Orange	0
16	31	6REPS	A1	RP+	Banana	1
16	46	6REPS	A3	RP-	Strawberry	0
16	57	6REPS	A5	RP+	Pineapple	1
17	2	3REPS	J6	filler	Angler	0
17	17	3REPS	J5	filler	Haddock	0
17	25	3REPS	J3	filler	Herring	0
17	32	3REPS	J2	filler	Trout	0
17	45	3REPS	J1	filler	Catfish	0
17	60	3REPS	J4	filler	Salmon	1
17	7	3REPS	C3	RP+	Willow	0
17	20	3REPS	C4	RP-	Maple	0
17	21	3REPS	C5	RP+	Birch	0
17	37	3REPS	C1	RP+	Oak	1
17	47	3REPS	C6	RP-	Fir	0
17	53	3REPS	C2	RP-	Palm	0
17	8	3REPS	F6	RP+	Stamps	0
17	11	3REPS	F5	RP-	Cycling	0
17	24	3REPS	F4	RP+	Knitting	0
17	38	3REPS	F2	RP-	Gaming	0
17	41	3REPS	F1	RP-	Dancing	0
17	54	3REPS	F3	RP+	Drawing	1
17	3	3REPS	A1	NRP	Banana	1
17	15	3REPS	A4	NRP	Lemon	0
17	30	3REPS	A6	NRP	Raspberry	1
17	34	3REPS	A5	NRP	Pineapple	1
17	42	3REPS	A3	NRP	Strawberry	1
17	51	3REPS	A2	NRP	Orange	0
17	10	3REPS	G3	RP-	Aluminium	0
17	13	3REPS	G4	RP-	Bronze	1
17	27	3REPS	G2	RP-	Silver	1
17	33	3REPS	G5	RP+	Mercury	1
17	44	3REPS	G6	RP+	Nickel	0
17	58	3REPS	G1	RP+	Gold	1
17	4	3REPS	B4	NRP	Purse	1
17	16	3REPS	B3	NRP	Belt	0
17	29	3REPS	B1	NRP	Shoes	1
17	40	3REPS	B2	NRP	Wallet	0
17	49	3REPS	B5	NRP	Gloves	0
17	52	3REPS	B6	NRP	Skirt	0
17	9	3REPS	H6	NRP	Crossbow	0
17	14	3REPS	H5	NRP	Tank	1
17	28	3REPS	H2	NRP	Rifle	1
17	35	3REPS	H1	NRP	Sword	0
17	50	3REPS	H3	NRP	Bomb	0
17	56	3REPS	H4	NRP	Pistol	1
17	5	3REPS	D3	NRP	Cleaner	1
17	12	3REPS	D6	NRP	Dentist	0
17	23	3REPS	D4	NRP	Engineer	0
17	39	3REPS	D1	NRP	Nurse	0
17	46	3REPS	D2	NRP	Lawyer	1
17	55	3REPS	D5	NRP	Accountant	1
17	6	3REPS	E5	RP-	Rum	0
17	18	3REPS	E4	RP-	Whiskey	1
17	26	3REPS	E3	RP-	Juice	0
17	31	3REPS	E1	RP+	Vodka	1
17	48	3REPS	E2	RP+	Milk	1
17	57	3REPS	E6	RP+	Gin	0
18	2	6REPS	J6	filler	Angler	1
18	15	6REPS	J3	filler	Herring	0
18	30	6REPS	J4	filler	Salmon	1
18	38	6REPS	J2	filler	Trout	0
18	44	6REPS	J5	filler	Haddock	0
18	60	6REPS	J1	filler	Catfish	1
18	7	6REPS	E4	RP+	Whiskey	1
18	20	6REPS	E1	RP+	Vodka	1
18	21	6REPS	E2	RP+	Milk	1
18	35	6REPS	E3	RP-	Juice	1
18	47	6REPS	E6	RP-	Gin	0
18	53	6REPS	E5	RP-	Rum	0
18	4	6REPS	D1	RP-	Nurse	1
18	17	6REPS	D5	RP+	Accountant	1
18	24	6REPS	D4	RP+	Engineer	1
18	36	6REPS	D2	RP-	Lawyer	0
18	48	6REPS	D3	RP+	Cleaner	1
18	52	6REPS	D6	RP-	Dentist	0
18	9	6REPS	C6	NRP	Fir	0
18	11	6REPS	C1	NRP	Oak	1
18	29	6REPS	C3	NRP	Willow	0
18	31	6REPS	C4	NRP	Maple	1
18	46	6REPS	C2	NRP	Palm	0
18	56	6REPS	C5	NRP	Birch	0
18	5	6REPS	A6	NRP	Raspberry	1
18	12	6REPS	A3	NRP	Strawberry	1
18	26	6REPS	A5	NRP	Pineapple	0
18	39	6REPS	A4	NRP	Lemon	0
18	43	6REPS	A2	NRP	Orange	0
18	55	6REPS	A1	NRP	Banana	1
18	10	6REPS	F2	RP-	Gaming	1
18	16	6REPS	F1	RP+	Dancing	1
18	22	6REPS	F3	RP+	Drawing	0
18	32	6REPS	F4	RP+	Knitting	1
18	45	6REPS	F5	RP-	Cycling	1
18	57	6REPS	F6	RP-	Stamps	0
18	8	6REPS	H3	NRP	Bomb	1
18	14	6REPS	H6	NRP	Crossbow	0
18	25	6REPS	H4	NRP	Pistol	0
18	40	6REPS	H5	NRP	Tank	0
18	50	6REPS	H1	NRP	Sword	0
18	58	6REPS	H2	NRP	Rifle	1
18	3	6REPS	B6	NRP	Skirt	1
18	13	6REPS	B5	NRP	Gloves	1
18	23	6REPS	B3	NRP	Belt	1
18	37	6REPS	B2	NRP	Wallet	0
18	42	6REPS	B1	NRP	Shoes	0
18	51	6REPS	B4	NRP	Purse	1
18	6	6REPS	G5	RP+	Mercury	1
18	19	6REPS	G2	RP+	Silver	0
18	28	6REPS	G1	RP-	Gold	0
18	33	6REPS	G4	RP+	Bronze	1
18	41	6REPS	G6	RP-	Nickel	0
18	54	6REPS	G3	RP-	Aluminium	1
19	2	3REPS	J5	filler	Haddock	0
19	15	3REPS	J6	filler	Angler	0
19	23	3REPS	J2	filler	Trout	0
19	37	3REPS	J1	filler	Catfish	0
19	50	3REPS	J4	filler	Salmon	1
19	60	3REPS	J3	filler	Herring	0
19	4	3REPS	B2	NRP	Wallet	1
19	16	3REPS	B6	NRP	Skirt	1
19	25	3REPS	B5	NRP	Gloves	0
19	40	3REPS	B4	NRP	Purse	0
19	43	3REPS	B1	NRP	Shoes	1
19	57	3REPS	B3	NRP	Belt	1
19	5	3REPS	H3	RP+	Bomb	1
19	13	3REPS	H4	RP-	Pistol	0
19	29	3REPS	H1	RP-	Sword	0
19	33	3REPS	H6	RP+	Crossbow	0
19	47	3REPS	H2	RP+	Rifle	1
19	51	3REPS	H5	RP-	Tank	1
19	7	3REPS	E4	NRP	Whiskey	1
19	11	3REPS	E6	NRP	Gin	0
19	22	3REPS	E1	NRP	Vodka	0
19	35	3REPS	E5	NRP	Rum	1
19	45	3REPS	E3	NRP	Juice	0
19	56	3REPS	E2	NRP	Milk	1
19	9	3REPS	C1	RP-	Oak	1
19	17	3REPS	C4	RP+	Maple	1
19	28	3REPS	C3	RP-	Willow	1
19	34	3REPS	C2	RP-	Palm	0
19	49	3REPS	C6	RP+	Fir	0
19	52	3REPS	C5	RP+	Birch	0
19	6	3REPS	D1	NRP	Nurse	0
19	20	3REPS	D5	NRP	Accountant	0
19	21	3REPS	D4	NRP	Engineer	0
19	36	3REPS	D3	NRP	Cleaner	1
19	42	3REPS	D2	NRP	Lawyer	0
19	54	3REPS	D6	NRP	Dentist	0
19	10	3REPS	G3	RP-	Aluminium	0
19	19	3REPS	G1	RP+	Gold	1
19	27	3REPS	G4	RP-	Bronze	1
19	39	3REPS	G6	RP+	Nickel	1
19	46	3REPS	G2	RP-	Silver	1
19	55	3REPS	G5	RP+	Mercury	1
19	3	3REPS	F1	RP+	Dancing	1
19	14	3REPS	F6	RP-	Stamps	1
19	26	3REPS	F2	RP-	Gaming	0
19	31	3REPS	F3	RP-	Drawing	0
19	44	3REPS	F5	RP+	Cycling	1
19	58	3REPS	F4	RP+	Knitting	1
19	8	3REPS	A1	NRP	Banana	0
19	18	3REPS	A5	NRP	Pineapple	0
19	24	3REPS	A3	NRP	Strawberry	0
19	38	3REPS	A4	NRP	Lemon	0
19	41	3REPS	A2	NRP	Orange	0
19	53	3REPS	A6	NRP	Raspberry	0
20	1	6REPS	I6	filler	Grasshopper	1
20	19	6REPS	I1	filler	Beetle	1
20	25	6REPS	I5	filler	Mosquito	1
20	36	6REPS	I3	filler	Hornet	0
20	46	6REPS	I4	filler	Fly	0
20	59	6REPS	I2	filler	Cockroach	0
20	4	6REPS	E1	NRP	Vodka	1
20	13	6REPS	E2	NRP	Milk	1
20	30	6REPS	E3	NRP	Juice	1
20	35	6REPS	E6	NRP	Gin	1
20	45	6REPS	E5	NRP	Rum	1
20	51	6REPS	E4	NRP	Whiskey	1
20	5	6REPS	H2	NRP	Rifle	1
20	15	6REPS	H5	NRP	Tank	1
20	21	6REPS	H4	NRP	Pistol	1
20	40	6REPS	H6	NRP	Crossbow	0
20	49	6REPS	H3	NRP	Bomb	1
20	57	6REPS	H1	NRP	Sword	1
20	6	6REPS	D1	RP-	Nurse	1
20	17	6REPS	D5	RP+	Accountant	0
20	27	6REPS	D6	RP+	Dentist	0
20	31	6REPS	D3	RP-	Cleaner	0
20	47	6REPS	D2	RP+	Lawyer	1
20	56	6REPS	D4	RP-	Engineer	0
20	3	6REPS	G6	NRP	Nickel	1
20	14	6REPS	G2	NRP	Silver	1
20	28	6REPS	G3	NRP	Aluminium	1
20	38	6REPS	G5	NRP	Mercury	0
20	41	6REPS	G4	NRP	Bronze	1
20	53	6REPS	G1	NRP	Gold	1
20	8	6REPS	A2	RP+	Orange	0
20	18	6REPS	A3	RP-	Strawberry	1
20	23	6REPS	A5	RP-	Pineapple	0
20	32	6REPS	A4	RP+	Lemon	1
20	44	6REPS	A6	RP-	Raspberry	0
20	58	6REPS	A1	RP+	Banana	1
20	9	6REPS	B4	RP+	Purse	1
20	11	6REPS	B6	RP+	Skirt	1
20	22	6REPS	B3	RP-	Belt	0
20	34	6REPS	B2	RP+	Wallet	1
20	50	6REPS	B1	RP-	Shoes	1
20	52	6REPS	B5	RP-	Gloves	1
20	7	6REPS	C6	NRP	Fir	0
20	16	6REPS	C4	NRP	Maple	1
20	24	6REPS	C3	NRP	Willow	1
20	37	6REPS	C5	NRP	Birch	0
20	43	6REPS	C1	NRP	Oak	1
20	54	6REPS	C2	NRP	Palm	0
20	10	6REPS	F4	RP-	Knitting	0
20	20	6REPS	F6	RP-	Stamps	0
20	26	6REPS	F3	RP-	Drawing	0
20	33	6REPS	F5	RP+	Cycling	0
20	48	6REPS	F2	RP+	Gaming	1
20	55	6REPS	F1	RP+	Dancing	1
21	2	3REPS	J3	filler	Herring	1
21	13	3REPS	J4	filler	Salmon	1
21	29	3REPS	J1	filler	Catfish	0
21	38	3REPS	J5	filler	Haddock	0
21	43	3REPS	J2	filler	Trout	1
21	60	3REPS	J6	filler	Angler	0
21	7	3REPS	A5	RP-	Pineapple	1
21	14	3REPS	A4	RP+	Lemon	1
21	28	3REPS	A1	RP+	Banana	0
21	39	3REPS	A2	RP-	Orange	1
21	47	3REPS	A6	RP-	Raspberry	1
21	55	3REPS	A3	RP+	Strawberry	1
21	3	3REPS	C4	RP+	Maple	1
21	15	3REPS	C2	RP-	Palm	0
21	30	3REPS	C5	RP+	Birch	0
21	32	3REPS	C3	RP-	Willow	1
21	44	3REPS	C6	RP-	Fir	0
21	52	3REPS	C1	RP+	Oak	1
21	8	3REPS	B4	NRP	Purse	1
21	20	3REPS	B1	NRP	Shoes	1
21	26	3REPS	B5	NRP	Gloves	1
21	34	3REPS	B6	NRP	Skirt	1
21	48	3REPS	B3	NRP	Belt	1
21	53	3REPS	B2	NRP	Wallet	1
21	5	3REPS	F3	NRP	Drawing	1
21	19	3REPS	F6	NRP	Stamps	1
21	27	3REPS	F2	NRP	Gaming	0
21	36	3REPS	F1	NRP	Dancing	1
21	41	3REPS	F4	NRP	Knitting	0
21	57	3REPS	F5	NRP	Cycling	0
21	10	3REPS	E5	NRP	Rum	1
21	12	3REPS	E4	NRP	Whiskey	1
21	25	3REPS	E2	NRP	Milk	1
21	33	3REPS	E3	NRP	Juice	0
21	42	3REPS	E1	NRP	Vodka	1
21	56	3REPS	E6	NRP	Gin	0
21	4	3REPS	G6	NRP	Nickel	1
21	11	3REPS	G3	NRP	Aluminium	1
21	21	3REPS	G2	NRP	Silver	1
21	31	3REPS	G1	NRP	Gold	1
21	45	3REPS	G4	NRP	Bronze	0
21	58	3REPS	G5	NRP	Mercury	1
21	6	3REPS	D3	RP-	Cleaner	1
21	18	3REPS	D2	RP+	Lawyer	1
21	24	3REPS	D4	RP+	Engineer	1
21	40	3REPS	D1	RP+	Nurse	1
21	49	3REPS	D5	RP-	Accountant	0
21	54	3REPS	D6	RP-	Dentist	0
21	9	3REPS	H5	RP+	Tank	1
21	16	3REPS	H6	RP-	Crossbow	0
21	23	3REPS	H4	RP+	Pistol	1
21	35	3REPS	H3	RP-	Bomb	1
21	46	3REPS	H1	RP+	Sword	1
21	51	3REPS	H2	RP-	Rifle	1
22	1	6REPS	I5	filler	Mosquito	1
22	20	6REPS	I3	filler	Hornet	1
22	22	6REPS	I1	filler	Beetle	1
22	32	6REPS	I2	filler	Cockroach	0
22	50	6REPS	I6	filler	Grasshopper	1
22	59	6REPS	I4	filler	Fly	0
22	5	6REPS	D1	RP+	Nurse	1
22	18	6REPS	D2	RP-	Lawyer	1
22	24	6REPS	D4	RP-	Engineer	0
22	35	6REPS	D6	RP+	Dentist	1
22	41	6REPS	D5	RP-	Accountant	0
22	53	6REPS	D3	RP+	Cleaner	1
22	8	6REPS	G2	RP-	Silver	1
22	16	6REPS	G3	RP+	Aluminium	1
22	30	6REPS	G5	RP-	Mercury	0
22	36	6REPS	G6	RP+	Nickel	1
22	47	6REPS	G4	RP-	Bronze	0
22	52	6REPS	G1	RP+	Gold	1
22	10	6REPS	B6	NRP	Skirt	1
22	12	6REPS	B1	NRP	Shoes	1
22	28	6REPS	B5	NRP	Gloves	0
22	38	6REPS	B3	NRP	Belt	1
22	46	6REPS	B2	NRP	Wallet	1
22	54	6REPS	B4	NRP	Purse	0
22	6	6REPS	A4	NRP	Lemon	1
22	13	6REPS	A2	NRP	Orange	1
22	21	6REPS	A1	NRP	Banana	0
22	39	6REPS	A5	NRP	Pineapple	0
22	42	6REPS	A6	NRP	Raspberry	1
22	56	6REPS	A3	NRP	Strawberry	1
22	7	6REPS	H5	NRP	Tank	1
22	17	6REPS	H3	NRP	Bomb	1
22	29	6REPS	H6	NRP	Crossbow	1
22	37	6REPS	H4	NRP	Pistol	0
22	43	6REPS	H1	NRP	Sword	0
22	58	6REPS	H2	NRP	Rifle	0
22	9	6REPS	C6	RP-	Fir	1
22	19	6REPS	C2	RP-	Palm	0
22	26	6REPS	C4	RP+	Maple	1
22	34	6REPS	C1	RP-	Oak	1
22	48	6REPS	C5	RP+	Birch	1
22	51	6REPS	C3	RP+	Willow	1
22	3	6REPS	F2	RP-	Gaming	1
22	14	6REPS	F1	RP+	Dancing	1
22	25	6REPS	F5	RP-	Cycling	0
22	40	6REPS	F6	RP+	Stamps	1
22	49	6REPS	F3	RP+	Drawing	1
22	55	6REPS	F4	RP-	Knitting	0
22	4	6REPS	E6	NRP	Gin	1
22	11	6REPS	E5	NRP	Rum	1
22	23	6REPS	E3	NRP	Juice	1
22	31	6REPS	E4	NRP	Whiskey	1
22	45	6REPS	E2	NRP	Milk	0
22	57	6REPS	E1	NRP	Vodka	1
23	1	3REPS	I3	filler	Hornet	0
23	12	3REPS	I4	filler	Fly	1
23	24	3REPS	I1	filler	Beetle	1
23	38	3REPS	I6	filler	Grasshopper	1
23	44	3REPS	I2	filler	Cockroach	0
23	59	3REPS	I5	filler	Mosquito	1
23	9	3REPS	E2	NRP	Milk	1
23	14	3REPS	E1	NRP	Vodka	1
23	23	3REPS	E5	NRP	Rum	1
23	32	3REPS	E4	NRP	Whiskey	0
23	43	3REPS	E6	NRP	Gin	0
23	55	3REPS	E3	NRP	Juice	1
23	6	3REPS	D4	RP-	Engineer	1
23	11	3REPS	D6	RP+	Dentist	1
23	28	3REPS	D1	RP+	Nurse	0
23	40	3REPS	D5	RP-	Accountant	0
23	48	3REPS	D3	RP+	Cleaner	1
23	52	3REPS	D2	RP-	Lawyer	0
23	5	3REPS	F2	RP-	Gaming	1
23	19	3REPS	F4	RP+	Knitting	1
23	29	3REPS	F3	RP+	Drawing	1
23	31	3REPS	F6	RP-	Stamps	1
23	41	3REPS	F5	RP-	Cycling	1
23	54	3REPS	F1	RP+	Dancing	0
23	10	3REPS	A3	NRP	Strawberry	1
23	18	3REPS	A5	NRP	Pineapple	0
23	25	3REPS	A6	NRP	Raspberry	1
23	34	3REPS	A4	NRP	Lemon	0
23	47	3REPS	A2	NRP	Orange	1
23	57	3REPS	A1	NRP	Banana	0
23	4	3REPS	B6	NRP	Skirt	1
23	20	3REPS	B5	NRP	Gloves	1
23	21	3REPS	B3	NRP	Belt	1
23	39	3REPS	B2	NRP	Wallet	1
23	46	3REPS	B1	NRP	Shoes	0
23	56	3REPS	B4	NRP	Purse	1
23	8	3REPS	C3	NRP	Willow	1
23	16	3REPS	C1	NRP	Oak	1
23	26	3REPS	C4	NRP	Maple	0
23	37	3REPS	C5	NRP	Birch	0
23	50	3REPS	C6	NRP	Fir	1
23	53	3REPS	C2	NRP	Palm	0
23	3	3REPS	G2	RP-	Silver	1
23	13	3REPS	G3	RP+	Aluminium	1
23	22	3REPS	G6	RP-	Nickel	1
23	33	3REPS	G5	RP+	Mercury	0
23	49	3REPS	G4	RP-	Bronze	1
23	58	3REPS	G1	RP+	Gold	1
23	7	3REPS	H1	RP-	Sword	1
23	17	3REPS	H6	RP-	Crossbow	0
23	27	3REPS	H5	RP+	Tank	1
23	36	3REPS	H2	RP-	Rifle	0
23	45	3REPS	H3	RP+	Bomb	1
23	51	3REPS	H4	RP+	Pistol	1
24	2	6REPS	J1	filler	Catfish	1
24	12	6REPS	J5	filler	Haddock	0
24	22	6REPS	J6	filler	Angler	1
24	35	6REPS	J2	filler	Trout	0
24	49	6REPS	J3	filler	Herring	0
24	60	6REPS	J4	filler	Salmon	0
24	7	6REPS	H5	RP+	Tank	1
24	14	6REPS	H6	RP+	Crossbow	1
24	26	6REPS	H2	RP-	Rifle	0
24	34	6REPS	H4	RP+	Pistol	1
24	42	6REPS	H1	RP-	Sword	0
24	57	6REPS	H3	RP-	Bomb	0
24	8	6REPS	A2	NRP	Orange	0
24	19	6REPS	A3	NRP	Strawberry	1
24	29	6REPS	A5	NRP	Pineapple	0
24	31	6REPS	A4	NRP	Lemon	0
24	41	6REPS	A6	NRP	Raspberry	0
24	56	6REPS	A1	NRP	Banana	0
24	3	6REPS	C2	NRP	Palm	1
24	16	6REPS	C3	NRP	Willow	0
24	24	6REPS	C5	NRP	Birch	0
24	32	6REPS	C1	NRP	Oak	0
24	43	6REPS	C6	NRP	Fir	0
24	52	6REPS	C4	NRP	Maple	0
24	4	6REPS	D1	NRP	Nurse	1
24	15	6REPS	D6	NRP	Dentist	0
24	21	6REPS	D4	NRP	Engineer	1
24	37	6REPS	D2	NRP	Lawyer	0
24	48	6REPS	D5	NRP	Accountant	0
24	51	6REPS	D3	NRP	Cleaner	0
24	5	6REPS	B2	NRP	Wallet	1
24	20	6REPS	B3	NRP	Belt	1
24	23	6REPS	B4	NRP	Purse	0
24	38	6REPS	B5	NRP	Gloves	0
24	46	6REPS	B1	NRP	Shoes	0
24	54	6REPS	B6	NRP	Skirt	0
24	6	6REPS	G6	RP-	Nickel	1
24	13	6REPS	G5	RP+	Mercury	0
24	28	6REPS	G3	RP-	Aluminium	0
24	36	6REPS	G4	RP-	Bronze	0
24	44	6REPS	G1	RP+	Gold	1
24	58	6REPS	G2	RP+	Silver	1
24	10	6REPS	F6	RP+	Stamps	1
24	18	6REPS	F5	RP+	Cycling	1
24	27	6REPS	F4	RP-	Knitting	0
24	40	6REPS	F3	RP-	Drawing	0
24	50	6REPS	F1	RP-	Dancing	0
24	53	6REPS	F2	RP+	Gaming	1
24	9	6REPS	E6	RP+	Gin	1
24	11	6REPS	E2	RP+	Milk	0
24	25	6REPS	E5	RP-	Rum	0
24	39	6REPS	E1	RP+	Vodka	1
24	47	6REPS	E3	RP-	Juice	0
24	55	6REPS	E4	RP-	Whiskey	0
25	2	3REPS	J3	filler	Herring	0
25	18	3REPS	J2	filler	Trout	0
25	26	3REPS	J5	filler	Haddock	0
25	37	3REPS	J6	filler	Angler	0
25	47	3REPS	J1	filler	Catfish	1
25	60	3REPS	J4	filler	Salmon	1
25	6	3REPS	G1	NRP	Gold	1
25	13	3REPS	G2	NRP	Silver	1
25	28	3REPS	G3	NRP	Aluminium	1
25	40	3REPS	G5	NRP	Mercury	0
25	46	3REPS	G6	NRP	Nickel	0
25	58	3REPS	G4	NRP	Bronze	0
25	10	3REPS	C1	RP+	Oak	1
25	11	3REPS	C6	RP+	Fir	1
25	24	3REPS	C5	RP-	Birch	1
25	35	3REPS	C3	RP-	Willow	0
25	50	3REPS	C4	RP-	Maple	0
25	57	3REPS	C2	RP+	Palm	1
25	4	3REPS	F3	RP-	Drawing	1
25	16	3REPS	F6	RP+	Stamps	0
25	29	3REPS	F5	RP-	Cycling	0
25	34	3REPS	F1	RP+	Dancing	1
25	42	3REPS	F2	RP-	Gaming	1
25	52	3REPS	F4	RP+	Knitting	1
25	5	3REPS	A3	NRP	Strawberry	1
25	15	3REPS	A2	NRP	Orange	0
25	25	3REPS	A5	NRP	Pineapple	1
25	38	3REPS	A1	NRP	Banana	1
25	45	3REPS	A6	NRP	Raspberry	0
25	51	3REPS	A4	NRP	Lemon	0
25	8	3REPS	D1	NRP	Nurse	1
25	12	3REPS	D5	NRP	Accountant	1
25	21	3REPS	D2	NRP	Lawyer	1
25	32	3REPS	D3	NRP	Cleaner	0
25	43	3REPS	D4	NRP	Engineer	0
25	54	3REPS	D6	NRP	Dentist	0
25	9	3REPS	B2	RP+	Wallet	0
25	19	3REPS	B6	RP+	Skirt	1
25	30	3REPS	B3	RP-	Belt	1
25	33	3REPS	B5	RP-	Gloves	1
25	41	3REPS	B4	RP+	Purse	1
25	56	3REPS	B1	RP-	Shoes	0
25	7	3REPS	E6	RP-	Gin	1
25	14	3REPS	E3	RP-	Juice	1
25	22	3REPS	E4	RP+	Whiskey	1
25	31	3REPS	E2	RP+	Milk	0
25	49	3REPS	E5	RP+	Rum	0
25	53	3REPS	E1	RP-	Vodka	0
25	3	3REPS	H5	NRP	Tank	1
25	20	3REPS	H3	NRP	Bomb	1
25	27	3REPS	H6	NRP	Crossbow	0
25	39	3REPS	H4	NRP	Pistol	1
25	48	3REPS	H2	NRP	Rifle	1
25	55	3REPS	H1	NRP	Sword	1
26	2	6REPS	J6	filler	Angler	0
26	19	6REPS	J2	filler	Trout	0
26	25	6REPS	J1	filler	Catfish	0
26	39	6REPS	J4	filler	Salmon	1
26	45	6REPS	J3	filler	Herring	0
26	60	6REPS	J5	filler	Haddock	1
26	4	6REPS	B6	NRP	Skirt	0
26	17	6REPS	B5	NRP	Gloves	1
26	24	6REPS	B2	NRP	Wallet	1
26	31	6REPS	B3	NRP	Belt	0
26	44	6REPS	B4	NRP	Purse	1
26	57	6REPS	B1	NRP	Shoes	0
26	8	6REPS	C3	RP-	Willow	1
26	15	6REPS	C1	RP-	Oak	1
26	26	6REPS	C5	RP+	Birch	1
26	35	6REPS	C2	RP+	Palm	1
26	49	6REPS	C6	RP-	Fir	0
26	52	6REPS	C4	RP+	Maple	0
26	6	6REPS	E5	RP-	Rum	1
26	11	6REPS	E3	RP+	Juice	1
26	22	6REPS	E1	RP-	Vodka	1
26	40	6REPS	E6	RP-	Gin	1
26	50	6REPS	E2	RP+	Milk	1
26	53	6REPS	E4	RP+	Whiskey	1
26	5	6REPS	G2	RP+	Silver	1
26	18	6REPS	G6	RP-	Nickel	0
26	23	6REPS	G4	RP-	Bronze	0
26	32	6REPS	G3	RP+	Aluminium	1
26	41	6REPS	G5	RP+	Mercury	1
26	58	6REPS	G1	RP-	Gold	1
26	9	6REPS	F4	NRP	Knitting	1
26	20	6REPS	F6	NRP	Stamps	1
26	21	6REPS	F3	NRP	Drawing	0
26	34	6REPS	F5	NRP	Cycling	0
26	46	6REPS	F1	NRP	Dancing	1
26	55	6REPS	F2	NRP	Gaming	0
26	3	6REPS	H2	NRP	Rifle	0
26	12	6REPS	H4	NRP	Pistol	1
26	29	6REPS	H3	NRP	Bomb	1
26	36	6REPS	H6	NRP	Crossbow	0
26	48	6REPS	H5	NRP	Tank	0
26	54	6REPS	H1	NRP	Sword	1
26	10	6REPS	A1	RP-	Banana	1
26	13	6REPS	A4	RP+	Lemon	1
26	28	6REPS	A3	RP-	Strawberry	1
26	37	6REPS	A2	RP+	Orange	1
26	42	6REPS	A6	RP+	Raspberry	1
26	56	6REPS	A5	RP-	Pineapple	0
26	7	6REPS	D5	NRP	Accountant	1
26	16	6REPS	D3	NRP	Cleaner	1
26	30	6REPS	D4	NRP	Engineer	0
26	33	6REPS	D6	NRP	Dentist	1
26	47	6REPS	D2	NRP	Lawyer	0
26	51	6REPS	D1	NRP	Nurse	0
27	2	3REPS	J3	filler	Herring	0
27	20	3REPS	J5	filler	Haddock	0
27	27	3REPS	J4	filler	Salmon	1
27	36	3REPS	J2	filler	Trout	1
27	44	3REPS	J6	filler	Angler	0
27	60	3REPS	J1	filler	Catfish	0
27	9	3REPS	B4	NRP	Purse	1
27	11	3REPS	B6	NRP	Skirt	1
27	23	3REPS	B5	NRP	Gloves	0
27	40	3REPS	B1	NRP	Shoes	0
27	45	3REPS	B2	NRP	Wallet	1
27	57	3REPS	B3	NRP	Belt	1
27	10	3REPS	F3	NRP	Drawing	1
27	17	3REPS	F1	NRP	Dancing	1
27	28	3REPS	F2	NRP	Gaming	1
27	38	3REPS	F4	NRP	Knitting	0
27	50	3REPS	F6	NRP	Stamps	0
27	52	3REPS	F5	NRP	Cycling	0
27	6	3REPS	C2	RP+	Palm	1
27	12	3REPS	C3	RP-	Willow	0
27	21	3REPS	C4	RP+	Maple	0
27	37	3REPS	C6	RP+	Fir	0
27	43	3REPS	C5	RP-	Birch	0
27	55	3REPS	C1	RP-	Oak	0
27	8	3REPS	A4	NRP	Lemon	0
27	13	3REPS	A3	NRP	Strawberry	0
27	29	3REPS	A2	NRP	Orange	0
27	33	3REPS	A5	NRP	Pineapple	1
27	47	3REPS	A6	NRP	Raspberry	0
27	51	3REPS	A1	NRP	Banana	0
27	3	3REPS	H4	RP+	Pistol	1
27	16	3REPS	H5	RP+	Tank	1
27	30	3REPS	H1	RP+	Sword	1
27	35	3REPS	H2	RP-	Rifle	0
27	49	3REPS	H3	RP-	Bomb	0
27	54	3REPS	H6	RP-	Crossbow	0
27	7	3REPS	E1	RP-	Vodka	1
27	14	3REPS	E2	RP+	Milk	1
27	25	3REPS	E3	RP+	Juice	1
27	34	3REPS	E5	RP+	Rum	1
27	48	3REPS	E4	RP-	Whiskey	0
27	58	3REPS	E6	RP-	Gin	0
27	5	3REPS	D1	NRP	Nurse	1
27	19	3REPS	D3	NRP	Cleaner	1
27	26	3REPS	D6	NRP	Dentist	1
27	39	3REPS	D2	NRP	Lawyer	0
27	41	3REPS	D4	NRP	Engineer	0
27	53	3REPS	D5	NRP	Accountant	1
27	4	3REPS	G6	RP-	Nickel	0
27	15	3REPS	G4	RP-	Bronze	0
27	22	3REPS	G5	RP+	Mercury	0
27	31	3REPS	G2	RP+	Silver	1
27	42	3REPS	G3	RP-	Aluminium	0
27	56	3REPS	G1	RP+	Gold	1
28	1	6REPS	I4	filler	Fly	1
28	13	6REPS	I2	filler	Cockroach	0
28	25	6REPS	I5	filler	Mosquito	0
28	36	6REPS	I1	filler	Beetle	0
28	42	6REPS	I3	filler	Hornet	0
28	59	6REPS	I6	filler	Grasshopper	0
28	7	6REPS	D6	NRP	Dentist	0
28	18	6REPS	D5	NRP	Accountant	0
28	28	6REPS	D4	NRP	Engineer	1
28	40	6REPS	D2	NRP	Lawyer	1
28	50	6REPS	D1	NRP	Nurse	1
28	58	6REPS	D3	NRP	Cleaner	0
28	8	6REPS	G1	RP+	Gold	1
28	20	6REPS	G2	RP-	Silver	0
28	21	6REPS	G5	RP-	Mercury	0
28	34	6REPS	G4	RP+	Bronze	1
28	48	6REPS	G3	RP-	Aluminium	1
28	56	6REPS	G6	RP+	Nickel	1
28	5	6REPS	B3	RP-	Belt	1
28	12	6REPS	B2	RP+	Wallet	1
28	29	6REPS	B6	RP+	Skirt	1
28	31	6REPS	B1	RP-	Shoes	0
28	44	6REPS	B5	RP+	Gloves	1
28	57	6REPS	B4	RP-	Purse	0
28	10	6REPS	C1	NRP	Oak	0
28	11	6REPS	C3	NRP	Willow	0
28	22	6REPS	C4	NRP	Maple	0
28	39	6REPS	C5	NRP	Birch	0
28	41	6REPS	C6	NRP	Fir	0
28	55	6REPS	C2	NRP	Palm	0
28	4	6REPS	E6	RP+	Gin	1
28	14	6REPS	E3	RP-	Juice	1
28	30	6REPS	E1	RP+	Vodka	1
28	33	6REPS	E2	RP+	Milk	0
28	43	6REPS	E4	RP-	Whiskey	1
28	51	6REPS	E5	RP-	Rum	0
28	3	6REPS	A2	RP-	Orange	1
28	17	6REPS	A5	RP-	Pineapple	0
28	27	6REPS	A1	RP+	Banana	1
28	37	6REPS	A3	RP-	Strawberry	0
28	45	6REPS	A6	RP+	Raspberry	0
28	52	6REPS	A4	RP+	Lemon	1
28	6	6REPS	H3	NRP	Bomb	1
28	16	6REPS	H2	NRP	Rifle	0
28	24	6REPS	H1	NRP	Sword	0
28	35	6REPS	H6	NRP	Crossbow	0
28	47	6REPS	H4	NRP	Pistol	0
28	54	6REPS	H5	NRP	Tank	0
28	9	6REPS	F5	NRP	Cycling	0
28	19	6REPS	F6	NRP	Stamps	0
28	26	6REPS	F4	NRP	Knitting	0
28	32	6REPS	F2	NRP	Gaming	0
28	49	6REPS	F1	NRP	Dancing	1
28	53	6REPS	F3	NRP	Drawing	0
29	1	3REPS	I1	filler	Beetle	0
29	14	3REPS	I2	filler	Cockroach	1
29	25	3REPS	I3	filler	Hornet	0
29	40	3REPS	I5	filler	Mosquito	0
29	47	3REPS	I4	filler	Fly	0
29	59	3REPS	I6	filler	Grasshopper	0
29	10	3REPS	D5	NRP	Accountant	1
29	20	3REPS	D6	NRP	Dentist	0
29	24	3REPS	D3	NRP	Cleaner	0
29	34	3REPS	D2	NRP	Lawyer	0
29	48	3REPS	D4	NRP	Engineer	0
29	53	3REPS	D1	NRP	Nurse	0
29	4	3REPS	E1	RP+	Vodka	1
29	13	3REPS	E2	RP-	Milk	1
29	22	3REPS	E6	RP-	Gin	0
29	37	3REPS	E4	RP+	Whiskey	1
29	46	3REPS	E3	RP-	Juice	1
29	52	3REPS	E5	RP+	Rum	1
29	9	3REPS	H4	RP+	Pistol	1
29	15	3REPS	H1	RP-	Sword	0
29	30	3REPS	H6	RP-	Crossbow	1
29	33	3REPS	H5	RP+	Tank	0
29	42	3REPS	H3	RP-	Bomb	0
29	58	3REPS	H2	RP+	Rifle	1
29	5	3REPS	B4	NRP	Purse	1
29	12	3REPS	B6	NRP	Skirt	0
29	26	3REPS	B2	NRP	Wallet	1
29	31	3REPS	B3	NRP	Belt	1
29	44	3REPS	B1	NRP	Shoes	0
29	55	3REPS	B5	NRP	Gloves	0
29	6	3REPS	C3	RP-	Willow	0
29	11	3REPS	C1	RP+	Oak	1
29	21	3REPS	C6	RP+	Fir	0
29	38	3REPS	C2	RP-	Palm	0
29	41	3REPS	C5	RP-	Birch	0
29	54	3REPS	C4	RP+	Maple	1
29	8	3REPS	F1	RP-	Dancing	0
29	18	3REPS	F2	RP-	Gaming	0
29	23	3REPS	F6	RP-	Stamps	1
29	32	3REPS	F5	RP+	Cycling	0
29	49	3REPS	F3	RP+	Drawing	1
29	56	3REPS	F4	RP+	Knitting	1
29	7	3REPS	A5	NRP	Pineapple	1
29	19	3REPS	A6	NRP	Raspberry	0
29	28	3REPS	A4	NRP	Lemon	0
29	39	3REPS	A1	NRP	Banana	0
29	45	3REPS	A2	NRP	Orange	0
29	57	3REPS	A3	NRP	Strawberry	0
29	3	3REPS	G5	NRP	Mercury	0
29	17	3REPS	G2	NRP	Silver	0
29	27	3REPS	G1	NRP	Gold	0
29	35	3REPS	G6	NRP	Nickel	0
29	50	3REPS	G4	NRP	Bronze	0
29	51	3REPS	G3	NRP	Aluminium	0
30	1	6REPS	I2	filler	Cockroach	1
30	14	6REPS	I6	filler	Grasshopper	1
30	30	6REPS	I1	filler	Beetle	1
30	36	6REPS	I3	filler	Hornet	0
30	46	6REPS	I4	filler	Fly	1
30	59	6REPS	I5	filler	Mosquito	0
30	7	6REPS	A6	RP+	Raspberry	1
30	19	6REPS	A1	RP+	Banana	1
30	24	6REPS	A4	RP-	Lemon	1
30	39	6REPS	A3	RP-	Strawberry	0
30	41	6REPS	A5	RP+	Pineapple	1
30	54	6REPS	A2	RP-	Orange	0
30	3	6REPS	G5	NRP	Mercury	1
30	13	6REPS	G6	NRP	Nickel	0
30	22	6REPS	G3	NRP	Aluminium	1
30	37	6REPS	G2	NRP	Silver	0
30	47	6REPS	G4	NRP	Bronze	1
30	56	6REPS	G1	NRP	Gold	0
30	9	6REPS	C6	NRP	Fir	1
30	20	6REPS	C5	NRP	Birch	1
30	28	6REPS	C2	NRP	Palm	1
30	35	6REPS	C3	NRP	Willow	0
30	48	6REPS	C4	NRP	Maple	0
30	57	6REPS	C1	NRP	Oak	0
30	10	6REPS	D3	NRP	Cleaner	1
30	17	6REPS	D5	NRP	Accountant	1
30	21	6REPS	D1	NRP	Nurse	0
30	38	6REPS	D6	NRP	Dentist	0
30	45	6REPS	D4	NRP	Engineer	0
30	51	6REPS	D2	NRP	Lawyer	1
30	5	6REPS	H5	RP-	Tank	1
30	12	6REPS	H3	RP-	Bomb	1
30	26	6REPS	H2	RP+	Rifle	1
30	32	6REPS	H6	RP+	Crossbow	0
30	43	6REPS	H4	RP-	Pistol	1
30	58	6REPS	H1	RP+	Sword	1
30	4	6REPS	B4	RP+	Purse	1
30	11	6REPS	B5	RP+	Gloves	1
30	25	6REPS	B2	RP-	Wallet	0
30	34	6REPS	B3	RP-	Belt	1
30	50	6REPS	B1	RP+	Shoes	1
30	55	6REPS	B6	RP-	Skirt	1
30	8	6REPS	F4	RP-	Knitting	1
30	16	6REPS	F1	RP+	Dancing	1
30	29	6REPS	F6	RP-	Stamps	0
30	31	6REPS	F3	RP+	Drawing	1
30	42	6REPS	F5	RP-	Cycling	1
30	52	6REPS	F2	RP+	Gaming	1
30	6	6REPS	E4	NRP	Whiskey	1
30	15	6REPS	E2	NRP	Milk	1
30	27	6REPS	E6	NRP	Gin	1
30	33	6REPS	E5	NRP	Rum	0
30	49	6REPS	E1	NRP	Vodka	1
30	53	6REPS	E3	NRP	Juice	0
31	2	3REPS	J3	filler	Herring	0
31	17	3REPS	J2	filler	Trout	0
31	28	3REPS	J6	filler	Angler	1
31	37	3REPS	J1	filler	Catfish	0
31	43	3REPS	J5	filler	Haddock	1
31	60	3REPS	J4	filler	Salmon	1
31	9	3REPS	E4	RP+	Whiskey	1
31	18	3REPS	E2	RP-	Milk	1
31	26	3REPS	E6	RP+	Gin	1
31	36	3REPS	E1	RP+	Vodka	1
31	46	3REPS	E5	RP-	Rum	0
31	52	3REPS	E3	RP-	Juice	0
31	6	3REPS	D2	NRP	Lawyer	1
31	20	3REPS	D1	NRP	Nurse	1
31	30	3REPS	D3	NRP	Cleaner	1
31	32	3REPS	D6	NRP	Dentist	0
31	47	3REPS	D4	NRP	Engineer	0
31	55	3REPS	D5	NRP	Accountant	0
31	10	3REPS	A5	NRP	Pineapple	0
31	19	3REPS	A3	NRP	Strawberry	0
31	29	3REPS	A4	NRP	Lemon	1
31	35	3REPS	A2	NRP	Orange	1
31	48	3REPS	A6	NRP	Raspberry	0
31	58	3REPS	A1	NRP	Banana	0
31	8	3REPS	G3	RP-	Aluminium	0
31	16	3REPS	G4	RP+	Bronze	1
31	21	3REPS	G2	RP+	Silver	1
31	34	3REPS	G5	RP-	Mercury	1
31	42	3REPS	G1	RP-	Gold	1
31	51	3REPS	G6	RP+	Nickel	1
31	7	3REPS	H6	RP-	Crossbow	0
31	12	3REPS	H5	RP-	Tank	1
31	27	3REPS	H3	RP+	Bomb	0
31	38	3REPS	H4	RP+	Pistol	1
31	45	3REPS	H1	RP+	Sword	1
31	56	3REPS	H2	RP-	Rifle	1
31	4	3REPS	F1	NRP	Dancing	0
31	13	3REPS	F6	NRP	Stamps	1
31	23	3REPS	F4	NRP	Knitting	0
31	31	3REPS	F5	NRP	Cycling	0
31	44	3REPS	F3	NRP	Drawing	0
31	54	3REPS	F2	NRP	Gaming	1
31	5	3REPS	C4	NRP	Maple	0
31	11	3REPS	C1	NRP	Oak	0
31	22	3REPS	C2	NRP	Palm	0
31	40	3REPS	C3	NRP	Willow	0
31	41	3REPS	C5	NRP	Birch	0
31	53	3REPS	C6	NRP	Fir	1
31	3	3REPS	B1	RP-	Shoes	1
31	15	3REPS	B6	RP+	Skirt	1
31	25	3REPS	B4	RP+	Purse	1
31	39	3REPS	B5	RP+	Gloves	1
31	50	3REPS	B3	RP-	Belt	0
31	57	3REPS	B2	RP-	Wallet	0
32	1	6REPS	I2	filler	Cockroach	1
32	17	6REPS	I6	filler	Grasshopper	1
32	29	6REPS	I5	filler	Mosquito	0
32	33	6REPS	I4	filler	Fly	1
32	47	6REPS	I1	filler	Beetle	1
32	59	6REPS	I3	filler	Hornet	0
32	5	6REPS	G1	RP-	Gold	1
32	11	6REPS	G2	RP+	Silver	1
32	28	6REPS	G6	RP+	Nickel	1
32	40	6REPS	G5	RP+	Mercury	1
32	45	6REPS	G4	RP-	Bronze	0
32	57	6REPS	G3	RP-	Aluminium	0
32	10	6REPS	E3	NRP	Juice	0
32	12	6REPS	E2	NRP	Milk	0
32	26	6REPS	E6	NRP	Gin	1
32	38	6REPS	E4	NRP	Whiskey	1
32	49	6REPS	E5	NRP	Rum	0
32	56	6REPS	E1	NRP	Vodka	1
32	9	6REPS	H6	NRP	Crossbow	0
32	15	6REPS	H2	NRP	Rifle	0
32	27	6REPS	H1	NRP	Sword	0
32	37	6REPS	H3	NRP	Bomb	1
32	46	6REPS	H4	NRP	Pistol	0
32	55	6REPS	H5	NRP	Tank	1
32	4	6REPS	F5	RP+	Cycling	1
32	19	6REPS	F1	RP-	Dancing	1
32	30	6REPS	F4	RP-	Knitting	0
32	31	6REPS	F3	RP+	Drawing	1
32	43	6REPS	F6	RP-	Stamps	1
32	52	6REPS	F2	RP+	Gaming	1
32	6	6REPS	A2	NRP	Orange	0
32	16	6REPS	A3	NRP	Strawberry	1
32	23	6REPS	A1	NRP	Banana	0
32	39	6REPS	A4	NRP	Lemon	0
32	50	6REPS	A5	NRP	Pineapple	0
32	58	6REPS	A6	NRP	Raspberry	0
32	8	6REPS	D5	NRP	Accountant	1
32	14	6REPS	D4	NRP	Engineer	0
32	24	6REPS	D1	NRP	Nurse	0
32	32	6REPS	D6	NRP	Dentist	0
32	41	6REPS	D2	NRP	Lawyer	1
32	54	6REPS	D3	NRP	Cleaner	1
32	7	6REPS	B2	RP-	Wallet	1
32	20	6REPS	B6	RP-	Skirt	1
32	21	6REPS	B1	RP+	Shoes	1
32	34	6REPS	B3	RP-	Belt	0
32	44	6REPS	B5	RP+	Gloves	1
32	53	6REPS	B4	RP+	Purse	1
32	3	6REPS	C5	RP+	Birch	1
32	13	6REPS	C4	RP+	Maple	1
32	25	6REPS	C1	RP-	Oak	0
32	35	6REPS	C2	RP-	Palm	0
32	42	6REPS	C6	RP-	Fir	0
32	51	6REPS	C3	RP+	Willow	1
33	2	3REPS	J4	filler	Salmon	0
33	16	3REPS	J1	filler	Catfish	1
33	24	3REPS	J2	filler	Trout	0
33	33	3REPS	J3	filler	Herring	0
33	45	3REPS	J5	filler	Haddock	0
33	60	3REPS	J6	filler	Angler	0
33	5	3REPS	F4	RP+	Knitting	1
33	17	3REPS	F6	RP-	Stamps	0
33	29	3REPS	F1	RP-	Dancing	0
33	31	3REPS	F3	RP+	Drawing	1
33	43	3REPS	F2	RP-	Gaming	0
33	54	3REPS	F5	RP+	Cycling	1
33	6	3REPS	C6	RP-	Fir	0
33	20	3REPS	C4	RP+	Maple	0
33	28	3REPS	C2	RP+	Palm	1
33	36	3REPS	C3	RP+	Willow	0
33	50	3REPS	C1	RP-	Oak	0
33	51	3REPS	C5	RP-	Birch	0
33	8	3REPS	B4	NRP	Purse	1
33	11	3REPS	B6	NRP	Skirt	0
33	27	3REPS	B2	NRP	Wallet	0
33	35	3REPS	B1	NRP	Shoes	1
33	46	3REPS	B3	NRP	Belt	0
33	55	3REPS	B5	NRP	Gloves	0
33	9	3REPS	D4	NRP	Engineer	1
33	19	3REPS	D6	NRP	Dentist	0
33	21	3REPS	D3	NRP	Cleaner	1
33	39	3REPS	D1	NRP	Nurse	0
33	49	3REPS	D2	NRP	Lawyer	1
33	53	3REPS	D5	NRP	Accountant	0
33	10	3REPS	A6	NRP	Raspberry	0
33	12	3REPS	A5	NRP	Pineapple	0
33	22	3REPS	A3	NRP	Strawberry	0
33	38	3REPS	A4	NRP	Lemon	1
33	47	3REPS	A1	NRP	Banana	0
33	52	3REPS	A2	NRP	Orange	0
33	7	3REPS	E5	RP-	Rum	1
33	15	3REPS	E3	RP+	Juice	1
33	25	3REPS	E4	RP-	Whiskey	1
33	37	3REPS	E1	RP+	Vodka	1
33	41	3REPS	E6	RP-	Gin	1
33	56	3REPS	E2	RP+	Milk	1
33	3	3REPS	H1	NRP	Sword	1
33	13	3REPS	H6	NRP	Crossbow	0
33	30	3REPS	H2	NRP	Rifle	1
33	32	3REPS	H3	NRP	Bomb	0
33	44	3REPS	H4	NRP	Pistol	0
33	57	3REPS	H5	NRP	Tank	0
33	4	3REPS	G3	RP-	Aluminium	1
33	14	3REPS	G5	RP+	Mercury	0
33	26	3REPS	G2	RP+	Silver	1
33	34	3REPS	G6	RP-	Nickel	0
33	48	3REPS	G4	RP+	Bronze	0
33	58	3REPS	G1	RP-	Gold	1
34	1	6REPS	I6	filler	Grasshopper	1
34	20	6REPS	I4	filler	Fly	1
34	28	6REPS	I3	filler	Hornet	1
34	38	6REPS	I2	filler	Cockroach	0
34	48	6REPS	I5	filler	Mosquito	1
34	59	6REPS	I1	filler	Beetle	0
34	9	6REPS	C1	RP-	Oak	1
34	13	6REPS	C3	RP+	Willow	1
34	21	6REPS	C5	RP-	Birch	1
34	37	6REPS	C2	RP-	Palm	0
34	42	6REPS	C6	RP+	Fir	0
34	58	6REPS	C4	RP+	Maple	1
34	7	6REPS	D2	RP-	Lawyer	1
34	11	6REPS	D1	RP+	Nurse	1
34	26	6REPS	D6	RP-	Dentist	1
34	31	6REPS	D3	RP+	Cleaner	0
34	47	6REPS	D5	RP-	Accountant	0
34	57	6REPS	D4	RP+	Engineer	1
34	4	6REPS	B2	NRP	Wallet	1
34	16	6REPS	B5	NRP	Gloves	0
34	24	6REPS	B4	NRP	Purse	1
34	32	6REPS	B1	NRP	Shoes	1
34	49	6REPS	B6	NRP	Skirt	1
34	54	6REPS	B3	NRP	Belt	0
34	8	6REPS	G5	NRP	Mercury	1
34	18	6REPS	G3	NRP	Aluminium	1
34	25	6REPS	G2	NRP	Silver	1
34	39	6REPS	G6	NRP	Nickel	1
34	45	6REPS	G1	NRP	Gold	0
34	51	6REPS	G4	NRP	Bronze	0
34	6	6REPS	E2	NRP	Milk	0
34	14	6REPS	E1	NRP	Vodka	1
34	22	6REPS	E5	NRP	Rum	1
34	33	6REPS	E3	NRP	Juice	1
34	43	6REPS	E4	NRP	Whiskey	0
34	56	6REPS	E6	NRP	Gin	0
34	3	6REPS	A4	RP+	Lemon	0
34	17	6REPS	A2	RP-	Orange	1
34	23	6REPS	A6	RP-	Raspberry	1
34	36	6REPS	A1	RP-	Banana	1
34	44	6REPS	A3	RP+	Strawberry	1
34	55	6REPS	A5	RP+	Pineapple	1
34	5	6REPS	F6	NRP	Stamps	0
34	12	6REPS	F4	NRP	Knitting	1
34	30	6REPS	F3	NRP	Drawing	1
34	34	6REPS	F1	NRP	Dancing	0
34	46	6REPS	F2	NRP	Gaming	0
34	52	6REPS	F5	NRP	Cycling	0
34	10	6REPS	H1	RP+	Sword	1
34	19	6REPS	H6	RP-	Crossbow	0
34	27	6REPS	H3	RP-	Bomb	1
34	40	6REPS	H4	RP+	Pistol	1
34	41	6REPS	H2	RP-	Rifle	0
34	53	6REPS	H5	RP+	Tank	1
35	2	3REPS	J3	filler	Herring	1
35	14	3REPS	J1	filler	Catfish	1
35	30	3REPS	J5	filler	Haddock	0
35	35	3REPS	J2	filler	Trout	0
35	44	3REPS	J6	filler	Angler	0
35	60	3REPS	J4	filler	Salmon	1
35	9	3REPS	A1	RP+	Banana	1
35	12	3REPS	A2	RP+	Orange	1
35	22	3REPS	A5	RP-	Pineapple	0
35	36	3REPS	A6	RP-	Raspberry	0
35	45	3REPS	A3	RP+	Strawberry	1
35	55	3REPS	A4	RP-	Lemon	0
35	7	3REPS	C6	NRP	Fir	0
35	20	3REPS	C5	NRP	Birch	0
35	24	3REPS	C4	NRP	Maple	1
35	37	3REPS	C3	NRP	Willow	0
35	46	3REPS	C2	NRP	Palm	1
35	52	3REPS	C1	NRP	Oak	1
35	10	3REPS	D5	NRP	Accountant	1
35	11	3REPS	D2	NRP	Lawyer	1
35	27	3REPS	D1	NRP	Nurse	1
35	32	3REPS	D4	NRP	Engineer	0
35	49	3REPS	D6	NRP	Dentist	0
35	54	3REPS	D3	NRP	Cleaner	1
35	5	3REPS	G6	NRP	Nickel	0
35	17	3REPS	G3	NRP	Aluminium	0
35	25	3REPS	G1	NRP	Gold	0
35	31	3REPS	G4	NRP	Bronze	0
35	42	3REPS	G5	NRP	Mercury	0
35	51	3REPS	G2	NRP	Silver	1
35	8	3REPS	B1	NRP	Shoes	1
35	19	3REPS	B4	NRP	Purse	1
35	23	3REPS	B5	NRP	Gloves	0
35	33	3REPS	B2	NRP	Wallet	0
35	48	3REPS	B3	NRP	Belt	0
35	56	3REPS	B6	NRP	Skirt	1
35	4	3REPS	H1	RP-	Sword	1
35	16	3REPS	H2	RP-	Rifle	0
35	21	3REPS	H4	RP+	Pistol	1
35	39	3REPS	H6	RP+	Crossbow	1
35	41	3REPS	H3	RP-	Bomb	1
35	58	3REPS	H5	RP+	Tank	1
35	3	3REPS	F4	RP-	Knitting	1
35	15	3REPS	F3	RP-	Drawing	0
35	28	3REPS	F6	RP+	Stamps	1
35	40	3REPS	F5	RP+	Cycling	1
35	50	3REPS	F1	RP+	Dancing	1
35	53	3REPS	F2	RP-	Gaming	0
35	6	3REPS	E4	RP+	Whiskey	1
35	13	3REPS	E5	RP-	Rum	1
35	29	3REPS	E6	RP-	Gin	1
35	34	3REPS	E2	RP+	Milk	1
35	43	3REPS	E3	RP+	Juice	1
35	57	3REPS	E1	RP-	Vodka	1
36	2	6REPS	J4	filler	Salmon	1
36	15	6REPS	J2	filler	Trout	0
36	29	6REPS	J6	filler	Angler	0
36	35	6REPS	J1	filler	Catfish	1
36	49	6REPS	J5	filler	Haddock	0
36	60	6REPS	J3	filler	Herring	0
36	4	6REPS	A6	RP+	Raspberry	1
36	17	6REPS	A4	RP-	Lemon	1
36	23	6REPS	A2	RP+	Orange	1
36	40	6REPS	A3	RP+	Strawberry	1
36	46	6REPS	A5	RP-	Pineapple	0
36	51	6REPS	A1	RP-	Banana	0
36	8	6REPS	G2	RP-	Silver	1
36	16	6REPS	G1	RP+	Gold	1
36	24	6REPS	G5	RP+	Mercury	1
36	33	6REPS	G6	RP-	Nickel	0
36	42	6REPS	G4	RP-	Bronze	0
36	54	6REPS	G3	RP+	Aluminium	1
36	3	6REPS	H2	NRP	Rifle	1
36	14	6REPS	H5	NRP	Tank	1
36	26	6REPS	H6	NRP	Crossbow	1
36	38	6REPS	H4	NRP	Pistol	0
36	45	6REPS	H1	NRP	Sword	0
36	58	6REPS	H3	NRP	Bomb	1
36	5	6REPS	E4	NRP	Whiskey	1
36	20	6REPS	E6	NRP	Gin	1
36	27	6REPS	E5	NRP	Rum	1
36	36	6REPS	E1	NRP	Vodka	1
36	48	6REPS	E2	NRP	Milk	1
36	57	6REPS	E3	NRP	Juice	1
36	10	6REPS	C2	NRP	Palm	0
36	12	6REPS	C4	NRP	Maple	1
36	21	6REPS	C6	NRP	Fir	0
36	32	6REPS	C5	NRP	Birch	1
36	44	6REPS	C1	NRP	Oak	0
36	52	6REPS	C3	NRP	Willow	0
36	6	6REPS	D2	NRP	Lawyer	1
36	13	6REPS	D3	NRP	Cleaner	1
36	22	6REPS	D4	NRP	Engineer	1
36	37	6REPS	D6	NRP	Dentist	1
36	43	6REPS	D1	NRP	Nurse	0
36	55	6REPS	D5	NRP	Accountant	0
36	7	6REPS	F1	RP+	Dancing	1
36	11	6REPS	F6	RP-	Stamps	1
36	30	6REPS	F2	RP-	Gaming	1
36	39	6REPS	F5	RP+	Cycling	1
36	41	6REPS	F4	RP+	Knitting	1
36	56	6REPS	F3	RP-	Drawing	0
36	9	6REPS	B3	RP+	Belt	1
36	19	6REPS	B5	RP-	Gloves	0
36	25	6REPS	B1	RP-	Shoes	1
36	31	6REPS	B2	RP-	Wallet	0
36	50	6REPS	B6	RP+	Skirt	1
36	53	6REPS	B4	RP+	Purse	1
37	1	3REPS	I6	filler	Grasshopper	1
37	14	3REPS	I4	filler	Fly	0
37	25	3REPS	I2	filler	Cockroach	0
37	37	3REPS	I3	filler	Hornet	0
37	42	3REPS	I5	filler	Mosquito	1
37	59	3REPS	I1	filler	Beetle	0
37	3	3REPS	H6	NRP	Crossbow	0
37	13	3REPS	H3	NRP	Bomb	0
37	30	3REPS	H4	NRP	Pistol	1
37	33	3REPS	H5	NRP	Tank	1
37	49	3REPS	H1	NRP	Sword	0
37	56	3REPS	H2	NRP	Rifle	1
37	5	3REPS	B5	NRP	Gloves	1
37	12	3REPS	B6	NRP	Skirt	1
37	21	3REPS	B2	NRP	Wallet	0
37	38	3REPS	B1	NRP	Shoes	0
37	41	3REPS	B3	NRP	Belt	1
37	51	3REPS	B4	NRP	Purse	0
37	9	3REPS	A1	RP+	Banana	1
37	16	3REPS	A5	RP+	Pineapple	1
37	24	3REPS	A4	RP-	Lemon	0
37	39	3REPS	A3	RP-	Strawberry	1
37	48	3REPS	A2	RP-	Orange	0
37	53	3REPS	A6	RP+	Raspberry	1
37	7	3REPS	D6	NRP	Dentist	1
37	20	3REPS	D5	NRP	Accountant	1
37	27	3REPS	D3	NRP	Cleaner	0
37	31	3REPS	D1	NRP	Nurse	0
37	46	3REPS	D4	NRP	Engineer	0
37	55	3REPS	D2	NRP	Lawyer	1
37	10	3REPS	C1	RP-	Oak	1
37	17	3REPS	C5	RP+	Birch	0
37	26	3REPS	C4	RP-	Maple	0
37	34	3REPS	C2	RP-	Palm	0
37	43	3REPS	C3	RP+	Willow	1
37	58	3REPS	C6	RP+	Fir	1
37	4	3REPS	G2	RP-	Silver	1
37	15	3REPS	G1	RP+	Gold	1
37	22	3REPS	G5	RP-	Mercury	0
37	35	3REPS	G4	RP-	Bronze	1
37	50	3REPS	G3	RP+	Aluminium	1
37	57	3REPS	G6	RP+	Nickel	0
37	6	3REPS	F2	NRP	Gaming	1
37	11	3REPS	F5	NRP	Cycling	0
37	23	3REPS	F6	NRP	Stamps	0
37	32	3REPS	F4	NRP	Knitting	0
37	45	3REPS	F3	NRP	Drawing	1
37	52	3REPS	F1	NRP	Dancing	1
37	8	3REPS	E6	RP+	Gin	0
37	19	3REPS	E3	RP+	Juice	0
37	29	3REPS	E4	RP-	Whiskey	0
37	36	3REPS	E1	RP-	Vodka	0
37	47	3REPS	E2	RP+	Milk	0
37	54	3REPS	E5	RP-	Rum	0
38	1	6REPS	I3	filler	Hornet	0
[truncated: 2,321 more rows]

## Sheet: Experiment 3B
Participant	Item Number	Group	Item Code	RIF status	stimulus	score
1	1	1EX	I2	filler	Cockroach	1
1	13	1EX	I6	filler	Grasshopper	1
1	27	1EX	I4	filler	Fly	0
1	32	1EX	I5	filler	Mosquito	1
1	42	1EX	I3	filler	Hornet	0
1	59	1EX	I1	filler	Beetle	0
1	10	1EX	E3	RP-	Juice	0
1	12	1EX	E5	RP+	Rum	1
1	23	1EX	E1	RP-	Vodka	1
1	39	1EX	E2	RP-	Milk	0
1	49	1EX	E4	RP-	Whiskey	1
1	57	1EX	E6	RP-	Gin	0
1	8	1EX	C1	NRP	Oak	1
1	16	1EX	C5	NRP	Birch	0
1	21	1EX	C6	NRP	Fir	0
1	31	1EX	C2	NRP	Palm	0
1	44	1EX	C3	NRP	Willow	1
1	51	1EX	C4	NRP	Maple	0
1	4	1EX	B4	NRP	Purse	0
1	14	1EX	B2	NRP	Wallet	0
1	26	1EX	B5	NRP	Gloves	0
1	37	1EX	B3	NRP	Belt	0
1	43	1EX	B6	NRP	Skirt	0
1	56	1EX	B1	NRP	Shoes	0
1	7	1EX	H6	NRP	Crossbow	0
1	18	1EX	H2	NRP	Rifle	0
1	30	1EX	H3	NRP	Bomb	0
1	35	1EX	H4	NRP	Pistol	0
1	41	1EX	H1	NRP	Sword	1
1	55	1EX	H5	NRP	Tank	0
1	6	1EX	F2	RP-	Gaming	0
1	15	1EX	F1	RP-	Dancing	0
1	29	1EX	F4	RP+	Knitting	1
1	34	1EX	F5	RP-	Cycling	0
1	46	1EX	F6	RP-	Stamps	1
1	53	1EX	F3	RP-	Drawing	0
1	5	1EX	G4	RP-	Bronze	0
1	20	1EX	G3	RP-	Aluminium	0
1	22	1EX	G5	RP-	Mercury	0
1	36	1EX	G1	RP+	Gold	1
1	47	1EX	G6	RP-	Nickel	0
1	52	1EX	G2	RP-	Silver	1
1	3	1EX	D3	RP-	Cleaner	0
1	17	1EX	D5	RP-	Accountant	0
1	28	1EX	D4	RP-	Engineer	0
1	33	1EX	D2	RP-	Lawyer	0
1	48	1EX	D6	RP+	Dentist	1
1	54	1EX	D1	RP-	Nurse	0
1	9	1EX	A2	NRP	Orange	0
1	11	1EX	A5	NRP	Pineapple	0
1	24	1EX	A4	NRP	Lemon	0
1	40	1EX	A1	NRP	Banana	1
1	50	1EX	A6	NRP	Raspberry	1
1	58	1EX	A3	NRP	Strawberry	1
2	2	3EX	J6	filler	Angler	1
2	15	3EX	J1	filler	Catfish	0
2	27	3EX	J3	filler	Herring	0
2	37	3EX	J4	filler	Salmon	1
2	48	3EX	J2	filler	Trout	1
2	60	3EX	J5	filler	Haddock	0
2	9	3EX	E4	RP+	Whiskey	1
2	13	3EX	E2	RP-	Milk	0
2	21	3EX	E3	RP+	Juice	1
2	35	3EX	E6	RP-	Gin	0
2	44	3EX	E5	RP+	Rum	1
2	58	3EX	E1	RP-	Vodka	0
2	6	3EX	F5	RP+	Cycling	1
2	18	3EX	F4	RP-	Knitting	1
2	23	3EX	F3	RP+	Drawing	1
2	39	3EX	F6	RP-	Stamps	0
2	42	3EX	F2	RP+	Gaming	1
2	52	3EX	F1	RP-	Dancing	0
2	10	3EX	B1	RP+	Shoes	1
2	14	3EX	B3	RP-	Belt	1
2	29	3EX	B4	RP-	Purse	0
2	33	3EX	B6	RP+	Skirt	1
2	46	3EX	B2	RP+	Wallet	1
2	54	3EX	B5	RP-	Gloves	0
2	5	3EX	A5	RP+	Pineapple	0
2	11	3EX	A4	RP-	Lemon	0
2	22	3EX	A1	RP+	Banana	1
2	31	3EX	A2	RP-	Orange	0
2	47	3EX	A3	RP-	Strawberry	1
2	51	3EX	A6	RP+	Raspberry	1
2	4	3EX	G6	NRP	Nickel	1
2	19	3EX	G3	NRP	Aluminium	1
2	24	3EX	G4	NRP	Bronze	1
2	34	3EX	G5	NRP	Mercury	0
2	41	3EX	G1	NRP	Gold	1
2	53	3EX	G2	NRP	Silver	1
2	8	3EX	D5	NRP	Accountant	1
2	17	3EX	D2	NRP	Lawyer	1
2	28	3EX	D1	NRP	Nurse	0
2	36	3EX	D3	NRP	Cleaner	0
2	49	3EX	D6	NRP	Dentist	0
2	55	3EX	D4	NRP	Engineer	0
2	3	3EX	H1	NRP	Sword	1
2	12	3EX	H4	NRP	Pistol	1
2	25	3EX	H5	NRP	Tank	1
2	32	3EX	H3	NRP	Bomb	0
2	45	3EX	H2	NRP	Rifle	0
2	57	3EX	H6	NRP	Crossbow	0
2	7	3EX	C5	NRP	Birch	1
2	16	3EX	C1	NRP	Oak	1
2	26	3EX	C2	NRP	Palm	1
2	38	3EX	C3	NRP	Willow	1
2	50	3EX	C6	NRP	Fir	0
2	56	3EX	C4	NRP	Maple	0
3	2	5EX	J6	filler	Angler	1
3	12	5EX	J4	filler	Salmon	1
3	23	5EX	J1	filler	Catfish	0
3	36	5EX	J2	filler	Trout	1
3	47	5EX	J3	filler	Herring	1
3	60	5EX	J5	filler	Haddock	0
3	8	5EX	D4	RP+	Engineer	1
3	11	5EX	D6	RP+	Dentist	1
3	28	5EX	D3	RP+	Cleaner	1
3	39	5EX	D5	RP+	Accountant	1
3	42	5EX	D1	RP-	Nurse	0
3	51	5EX	D2	RP+	Lawyer	1
3	9	5EX	G1	NRP	Gold	1
3	19	5EX	G5	NRP	Mercury	1
3	27	5EX	G6	NRP	Nickel	0
3	40	5EX	G2	NRP	Silver	1
3	44	5EX	G3	NRP	Aluminium	1
3	53	5EX	G4	NRP	Bronze	0
3	10	5EX	B4	NRP	Purse	0
3	20	5EX	B3	NRP	Belt	1
3	25	5EX	B5	NRP	Gloves	0
3	32	5EX	B2	NRP	Wallet	0
3	45	5EX	B1	NRP	Shoes	1
3	55	5EX	B6	NRP	Skirt	0
3	5	5EX	A5	RP+	Pineapple	1
3	13	5EX	A1	RP+	Banana	1
3	24	5EX	A4	RP+	Lemon	1
3	33	5EX	A3	RP+	Strawberry	0
3	50	5EX	A6	RP+	Raspberry	1
3	56	5EX	A2	RP-	Orange	0
3	7	5EX	C1	NRP	Oak	1
3	16	5EX	C4	NRP	Maple	0
3	22	5EX	C6	NRP	Fir	1
3	34	5EX	C2	NRP	Palm	0
3	43	5EX	C5	NRP	Birch	1
3	57	5EX	C3	NRP	Willow	0
3	4	5EX	H2	NRP	Rifle	0
3	15	5EX	H6	NRP	Crossbow	0
3	21	5EX	H1	NRP	Sword	1
3	31	5EX	H3	NRP	Bomb	1
3	48	5EX	H5	NRP	Tank	1
3	54	5EX	H4	NRP	Pistol	0
3	6	5EX	F1	RP+	Dancing	0
3	17	5EX	F4	RP-	Knitting	1
3	30	5EX	F2	RP+	Gaming	0
3	38	5EX	F3	RP+	Drawing	0
3	41	5EX	F6	RP+	Stamps	0
3	58	5EX	F5	RP+	Cycling	1
3	3	5EX	E3	RP+	Juice	1
3	14	5EX	E4	RP+	Whiskey	1
3	29	5EX	E6	RP+	Gin	1
3	37	5EX	E2	RP+	Milk	0
3	49	5EX	E1	RP-	Vodka	0
3	52	5EX	E5	RP+	Rum	1
4	2	1EX	J2	filler	Trout	1
4	19	1EX	J6	filler	Angler	0
4	30	1EX	J1	filler	Catfish	0
4	34	1EX	J4	filler	Salmon	0
4	42	1EX	J3	filler	Herring	0
4	60	1EX	J5	filler	Haddock	1
4	6	1EX	G5	NRP	Mercury	1
4	12	1EX	G2	NRP	Silver	1
4	24	1EX	G6	NRP	Nickel	0
4	35	1EX	G1	NRP	Gold	1
4	43	1EX	G3	NRP	Aluminium	1
4	52	1EX	G4	NRP	Bronze	1
4	7	1EX	C5	NRP	Birch	0
4	13	1EX	C1	NRP	Oak	1
4	25	1EX	C6	NRP	Fir	0
4	32	1EX	C2	NRP	Palm	1
4	44	1EX	C3	NRP	Willow	1
4	56	1EX	C4	NRP	Maple	0
4	10	1EX	E1	NRP	Vodka	1
4	15	1EX	E5	NRP	Rum	1
4	23	1EX	E3	NRP	Juice	1
4	40	1EX	E4	NRP	Whiskey	1
4	41	1EX	E2	NRP	Milk	0
4	55	1EX	E6	NRP	Gin	0
4	9	1EX	F4	RP+	Knitting	1
4	14	1EX	F6	RP-	Stamps	0
4	21	1EX	F3	RP-	Drawing	0
4	33	1EX	F2	RP-	Gaming	0
4	49	1EX	F1	RP-	Dancing	0
4	58	1EX	F5	RP-	Cycling	1
4	4	1EX	A5	NRP	Pineapple	1
4	18	1EX	A2	NRP	Orange	0
4	27	1EX	A3	NRP	Strawberry	1
4	37	1EX	A6	NRP	Raspberry	1
4	46	1EX	A4	NRP	Lemon	0
4	51	1EX	A1	NRP	Banana	0
4	5	1EX	H2	RP-	Rifle	1
4	11	1EX	H3	RP-	Bomb	1
4	22	1EX	H5	RP-	Tank	1
4	38	1EX	H6	RP-	Crossbow	0
4	45	1EX	H1	RP-	Sword	0
4	54	1EX	H4	RP+	Pistol	1
4	8	1EX	D5	RP+	Accountant	1
4	20	1EX	D4	RP-	Engineer	0
4	28	1EX	D3	RP-	Cleaner	1
4	39	1EX	D2	RP-	Lawyer	1
4	47	1EX	D6	RP-	Dentist	0
4	53	1EX	D1	RP-	Nurse	0
4	3	1EX	B6	RP-	Skirt	1
4	17	1EX	B5	RP-	Gloves	0
4	29	1EX	B2	RP-	Wallet	0
4	31	1EX	B4	RP+	Purse	1
4	50	1EX	B1	RP-	Shoes	0
4	57	1EX	B3	RP-	Belt	1
5	1	3EX	I4	filler	Fly	1
5	19	3EX	I5	filler	Mosquito	0
5	25	3EX	I1	filler	Beetle	0
5	35	3EX	I6	filler	Grasshopper	0
5	49	3EX	I2	filler	Cockroach	0
5	59	3EX	I3	filler	Hornet	0
5	3	3EX	C3	RP-	Willow	0
5	18	3EX	C1	RP+	Oak	1
5	29	3EX	C5	RP+	Birch	0
5	39	3EX	C6	RP+	Fir	0
5	42	3EX	C2	RP-	Palm	0
5	58	3EX	C4	RP-	Maple	0
5	5	3EX	F6	NRP	Stamps	0
5	11	3EX	F4	NRP	Knitting	0
5	23	3EX	F1	NRP	Dancing	0
5	34	3EX	F3	NRP	Drawing	0
5	41	3EX	F2	NRP	Gaming	1
5	56	3EX	F5	NRP	Cycling	1
5	7	3EX	D6	NRP	Dentist	1
5	12	3EX	D3	NRP	Cleaner	1
5	22	3EX	D4	NRP	Engineer	0
5	33	3EX	D2	NRP	Lawyer	1
5	43	3EX	D5	NRP	Accountant	0
5	57	3EX	D1	NRP	Nurse	1
5	9	3EX	G5	NRP	Mercury	0
5	17	3EX	G3	NRP	Aluminium	0
5	27	3EX	G4	NRP	Bronze	1
5	37	3EX	G1	NRP	Gold	1
5	50	3EX	G2	NRP	Silver	0
5	51	3EX	G6	NRP	Nickel	0
5	6	3EX	E4	RP+	Whiskey	1
5	13	3EX	E5	RP+	Rum	1
5	24	3EX	E6	RP-	Gin	0
5	36	3EX	E3	RP-	Juice	1
5	46	3EX	E1	RP+	Vodka	1
5	52	3EX	E2	RP-	Milk	0
5	4	3EX	A6	RP+	Raspberry	1
5	14	3EX	A4	RP-	Lemon	0
5	30	3EX	A1	RP+	Banana	1
5	38	3EX	A5	RP-	Pineapple	0
5	45	3EX	A3	RP+	Strawberry	1
5	53	3EX	A2	RP-	Orange	0
5	8	3EX	B5	NRP	Gloves	1
5	15	3EX	B3	NRP	Belt	1
5	26	3EX	B4	NRP	Purse	0
5	31	3EX	B2	NRP	Wallet	1
5	48	3EX	B1	NRP	Shoes	0
5	54	3EX	B6	NRP	Skirt	1
5	10	3EX	H6	RP-	Crossbow	0
5	16	3EX	H4	RP+	Pistol	1
5	21	3EX	H5	RP+	Tank	0
5	32	3EX	H3	RP+	Bomb	1
5	47	3EX	H1	RP-	Sword	0
5	55	3EX	H2	RP-	Rifle	0
6	2	5EX	J1	filler	Catfish	1
6	18	5EX	J2	filler	Trout	0
6	26	5EX	J4	filler	Salmon	1
6	36	5EX	J3	filler	Herring	0
6	43	5EX	J6	filler	Angler	0
6	60	5EX	J5	filler	Haddock	1
6	6	5EX	G2	NRP	Silver	0
6	12	5EX	G5	NRP	Mercury	1
6	27	5EX	G3	NRP	Aluminium	1
6	32	5EX	G4	NRP	Bronze	0
6	42	5EX	G6	NRP	Nickel	0
6	58	5EX	G1	NRP	Gold	1
6	10	5EX	A3	RP+	Strawberry	1
6	17	5EX	A1	RP-	Banana	0
6	21	5EX	A2	RP+	Orange	1
6	34	5EX	A6	RP+	Raspberry	1
6	46	5EX	A4	RP+	Lemon	1
6	57	5EX	A5	RP+	Pineapple	1
6	8	5EX	D1	RP+	Nurse	1
6	15	5EX	D5	RP+	Accountant	1
6	22	5EX	D4	RP+	Engineer	1
6	35	5EX	D2	RP+	Lawyer	0
6	44	5EX	D6	RP-	Dentist	0
6	56	5EX	D3	RP+	Cleaner	1
6	5	5EX	E6	NRP	Gin	1
6	20	5EX	E4	NRP	Whiskey	1
6	29	5EX	E1	NRP	Vodka	0
6	33	5EX	E3	NRP	Juice	0
6	45	5EX	E5	NRP	Rum	0
6	54	5EX	E2	NRP	Milk	1
6	7	5EX	C6	NRP	Fir	0
6	13	5EX	C1	NRP	Oak	1
6	23	5EX	C4	NRP	Maple	1
6	31	5EX	C5	NRP	Birch	1
6	48	5EX	C2	NRP	Palm	1
6	52	5EX	C3	NRP	Willow	1
6	4	5EX	H3	RP+	Bomb	0
6	11	5EX	H2	RP+	Rifle	1
6	24	5EX	H4	RP+	Pistol	0
6	39	5EX	H1	RP+	Sword	1
6	41	5EX	H5	RP-	Tank	0
6	51	5EX	H6	RP+	Crossbow	1
6	9	5EX	B6	RP-	Skirt	0
6	16	5EX	B1	RP+	Shoes	1
6	28	5EX	B3	RP+	Belt	1
6	37	5EX	B2	RP+	Wallet	1
6	47	5EX	B4	RP+	Purse	1
6	55	5EX	B5	RP+	Gloves	1
6	3	5EX	F1	NRP	Dancing	1
6	19	5EX	F3	NRP	Drawing	1
6	30	5EX	F2	NRP	Gaming	1
6	40	5EX	F4	NRP	Knitting	0
6	49	5EX	F5	NRP	Cycling	0
6	53	5EX	F6	NRP	Stamps	0
7	1	1EX	I1	filler	Beetle	0
7	17	1EX	I4	filler	Fly	0
7	30	1EX	I2	filler	Cockroach	0
7	35	1EX	I6	filler	Grasshopper	0
7	49	1EX	I5	filler	Mosquito	0
7	59	1EX	I3	filler	Hornet	0
7	7	1EX	A1	RP+	Banana	1
7	14	1EX	A2	RP-	Orange	1
7	24	1EX	A3	RP-	Strawberry	1
7	38	1EX	A6	RP-	Raspberry	0
7	50	1EX	A4	RP-	Lemon	0
7	54	1EX	A5	RP-	Pineapple	0
7	3	1EX	G4	RP-	Bronze	1
7	11	1EX	G2	RP-	Silver	1
7	28	1EX	G3	RP+	Aluminium	1
7	39	1EX	G6	RP-	Nickel	0
7	41	1EX	G5	RP-	Mercury	0
7	52	1EX	G1	RP-	Gold	1
7	9	1EX	B1	RP-	Shoes	0
7	19	1EX	B2	RP-	Wallet	0
7	21	1EX	B4	RP+	Purse	1
7	37	1EX	B6	RP-	Skirt	0
7	42	1EX	B3	RP-	Belt	1
7	53	1EX	B5	RP-	Gloves	0
7	5	1EX	H6	NRP	Crossbow	0
7	20	1EX	H1	NRP	Sword	0
7	26	1EX	H4	NRP	Pistol	1
7	32	1EX	H3	NRP	Bomb	1
7	43	1EX	H2	NRP	Rifle	0
7	55	1EX	H5	NRP	Tank	0
7	10	1EX	F5	NRP	Cycling	1
7	12	1EX	F2	NRP	Gaming	0
7	25	1EX	F1	NRP	Dancing	1
7	33	1EX	F6	NRP	Stamps	0
7	48	1EX	F3	NRP	Drawing	0
7	58	1EX	F4	NRP	Knitting	0
7	6	1EX	D1	NRP	Nurse	1
7	13	1EX	D4	NRP	Engineer	1
7	29	1EX	D6	NRP	Dentist	0
7	34	1EX	D2	NRP	Lawyer	0
7	44	1EX	D3	NRP	Cleaner	0
7	56	1EX	D5	NRP	Accountant	0
7	4	1EX	E6	NRP	Gin	1
7	18	1EX	E1	NRP	Vodka	1
7	22	1EX	E5	NRP	Rum	0
7	31	1EX	E4	NRP	Whiskey	0
7	46	1EX	E3	NRP	Juice	1
7	51	1EX	E2	NRP	Milk	1
7	8	1EX	C2	RP-	Palm	1
7	16	1EX	C4	RP-	Maple	1
7	23	1EX	C6	RP-	Fir	0
7	36	1EX	C1	RP+	Oak	1
7	47	1EX	C3	RP-	Willow	0
7	57	1EX	C5	RP-	Birch	0
8	2	3EX	J4	filler	Salmon	1
8	17	3EX	J5	filler	Haddock	0
8	25	3EX	J2	filler	Trout	1
8	36	3EX	J1	filler	Catfish	1
8	50	3EX	J6	filler	Angler	0
8	60	3EX	J3	filler	Herring	1
8	8	3EX	C3	NRP	Willow	1
8	13	3EX	C2	NRP	Palm	1
8	22	3EX	C5	NRP	Birch	1
8	39	3EX	C1	NRP	Oak	0
8	47	3EX	C6	NRP	Fir	0
8	53	3EX	C4	NRP	Maple	0
8	3	3EX	B3	RP-	Belt	1
8	14	3EX	B1	RP-	Shoes	1
8	29	3EX	B5	RP+	Gloves	0
8	31	3EX	B2	RP+	Wallet	1
8	46	3EX	B6	RP-	Skirt	1
8	55	3EX	B4	RP+	Purse	1
8	5	3EX	D1	RP+	Nurse	1
8	11	3EX	D5	RP-	Accountant	1
8	27	3EX	D2	RP+	Lawyer	0
8	37	3EX	D4	RP-	Engineer	1
8	41	3EX	D6	RP-	Dentist	0
8	58	3EX	D3	RP+	Cleaner	1
8	4	3EX	F2	NRP	Gaming	1
8	15	3EX	F6	NRP	Stamps	1
8	26	3EX	F1	NRP	Dancing	1
8	38	3EX	F5	NRP	Cycling	0
8	45	3EX	F3	NRP	Drawing	1
8	54	3EX	F4	NRP	Knitting	0
8	10	3EX	H6	NRP	Crossbow	1
8	16	3EX	H5	NRP	Tank	1
8	28	3EX	H4	NRP	Pistol	1
8	34	3EX	H1	NRP	Sword	1
8	42	3EX	H2	NRP	Rifle	1
8	56	3EX	H3	NRP	Bomb	1
8	7	3EX	A3	NRP	Strawberry	1
8	20	3EX	A4	NRP	Lemon	1
8	30	3EX	A6	NRP	Raspberry	1
8	32	3EX	A1	NRP	Banana	1
8	48	3EX	A5	NRP	Pineapple	0
8	52	3EX	A2	NRP	Orange	0
8	9	3EX	G5	RP+	Mercury	1
8	12	3EX	G3	RP+	Aluminium	1
8	21	3EX	G2	RP+	Silver	1
8	33	3EX	G6	RP-	Nickel	1
8	43	3EX	G4	RP-	Bronze	0
8	51	3EX	G1	RP-	Gold	1
8	6	3EX	E3	RP-	Juice	1
8	18	3EX	E2	RP-	Milk	1
8	23	3EX	E1	RP+	Vodka	1
8	35	3EX	E4	RP+	Whiskey	1
8	49	3EX	E6	RP-	Gin	1
8	57	3EX	E5	RP+	Rum	1
9	1	5EX	I5	filler	Mosquito	1
9	19	5EX	I1	filler	Beetle	0
9	30	5EX	I2	filler	Cockroach	0
9	38	5EX	I3	filler	Hornet	0
9	50	5EX	I4	filler	Fly	1
9	59	5EX	I6	filler	Grasshopper	0
9	3	5EX	G3	NRP	Aluminium	1
9	20	5EX	G5	NRP	Mercury	0
9	28	5EX	G6	NRP	Nickel	0
9	34	5EX	G4	NRP	Bronze	0
9	49	5EX	G2	NRP	Silver	1
9	57	5EX	G1	NRP	Gold	0
9	9	5EX	D6	RP+	Dentist	1
9	15	5EX	D1	RP+	Nurse	0
9	22	5EX	D3	RP+	Cleaner	1
9	32	5EX	D4	RP+	Engineer	1
9	43	5EX	D5	RP+	Accountant	1
9	58	5EX	D2	RP-	Lawyer	0
9	5	5EX	A6	RP+	Raspberry	1
9	12	5EX	A3	RP+	Strawberry	0
9	29	5EX	A2	RP+	Orange	1
9	40	5EX	A4	RP+	Lemon	1
9	42	5EX	A5	RP+	Pineapple	0
9	55	5EX	A1	RP-	Banana	0
9	8	5EX	B6	NRP	Skirt	1
9	13	5EX	B3	NRP	Belt	0
9	21	5EX	B1	NRP	Shoes	1
9	31	5EX	B5	NRP	Gloves	0
9	44	5EX	B4	NRP	Purse	0
9	52	5EX	B2	NRP	Wallet	0
9	10	5EX	F2	NRP	Gaming	1
9	18	5EX	F4	NRP	Knitting	1
9	26	5EX	F6	NRP	Stamps	0
9	33	5EX	F1	NRP	Dancing	0
9	47	5EX	F5	NRP	Cycling	0
9	53	5EX	F3	NRP	Drawing	0
9	7	5EX	H6	RP+	Crossbow	1
9	11	5EX	H3	RP+	Bomb	0
9	23	5EX	H1	RP-	Sword	0
9	37	5EX	H4	RP+	Pistol	1
9	46	5EX	H5	RP+	Tank	0
9	56	5EX	H2	RP+	Rifle	1
9	4	5EX	E5	NRP	Rum	1
9	16	5EX	E2	NRP	Milk	0
9	25	5EX	E4	NRP	Whiskey	0
9	39	5EX	E1	NRP	Vodka	1
9	45	5EX	E3	NRP	Juice	0
9	51	5EX	E6	NRP	Gin	1
9	6	5EX	C6	RP+	Fir	0
9	14	5EX	C2	RP-	Palm	0
9	27	5EX	C4	RP+	Maple	0
9	35	5EX	C5	RP+	Birch	1
9	41	5EX	C1	RP+	Oak	0
9	54	5EX	C3	RP+	Willow	0
10	1	1EX	I5	filler	Mosquito	1
10	17	1EX	I1	filler	Beetle	0
10	30	1EX	I6	filler	Grasshopper	0
10	35	1EX	I2	filler	Cockroach	0
10	49	1EX	I4	filler	Fly	0
10	59	1EX	I3	filler	Hornet	0
10	10	1EX	A4	NRP	Lemon	0
10	14	1EX	A2	NRP	Orange	0
10	23	1EX	A6	NRP	Raspberry	1
10	33	1EX	A1	NRP	Banana	0
10	46	1EX	A5	NRP	Pineapple	0
10	56	1EX	A3	NRP	Strawberry	0
10	5	1EX	F1	RP-	Dancing	0
10	11	1EX	F2	RP-	Gaming	0
10	27	1EX	F6	RP-	Stamps	0
10	36	1EX	F5	RP+	Cycling	1
10	50	1EX	F4	RP-	Knitting	0
10	51	1EX	F3	RP-	Drawing	0
10	6	1EX	G5	RP-	Mercury	0
10	16	1EX	G6	RP+	Nickel	1
10	29	1EX	G3	RP-	Aluminium	0
10	40	1EX	G2	RP-	Silver	0
10	42	1EX	G1	RP-	Gold	0
10	55	1EX	G4	RP-	Bronze	0
10	3	1EX	E6	NRP	Gin	1
10	19	1EX	E1	NRP	Vodka	0
10	25	1EX	E4	NRP	Whiskey	1
10	31	1EX	E5	NRP	Rum	0
10	41	1EX	E2	NRP	Milk	0
10	52	1EX	E3	NRP	Juice	0
10	8	1EX	D4	RP+	Engineer	1
10	18	1EX	D3	RP-	Cleaner	0
10	22	1EX	D2	RP-	Lawyer	0
10	37	1EX	D6	RP-	Dentist	0
10	47	1EX	D5	RP-	Accountant	0
10	53	1EX	D1	RP-	Nurse	0
10	7	1EX	H1	RP-	Sword	0
10	20	1EX	H3	RP+	Bomb	1
10	24	1EX	H4	RP-	Pistol	0
10	34	1EX	H2	RP-	Rifle	1
10	48	1EX	H5	RP-	Tank	0
10	54	1EX	H6	RP-	Crossbow	0
10	4	1EX	C2	NRP	Palm	1
10	13	1EX	C4	NRP	Maple	0
10	21	1EX	C6	NRP	Fir	0
10	32	1EX	C1	NRP	Oak	1
10	44	1EX	C5	NRP	Birch	0
10	57	1EX	C3	NRP	Willow	0
10	9	1EX	B6	NRP	Skirt	1
10	15	1EX	B2	NRP	Wallet	0
10	26	1EX	B1	NRP	Shoes	1
10	38	1EX	B3	NRP	Belt	0
10	43	1EX	B5	NRP	Gloves	1
10	58	1EX	B4	NRP	Purse	0
11	2	3EX	J5	filler	Haddock	1
11	15	3EX	J6	filler	Angler	0
11	27	3EX	J3	filler	Herring	0
11	40	3EX	J2	filler	Trout	0
11	46	3EX	J1	filler	Catfish	1
11	60	3EX	J4	filler	Salmon	0
11	6	3EX	E3	NRP	Juice	1
11	13	3EX	E4	NRP	Whiskey	0
11	21	3EX	E5	NRP	Rum	0
11	32	3EX	E1	NRP	Vodka	0
11	49	3EX	E2	NRP	Milk	0
11	57	3EX	E6	NRP	Gin	0
11	4	3EX	F6	RP+	Stamps	0
11	18	3EX	F4	RP+	Knitting	1
11	22	3EX	F2	RP-	Gaming	0
11	39	3EX	F5	RP+	Cycling	1
11	44	3EX	F3	RP-	Drawing	0
11	52	3EX	F1	RP-	Dancing	0
11	7	3EX	H1	NRP	Sword	1
11	11	3EX	H4	NRP	Pistol	0
11	29	3EX	H3	NRP	Bomb	1
11	37	3EX	H2	NRP	Rifle	1
11	41	3EX	H6	NRP	Crossbow	0
11	51	3EX	H5	NRP	Tank	0
11	10	3EX	A3	RP-	Strawberry	1
11	20	3EX	A2	RP-	Orange	0
11	24	3EX	A6	RP+	Raspberry	1
11	34	3EX	A1	RP+	Banana	0
11	42	3EX	A5	RP-	Pineapple	0
11	55	3EX	A4	RP+	Lemon	1
11	3	3EX	G1	NRP	Gold	1
11	14	3EX	G2	NRP	Silver	1
11	30	3EX	G3	NRP	Aluminium	1
11	33	3EX	G4	NRP	Bronze	0
11	45	3EX	G5	NRP	Mercury	0
11	53	3EX	G6	NRP	Nickel	0
11	8	3EX	C1	RP-	Oak	1
11	16	3EX	C2	RP+	Palm	1
11	25	3EX	C6	RP-	Fir	0
11	35	3EX	C3	RP+	Willow	0
11	48	3EX	C4	RP+	Maple	0
11	56	3EX	C5	RP-	Birch	0
11	5	3EX	D5	NRP	Accountant	1
11	17	3EX	D4	NRP	Engineer	1
11	28	3EX	D6	NRP	Dentist	1
11	31	3EX	D1	NRP	Nurse	1
11	43	3EX	D3	NRP	Cleaner	0
11	54	3EX	D2	NRP	Lawyer	0
11	9	3EX	B6	RP+	Skirt	1
11	19	3EX	B4	RP+	Purse	1
11	26	3EX	B1	RP-	Shoes	0
11	38	3EX	B5	RP-	Gloves	0
11	47	3EX	B2	RP+	Wallet	1
11	58	3EX	B3	RP-	Belt	1
12	2	5EX	J2	filler	Trout	1
12	12	5EX	J3	filler	Herring	1
12	30	5EX	J1	filler	Catfish	0
12	38	5EX	J6	filler	Angler	1
12	48	5EX	J5	filler	Haddock	0
12	60	5EX	J4	filler	Salmon	1
12	10	5EX	F5	NRP	Cycling	1
12	11	5EX	F4	NRP	Knitting	1
12	29	5EX	F6	NRP	Stamps	0
12	34	5EX	F2	NRP	Gaming	1
12	49	5EX	F1	NRP	Dancing	1
12	58	5EX	F3	NRP	Drawing	0
12	6	5EX	E4	NRP	Whiskey	1
12	15	5EX	E2	NRP	Milk	1
12	22	5EX	E1	NRP	Vodka	1
12	37	5EX	E5	NRP	Rum	1
12	42	5EX	E6	NRP	Gin	1
12	51	5EX	E3	NRP	Juice	1
12	7	5EX	C5	NRP	Birch	0
12	13	5EX	C2	NRP	Palm	1
12	24	5EX	C4	NRP	Maple	0
12	32	5EX	C6	NRP	Fir	1
12	43	5EX	C1	NRP	Oak	0
12	52	5EX	C3	NRP	Willow	0
12	4	5EX	A5	RP+	Pineapple	1
12	18	5EX	A6	RP+	Raspberry	1
12	27	5EX	A4	RP+	Lemon	1
12	39	5EX	A2	RP+	Orange	1
12	44	5EX	A3	RP+	Strawberry	1
12	53	5EX	A1	RP-	Banana	0
12	5	5EX	H4	RP+	Pistol	1
12	14	5EX	H6	RP+	Crossbow	0
12	28	5EX	H1	RP+	Sword	1
12	31	5EX	H3	RP+	Bomb	0
12	46	5EX	H5	RP-	Tank	1
12	55	5EX	H2	RP+	Rifle	0
12	9	5EX	D5	RP+	Accountant	1
12	17	5EX	D3	RP+	Cleaner	0
12	25	5EX	D6	RP+	Dentist	1
12	35	5EX	D2	RP-	Lawyer	0
12	47	5EX	D1	RP+	Nurse	1
12	56	5EX	D4	RP+	Engineer	1
12	8	5EX	B1	NRP	Shoes	1
12	19	5EX	B3	NRP	Belt	0
12	21	5EX	B4	NRP	Purse	1
12	40	5EX	B6	NRP	Skirt	0
12	45	5EX	B5	NRP	Gloves	0
12	57	5EX	B2	NRP	Wallet	0
12	3	5EX	G4	RP+	Bronze	1
12	20	5EX	G5	RP+	Mercury	1
12	23	5EX	G3	RP+	Aluminium	1
12	36	5EX	G6	RP+	Nickel	1
12	41	5EX	G1	RP-	Gold	0
12	54	5EX	G2	RP+	Silver	1
13	2	1EX	J5	filler	Haddock	1
13	19	1EX	J4	filler	Salmon	1
13	25	1EX	J6	filler	Angler	0
13	36	1EX	J3	filler	Herring	0
13	46	1EX	J1	filler	Catfish	0
13	60	1EX	J2	filler	Trout	1
13	10	1EX	D3	NRP	Cleaner	0
13	15	1EX	D2	NRP	Lawyer	1
13	27	1EX	D6	NRP	Dentist	0
13	32	1EX	D4	NRP	Engineer	0
13	50	1EX	D1	NRP	Nurse	1
13	54	1EX	D5	NRP	Accountant	0
13	5	1EX	A1	NRP	Banana	1
13	13	1EX	A3	NRP	Strawberry	1
13	24	1EX	A5	NRP	Pineapple	0
13	35	1EX	A6	NRP	Raspberry	1
13	45	1EX	A4	NRP	Lemon	0
13	52	1EX	A2	NRP	Orange	1
13	7	1EX	G4	RP+	Bronze	1
13	16	1EX	G6	RP-	Nickel	0
13	29	1EX	G1	RP-	Gold	1
13	37	1EX	G3	RP-	Aluminium	0
13	49	1EX	G5	RP-	Mercury	0
13	51	1EX	G2	RP-	Silver	0
13	9	1EX	B2	NRP	Wallet	1
13	17	1EX	B5	NRP	Gloves	0
13	26	1EX	B1	NRP	Shoes	0
13	33	1EX	B4	NRP	Purse	1
13	47	1EX	B6	NRP	Skirt	0
13	55	1EX	B3	NRP	Belt	1
13	6	1EX	E4	RP-	Whiskey	0
13	12	1EX	E3	RP+	Juice	1
13	21	1EX	E2	RP-	Milk	0
13	40	1EX	E1	RP-	Vodka	0
13	43	1EX	E6	RP-	Gin	0
13	53	1EX	E5	RP-	Rum	0
13	4	1EX	F1	RP+	Dancing	1
13	14	1EX	F2	RP-	Gaming	0
13	30	1EX	F5	RP-	Cycling	0
13	38	1EX	F4	RP-	Knitting	0
13	44	1EX	F6	RP-	Stamps	0
13	58	1EX	F3	RP-	Drawing	0
13	8	1EX	C4	NRP	Maple	0
13	11	1EX	C1	NRP	Oak	0
13	28	1EX	C3	NRP	Willow	0
13	39	1EX	C2	NRP	Palm	0
13	41	1EX	C5	NRP	Birch	1
13	57	1EX	C6	NRP	Fir	0
13	3	1EX	H4	RP-	Pistol	1
13	20	1EX	H6	RP-	Crossbow	1
13	22	1EX	H5	RP-	Tank	0
13	31	1EX	H1	RP+	Sword	1
13	48	1EX	H2	RP-	Rifle	0
13	56	1EX	H3	RP-	Bomb	0
14	2	3EX	J2	filler	Trout	0
14	14	3EX	J1	filler	Catfish	1
14	24	3EX	J3	filler	Herring	0
14	36	3EX	J5	filler	Haddock	1
14	46	3EX	J6	filler	Angler	0
14	60	3EX	J4	filler	Salmon	0
14	4	3EX	C2	RP+	Palm	1
14	13	3EX	C4	RP-	Maple	0
14	26	3EX	C1	RP+	Oak	0
14	39	3EX	C3	RP+	Willow	0
14	41	3EX	C6	RP-	Fir	0
14	55	3EX	C5	RP-	Birch	0
14	5	3EX	G4	NRP	Bronze	0
14	12	3EX	G1	NRP	Gold	1
14	29	3EX	G3	NRP	Aluminium	1
14	34	3EX	G6	NRP	Nickel	0
14	48	3EX	G2	NRP	Silver	0
14	58	3EX	G5	NRP	Mercury	1
14	3	3EX	D2	NRP	Lawyer	1
14	17	3EX	D1	NRP	Nurse	1
14	30	3EX	D6	NRP	Dentist	1
14	31	3EX	D5	NRP	Accountant	0
14	44	3EX	D4	NRP	Engineer	0
14	57	3EX	D3	NRP	Cleaner	1
14	6	3EX	B6	RP-	Skirt	0
14	11	3EX	B5	RP+	Gloves	1
14	22	3EX	B2	RP-	Wallet	1
14	38	3EX	B1	RP+	Shoes	1
14	49	3EX	B4	RP-	Purse	1
14	51	3EX	B3	RP+	Belt	0
14	10	3EX	A6	NRP	Raspberry	1
14	19	3EX	A2	NRP	Orange	0
14	25	3EX	A3	NRP	Strawberry	1
14	35	3EX	A1	NRP	Banana	0
14	42	3EX	A5	NRP	Pineapple	1
14	56	3EX	A4	NRP	Lemon	0
14	9	3EX	F3	NRP	Drawing	1
14	20	3EX	F6	NRP	Stamps	0
14	23	3EX	F2	NRP	Gaming	0
14	37	3EX	F4	NRP	Knitting	0
14	43	3EX	F5	NRP	Cycling	0
14	53	3EX	F1	NRP	Dancing	0
14	8	3EX	H2	RP+	Rifle	1
14	15	3EX	H4	RP-	Pistol	0
14	27	3EX	H3	RP+	Bomb	1
14	33	3EX	H6	RP-	Crossbow	0
14	45	3EX	H1	RP-	Sword	0
14	52	3EX	H5	RP+	Tank	1
14	7	3EX	E4	RP+	Whiskey	0
14	18	3EX	E3	RP+	Juice	0
14	21	3EX	E5	RP-	Rum	0
14	32	3EX	E2	RP-	Milk	1
14	47	3EX	E1	RP+	Vodka	1
14	54	3EX	E6	RP-	Gin	1
15	2	5EX	J3	filler	Herring	1
15	20	5EX	J4	filler	Salmon	1
15	30	5EX	J5	filler	Haddock	0
15	39	5EX	J6	filler	Angler	0
15	44	5EX	J2	filler	Trout	0
15	60	5EX	J1	filler	Catfish	0
15	4	5EX	G4	RP+	Bronze	1
15	11	5EX	G6	RP+	Nickel	1
15	21	5EX	G5	RP-	Mercury	0
15	34	5EX	G2	RP+	Silver	1
15	46	5EX	G1	RP+	Gold	1
15	54	5EX	G3	RP+	Aluminium	1
15	10	5EX	H3	NRP	Bomb	1
15	16	5EX	H2	NRP	Rifle	0
15	24	5EX	H5	NRP	Tank	0
15	33	5EX	H1	NRP	Sword	0
15	50	5EX	H4	NRP	Pistol	1
15	56	5EX	H6	NRP	Crossbow	0
15	8	5EX	B3	RP+	Belt	1
15	17	5EX	B5	RP+	Gloves	1
15	26	5EX	B6	RP+	Skirt	1
15	31	5EX	B1	RP+	Shoes	1
15	48	5EX	B2	RP+	Wallet	1
15	55	5EX	B4	RP-	Purse	0
15	7	5EX	A4	NRP	Lemon	1
15	13	5EX	A1	NRP	Banana	0
15	22	5EX	A6	NRP	Raspberry	0
15	38	5EX	A2	NRP	Orange	0
15	41	5EX	A3	NRP	Strawberry	0
15	58	5EX	A5	NRP	Pineapple	1
15	3	5EX	D5	RP+	Accountant	0
15	12	5EX	D4	RP+	Engineer	1
15	27	5EX	D2	RP+	Lawyer	0
15	35	5EX	D1	RP+	Nurse	1
15	45	5EX	D6	RP+	Dentist	1
15	57	5EX	D3	RP-	Cleaner	0
15	5	5EX	F3	NRP	Drawing	0
15	15	5EX	F5	NRP	Cycling	0
15	25	5EX	F6	NRP	Stamps	1
15	40	5EX	F2	NRP	Gaming	1
15	47	5EX	F1	NRP	Dancing	0
15	52	5EX	F4	NRP	Knitting	0
15	9	5EX	C6	RP+	Fir	1
15	18	5EX	C2	RP-	Palm	1
15	23	5EX	C5	RP+	Birch	0
15	32	5EX	C3	RP+	Willow	1
15	42	5EX	C4	RP+	Maple	0
15	53	5EX	C1	RP+	Oak	0
15	6	5EX	E5	NRP	Rum	1
15	14	5EX	E4	NRP	Whiskey	1
15	29	5EX	E2	NRP	Milk	1
15	37	5EX	E1	NRP	Vodka	0
15	43	5EX	E3	NRP	Juice	1
15	51	5EX	E6	NRP	Gin	0
16	2	1EX	J4	filler	Salmon	1
16	14	1EX	J6	filler	Angler	0
16	26	1EX	J2	filler	Trout	1
16	39	1EX	J5	filler	Haddock	0
16	43	1EX	J3	filler	Herring	0
16	60	1EX	J1	filler	Catfish	1
16	6	1EX	C6	NRP	Fir	1
16	19	1EX	C3	NRP	Willow	1
16	22	1EX	C2	NRP	Palm	0
16	33	1EX	C4	NRP	Maple	0
16	48	1EX	C1	NRP	Oak	0
16	53	1EX	C5	NRP	Birch	0
16	4	1EX	B1	RP-	Shoes	1
16	15	1EX	B4	RP-	Purse	1
16	24	1EX	B2	RP-	Wallet	1
16	35	1EX	B3	RP-	Belt	1
16	46	1EX	B5	RP+	Gloves	1
16	52	1EX	B6	RP-	Skirt	0
16	5	1EX	E5	RP-	Rum	1
16	12	1EX	E3	RP-	Juice	0
16	25	1EX	E6	RP+	Gin	1
16	40	1EX	E1	RP-	Vodka	1
16	41	1EX	E2	RP-	Milk	0
16	58	1EX	E4	RP-	Whiskey	1
16	7	1EX	A2	NRP	Orange	1
16	13	1EX	A3	NRP	Strawberry	0
16	28	1EX	A5	NRP	Pineapple	0
16	31	1EX	A6	NRP	Raspberry	0
16	44	1EX	A4	NRP	Lemon	1
16	54	1EX	A1	NRP	Banana	0
16	10	1EX	G3	NRP	Aluminium	0
16	11	1EX	G2	NRP	Silver	1
16	21	1EX	G6	NRP	Nickel	0
16	38	1EX	G5	NRP	Mercury	0
16	45	1EX	G1	NRP	Gold	0
16	57	1EX	G4	NRP	Bronze	0
16	8	1EX	F4	RP-	Knitting	0
16	16	1EX	F6	RP-	Stamps	1
16	23	1EX	F5	RP-	Cycling	0
16	32	1EX	F1	RP-	Dancing	0
16	50	1EX	F2	RP+	Gaming	1
16	51	1EX	F3	RP-	Drawing	0
16	3	1EX	H6	RP-	Crossbow	0
16	18	1EX	H2	RP-	Rifle	0
16	27	1EX	H5	RP-	Tank	0
16	36	1EX	H3	RP-	Bomb	1
16	42	1EX	H4	RP+	Pistol	0
16	56	1EX	H1	RP-	Sword	0
16	9	1EX	D4	NRP	Engineer	0
16	20	1EX	D5	NRP	Accountant	0
16	29	1EX	D3	NRP	Cleaner	0
16	34	1EX	D1	NRP	Nurse	1
16	49	1EX	D2	NRP	Lawyer	0
16	55	1EX	D6	NRP	Dentist	0
17	2	3EX	J4	filler	Salmon	1
17	17	3EX	J6	filler	Angler	1
17	25	3EX	J5	filler	Haddock	1
17	37	3EX	J1	filler	Catfish	0
17	43	3EX	J3	filler	Herring	0
17	60	3EX	J2	filler	Trout	0
17	4	3EX	F4	NRP	Knitting	1
17	19	3EX	F5	NRP	Cycling	1
17	27	3EX	F6	NRP	Stamps	1
17	39	3EX	F3	NRP	Drawing	0
17	45	3EX	F1	NRP	Dancing	0
17	54	3EX	F2	NRP	Gaming	0
17	8	3EX	E2	NRP	Milk	1
17	15	3EX	E3	NRP	Juice	1
17	22	3EX	E1	NRP	Vodka	1
17	35	3EX	E6	NRP	Gin	1
17	44	3EX	E5	NRP	Rum	0
17	56	3EX	E4	NRP	Whiskey	0
17	7	3EX	C3	NRP	Willow	0
17	20	3EX	C4	NRP	Maple	0
17	30	3EX	C5	NRP	Birch	1
17	40	3EX	C6	NRP	Fir	1
17	47	3EX	C1	NRP	Oak	1
17	53	3EX	C2	NRP	Palm	0
17	10	3EX	A5	RP+	Pineapple	1
17	13	3EX	A3	RP-	Strawberry	1
17	23	3EX	A2	RP+	Orange	1
17	32	3EX	A4	RP-	Lemon	0
17	48	3EX	A1	RP+	Banana	1
17	58	3EX	A6	RP-	Raspberry	0
17	6	3EX	H3	RP+	Bomb	1
17	18	3EX	H2	RP-	Rifle	0
17	29	3EX	H1	RP-	Sword	1
17	36	3EX	H4	RP+	Pistol	1
17	50	3EX	H5	RP-	Tank	0
17	52	3EX	H6	RP+	Crossbow	1
17	5	3EX	B4	NRP	Purse	1
17	11	3EX	B3	NRP	Belt	1
17	21	3EX	B2	NRP	Wallet	1
17	31	3EX	B1	NRP	Shoes	0
17	41	3EX	B5	NRP	Gloves	0
17	51	3EX	B6	NRP	Skirt	1
17	3	3EX	G3	RP-	Aluminium	1
17	16	3EX	G2	RP-	Silver	0
17	28	3EX	G5	RP+	Mercury	1
17	34	3EX	G4	RP+	Bronze	1
17	49	3EX	G6	RP+	Nickel	0
17	57	3EX	G1	RP-	Gold	0
17	9	3EX	D1	RP+	Nurse	1
17	14	3EX	D6	RP-	Dentist	0
17	26	3EX	D5	RP-	Accountant	1
17	38	3EX	D3	RP-	Cleaner	0
17	46	3EX	D2	RP+	Lawyer	1
17	55	3EX	D4	RP+	Engineer	0
18	1	5EX	I6	filler	Grasshopper	1
18	17	5EX	I3	filler	Hornet	0
18	24	5EX	I1	filler	Beetle	0
18	33	5EX	I4	filler	Fly	1
18	48	5EX	I5	filler	Mosquito	1
18	59	5EX	I2	filler	Cockroach	1
18	7	5EX	C3	RP+	Willow	1
18	15	5EX	C6	RP+	Fir	1
18	22	5EX	C2	RP-	Palm	0
18	36	5EX	C4	RP+	Maple	1
18	44	5EX	C1	RP+	Oak	1
18	51	5EX	C5	RP+	Birch	1
18	5	5EX	H6	RP-	Crossbow	0
18	19	5EX	H3	RP+	Bomb	1
18	23	5EX	H2	RP+	Rifle	1
18	37	5EX	H4	RP+	Pistol	1
18	47	5EX	H5	RP+	Tank	1
18	54	5EX	H1	RP+	Sword	1
18	6	5EX	G1	RP+	Gold	1
18	18	5EX	G4	RP+	Bronze	1
18	25	5EX	G6	RP+	Nickel	1
18	40	5EX	G2	RP+	Silver	1
18	42	5EX	G3	RP+	Aluminium	1
18	57	5EX	G5	RP-	Mercury	0
18	9	5EX	A2	NRP	Orange	0
18	14	5EX	A4	NRP	Lemon	1
18	27	5EX	A6	NRP	Raspberry	0
18	38	5EX	A3	NRP	Strawberry	1
18	49	5EX	A5	NRP	Pineapple	1
18	56	5EX	A1	NRP	Banana	1
18	8	5EX	B6	NRP	Skirt	0
18	13	5EX	B3	NRP	Belt	1
18	26	5EX	B5	NRP	Gloves	0
18	35	5EX	B4	NRP	Purse	0
18	41	5EX	B1	NRP	Shoes	1
18	52	5EX	B2	NRP	Wallet	1
18	10	5EX	D4	NRP	Engineer	0
18	16	5EX	D5	NRP	Accountant	1
18	21	5EX	D2	NRP	Lawyer	1
18	39	5EX	D3	NRP	Cleaner	1
18	50	5EX	D1	NRP	Nurse	1
18	53	5EX	D6	NRP	Dentist	0
18	3	5EX	E5	RP+	Rum	0
18	20	5EX	E6	RP+	Gin	1
18	29	5EX	E4	RP+	Whiskey	1
18	32	5EX	E2	RP+	Milk	1
18	43	5EX	E3	RP+	Juice	1
18	58	5EX	E1	RP-	Vodka	0
18	4	5EX	F2	NRP	Gaming	0
18	11	5EX	F5	NRP	Cycling	0
18	28	5EX	F3	NRP	Drawing	1
18	31	5EX	F4	NRP	Knitting	0
18	45	5EX	F6	NRP	Stamps	1
18	55	5EX	F1	NRP	Dancing	0
19	2	1EX	J5	filler	Haddock	1
19	16	1EX	J3	filler	Herring	1
19	26	1EX	J4	filler	Salmon	1
19	34	1EX	J1	filler	Catfish	0
19	44	1EX	J2	filler	Trout	1
19	60	1EX	J6	filler	Angler	1
19	9	1EX	E2	NRP	Milk	1
19	19	1EX	E4	NRP	Whiskey	1
19	30	1EX	E6	NRP	Gin	1
19	33	1EX	E5	NRP	Rum	1
19	45	1EX	E1	NRP	Vodka	1
19	53	1EX	E3	NRP	Juice	1
19	10	1EX	B4	RP-	Purse	1
19	17	1EX	B6	RP-	Skirt	1
19	22	1EX	B2	RP-	Wallet	1
19	31	1EX	B1	RP+	Shoes	1
19	41	1EX	B3	RP-	Belt	1
19	52	1EX	B5	RP-	Gloves	0
19	8	1EX	C1	NRP	Oak	1
19	20	1EX	C3	NRP	Willow	1
19	27	1EX	C4	NRP	Maple	0
19	37	1EX	C2	NRP	Palm	0
19	49	1EX	C6	NRP	Fir	1
19	58	1EX	C5	NRP	Birch	0
19	7	1EX	F4	NRP	Knitting	1
19	13	1EX	F6	NRP	Stamps	1
19	24	1EX	F2	NRP	Gaming	0
19	39	1EX	F5	NRP	Cycling	1
19	47	1EX	F1	NRP	Dancing	1
19	51	1EX	F3	NRP	Drawing	0
19	4	1EX	A3	RP-	Strawberry	1
19	14	1EX	A2	RP-	Orange	1
19	23	1EX	A4	RP+	Lemon	1
19	40	1EX	A5	RP-	Pineapple	1
19	48	1EX	A1	RP-	Banana	0
19	55	1EX	A6	RP-	Raspberry	1
19	6	1EX	D4	RP-	Engineer	1
19	15	1EX	D3	RP-	Cleaner	1
19	25	1EX	D2	RP-	Lawyer	1
19	35	1EX	D6	RP+	Dentist	1
19	42	1EX	D1	RP-	Nurse	1
19	57	1EX	D5	RP-	Accountant	0
19	5	1EX	H2	RP-	Rifle	1
19	11	1EX	H5	RP-	Tank	1
19	21	1EX	H6	RP+	Crossbow	1
19	32	1EX	H1	RP-	Sword	0
19	43	1EX	H3	RP-	Bomb	1
19	54	1EX	H4	RP-	Pistol	0
19	3	1EX	G2	NRP	Silver	1
19	12	1EX	G4	NRP	Bronze	1
19	29	1EX	G3	NRP	Aluminium	1
19	36	1EX	G1	NRP	Gold	1
19	50	1EX	G6	NRP	Nickel	1
19	56	1EX	G5	NRP	Mercury	1
20	1	3EX	I5	filler	Mosquito	1
20	12	3EX	I3	filler	Hornet	0
20	27	3EX	I1	filler	Beetle	1
20	36	3EX	I6	filler	Grasshopper	0
20	47	3EX	I4	filler	Fly	1
20	59	3EX	I2	filler	Cockroach	0
20	3	3EX	C4	NRP	Maple	1
20	14	3EX	C5	NRP	Birch	0
20	26	3EX	C6	NRP	Fir	0
20	35	3EX	C2	NRP	Palm	0
20	46	3EX	C1	NRP	Oak	0
20	57	3EX	C3	NRP	Willow	0
20	5	3EX	F1	NRP	Dancing	1
20	15	3EX	F2	NRP	Gaming	1
20	30	3EX	F5	NRP	Cycling	0
20	31	3EX	F3	NRP	Drawing	0
20	45	3EX	F4	NRP	Knitting	0
20	55	3EX	F6	NRP	Stamps	1
20	10	3EX	E2	RP+	Milk	1
20	17	3EX	E6	RP+	Gin	1
20	23	3EX	E1	RP+	Vodka	1
20	37	3EX	E4	RP-	Whiskey	0
20	42	3EX	E3	RP-	Juice	1
20	54	3EX	E5	RP-	Rum	1
20	9	3EX	D6	NRP	Dentist	0
20	13	3EX	D5	NRP	Accountant	1
20	24	3EX	D4	NRP	Engineer	1
20	40	3EX	D2	NRP	Lawyer	1
20	50	3EX	D1	NRP	Nurse	1
20	51	3EX	D3	NRP	Cleaner	0
20	6	3EX	B6	RP-	Skirt	1
20	20	3EX	B3	RP+	Belt	1
20	28	3EX	B1	RP+	Shoes	1
20	38	3EX	B4	RP-	Purse	1
20	44	3EX	B5	RP-	Gloves	1
20	52	3EX	B2	RP+	Wallet	0
20	7	3EX	H6	RP-	Crossbow	0
20	11	3EX	H5	RP-	Tank	0
20	22	3EX	H4	RP-	Pistol	1
20	32	3EX	H1	RP+	Sword	0
20	48	3EX	H2	RP+	Rifle	1
20	56	3EX	H3	RP+	Bomb	1
20	8	3EX	A6	NRP	Raspberry	1
20	19	3EX	A1	NRP	Banana	1
20	21	3EX	A2	NRP	Orange	1
20	34	3EX	A5	NRP	Pineapple	0
20	49	3EX	A3	NRP	Strawberry	1
20	53	3EX	A4	NRP	Lemon	0
20	4	3EX	G4	RP+	Bronze	1
20	18	3EX	G5	RP-	Mercury	1
20	25	3EX	G6	RP-	Nickel	1
20	39	3EX	G3	RP+	Aluminium	1
20	41	3EX	G1	RP+	Gold	1
20	58	3EX	G2	RP-	Silver	1
21	1	5EX	I1	filler	Beetle	0
21	18	5EX	I5	filler	Mosquito	0
21	24	5EX	I3	filler	Hornet	0
21	38	5EX	I2	filler	Cockroach	1
21	43	5EX	I6	filler	Grasshopper	1
21	59	5EX	I4	filler	Fly	0
21	7	5EX	G4	RP+	Bronze	1
21	13	5EX	G3	RP+	Aluminium	1
21	26	5EX	G6	RP+	Nickel	1
21	36	5EX	G5	RP+	Mercury	0
21	45	5EX	G1	RP+	Gold	1
21	52	5EX	G2	RP-	Silver	0
21	3	5EX	C3	RP+	Willow	0
21	19	5EX	C1	RP-	Oak	0
21	27	5EX	C4	RP+	Maple	0
21	35	5EX	C6	RP+	Fir	1
21	50	5EX	C5	RP+	Birch	1
21	55	5EX	C2	RP+	Palm	1
21	9	5EX	E6	NRP	Gin	0
21	17	5EX	E1	NRP	Vodka	1
21	21	5EX	E5	NRP	Rum	0
21	34	5EX	E2	NRP	Milk	1
21	42	5EX	E4	NRP	Whiskey	1
21	51	5EX	E3	NRP	Juice	0
21	8	5EX	F2	RP+	Gaming	1
21	15	5EX	F3	RP-	Drawing	0
21	30	5EX	F1	RP+	Dancing	0
21	37	5EX	F4	RP+	Knitting	1
21	44	5EX	F6	RP+	Stamps	1
21	56	5EX	F5	RP+	Cycling	1
21	5	5EX	A6	NRP	Raspberry	1
21	20	5EX	A2	NRP	Orange	1
21	25	5EX	A5	NRP	Pineapple	0
21	31	5EX	A1	NRP	Banana	1
21	49	5EX	A3	NRP	Strawberry	0
21	57	5EX	A4	NRP	Lemon	0
21	4	5EX	H3	NRP	Bomb	1
21	12	5EX	H5	NRP	Tank	0
21	23	5EX	H6	NRP	Crossbow	0
21	33	5EX	H2	NRP	Rifle	1
21	47	5EX	H4	NRP	Pistol	1
21	58	5EX	H1	NRP	Sword	0
21	10	5EX	D2	NRP	Lawyer	1
21	11	5EX	D3	NRP	Cleaner	0
21	22	5EX	D5	NRP	Accountant	1
21	39	5EX	D1	NRP	Nurse	0
21	48	5EX	D6	NRP	Dentist	1
21	53	5EX	D4	NRP	Engineer	1
21	6	5EX	B6	RP+	Skirt	0
21	14	5EX	B3	RP+	Belt	0
21	29	5EX	B5	RP-	Gloves	0
21	40	5EX	B4	RP+	Purse	1
21	41	5EX	B1	RP+	Shoes	1
21	54	5EX	B2	RP+	Wallet	1
22	2	1EX	J6	filler	Angler	1
22	19	1EX	J3	filler	Herring	1
22	28	1EX	J2	filler	Trout	1
22	34	1EX	J1	filler	Catfish	0
22	48	1EX	J4	filler	Salmon	1
22	60	1EX	J5	filler	Haddock	0
22	8	1EX	D2	RP-	Lawyer	1
22	20	1EX	D3	RP-	Cleaner	1
22	29	1EX	D6	RP+	Dentist	1
22	35	1EX	D1	RP-	Nurse	1
22	41	1EX	D5	RP-	Accountant	0
22	58	1EX	D4	RP-	Engineer	0
22	7	1EX	C5	NRP	Birch	1
22	14	1EX	C3	NRP	Willow	1
22	21	1EX	C6	NRP	Fir	1
22	36	1EX	C4	NRP	Maple	0
22	46	1EX	C2	NRP	Palm	0
22	56	1EX	C1	NRP	Oak	1
22	5	1EX	F2	RP-	Gaming	1
22	17	1EX	F3	RP-	Drawing	1
22	26	1EX	F1	RP+	Dancing	1
22	39	1EX	F5	RP-	Cycling	1
22	43	1EX	F6	RP-	Stamps	0
22	57	1EX	F4	RP-	Knitting	0
22	9	1EX	H3	RP+	Bomb	1
22	13	1EX	H6	RP-	Crossbow	1
22	25	1EX	H1	RP-	Sword	1
22	31	1EX	H5	RP-	Tank	0
22	49	1EX	H2	RP-	Rifle	1
22	52	1EX	H4	RP-	Pistol	1
22	4	1EX	B6	NRP	Skirt	1
22	16	1EX	B3	NRP	Belt	1
22	23	1EX	B2	NRP	Wallet	1
22	37	1EX	B5	NRP	Gloves	0
22	45	1EX	B4	NRP	Purse	1
22	55	1EX	B1	NRP	Shoes	1
22	10	1EX	E1	NRP	Vodka	1
22	11	1EX	E3	NRP	Juice	1
22	24	1EX	E2	NRP	Milk	0
22	32	1EX	E5	NRP	Rum	1
22	50	1EX	E4	NRP	Whiskey	1
22	54	1EX	E6	NRP	Gin	1
22	6	1EX	A2	RP+	Orange	1
22	18	1EX	A5	RP-	Pineapple	1
22	22	1EX	A4	RP-	Lemon	1
22	33	1EX	A6	RP-	Raspberry	1
22	47	1EX	A1	RP-	Banana	0
22	53	1EX	A3	RP-	Strawberry	1
22	3	1EX	G3	NRP	Aluminium	1
22	15	1EX	G6	NRP	Nickel	1
22	30	1EX	G5	NRP	Mercury	1
22	38	1EX	G2	NRP	Silver	1
22	44	1EX	G4	NRP	Bronze	1
22	51	1EX	G1	NRP	Gold	1
23	1	3EX	I5	filler	Mosquito	1
23	15	3EX	I4	filler	Fly	0
23	22	3EX	I6	filler	Grasshopper	1
23	36	3EX	I1	filler	Beetle	0
23	47	3EX	I2	filler	Cockroach	1
23	59	3EX	I3	filler	Hornet	0
23	8	3EX	B1	RP+	Shoes	1
23	14	3EX	B4	RP-	Purse	0
23	24	3EX	B3	RP+	Belt	1
23	33	3EX	B2	RP-	Wallet	0
23	41	3EX	B5	RP+	Gloves	1
23	51	3EX	B6	RP-	Skirt	0
23	7	3EX	D6	NRP	Dentist	1
23	20	3EX	D3	NRP	Cleaner	1
23	21	3EX	D4	NRP	Engineer	0
23	31	3EX	D2	NRP	Lawyer	1
23	44	3EX	D5	NRP	Accountant	0
23	58	3EX	D1	NRP	Nurse	0
23	9	3EX	C3	NRP	Willow	1
23	11	3EX	C1	NRP	Oak	1
23	23	3EX	C5	NRP	Birch	1
23	39	3EX	C2	NRP	Palm	1
23	42	3EX	C6	NRP	Fir	0
23	57	3EX	C4	NRP	Maple	0
23	5	3EX	H6	NRP	Crossbow	1
23	19	3EX	H3	NRP	Bomb	0
23	25	3EX	H1	NRP	Sword	0
23	38	3EX	H4	NRP	Pistol	0
23	50	3EX	H2	NRP	Rifle	0
23	54	3EX	H5	NRP	Tank	0
23	3	3EX	E3	RP-	Juice	0
23	17	3EX	E4	RP-	Whiskey	0
23	30	3EX	E2	RP+	Milk	1
23	32	3EX	E5	RP+	Rum	1
23	46	3EX	E6	RP+	Gin	1
23	53	3EX	E1	RP-	Vodka	0
23	4	3EX	F6	RP+	Stamps	1
23	13	3EX	F1	RP-	Dancing	1
23	27	3EX	F4	RP+	Knitting	1
23	40	3EX	F3	RP-	Drawing	0
23	43	3EX	F2	RP-	Gaming	0
23	56	3EX	F5	RP+	Cycling	1
23	10	3EX	G4	NRP	Bronze	1
23	16	3EX	G3	NRP	Aluminium	1
23	26	3EX	G2	NRP	Silver	1
23	37	3EX	G1	NRP	Gold	1
23	45	3EX	G6	NRP	Nickel	0
23	52	3EX	G5	NRP	Mercury	0
23	6	3EX	A2	RP+	Orange	1
23	12	3EX	A4	RP+	Lemon	1
23	29	3EX	A6	RP-	Raspberry	1
23	35	3EX	A1	RP-	Banana	0
23	48	3EX	A3	RP-	Strawberry	1
23	55	3EX	A5	RP+	Pineapple	0
24	1	5EX	I6	filler	Grasshopper	1
24	13	5EX	I4	filler	Fly	0
24	30	5EX	I5	filler	Mosquito	0
24	34	5EX	I3	filler	Hornet	1
24	45	5EX	I2	filler	Cockroach	0
24	59	5EX	I1	filler	Beetle	0
24	3	5EX	B6	RP-	Skirt	1
24	19	5EX	B3	RP+	Belt	0
24	23	5EX	B2	RP+	Wallet	1
24	37	5EX	B5	RP+	Gloves	0
24	42	5EX	B4	RP+	Purse	1
24	54	5EX	B1	RP+	Shoes	1
24	9	5EX	H4	NRP	Pistol	1
24	20	5EX	H2	NRP	Rifle	0
24	28	5EX	H6	NRP	Crossbow	1
24	38	5EX	H3	NRP	Bomb	1
24	48	5EX	H5	NRP	Tank	0
24	51	5EX	H1	NRP	Sword	0
24	8	5EX	E4	NRP	Whiskey	1
24	15	5EX	E6	NRP	Gin	1
24	26	5EX	E5	NRP	Rum	0
24	35	5EX	E2	NRP	Milk	1
24	49	5EX	E1	NRP	Vodka	1
24	53	5EX	E3	NRP	Juice	1
24	10	5EX	A2	RP-	Orange	1
24	11	5EX	A5	RP+	Pineapple	1
24	29	5EX	A6	RP+	Raspberry	1
24	31	5EX	A1	RP+	Banana	1
24	44	5EX	A3	RP+	Strawberry	1
24	57	5EX	A4	RP+	Lemon	0
24	6	5EX	D6	NRP	Dentist	1
24	18	5EX	D5	NRP	Accountant	0
24	24	5EX	D1	NRP	Nurse	0
24	32	5EX	D2	NRP	Lawyer	1
24	46	5EX	D3	NRP	Cleaner	0
24	58	5EX	D4	NRP	Engineer	0
24	5	5EX	F6	RP+	Stamps	1
24	17	5EX	F1	RP+	Dancing	1
24	22	5EX	F3	RP+	Drawing	0
24	40	5EX	F4	RP+	Knitting	1
24	43	5EX	F2	RP-	Gaming	0
24	56	5EX	F5	RP+	Cycling	1
24	4	5EX	G1	NRP	Gold	1
24	12	5EX	G5	NRP	Mercury	1
24	25	5EX	G4	NRP	Bronze	0
24	33	5EX	G3	NRP	Aluminium	1
24	41	5EX	G6	NRP	Nickel	0
24	55	5EX	G2	NRP	Silver	0
24	7	5EX	C4	RP-	Maple	1
24	14	5EX	C6	RP+	Fir	1
24	21	5EX	C1	RP+	Oak	1
24	36	5EX	C3	RP+	Willow	0
24	50	5EX	C2	RP+	Palm	0
24	52	5EX	C5	RP+	Birch	1
25	1	1EX	I3	filler	Hornet	0
25	12	1EX	I5	filler	Mosquito	0
25	23	1EX	I4	filler	Fly	0
25	38	1EX	I2	filler	Cockroach	0
25	49	1EX	I1	filler	Beetle	0
25	59	1EX	I6	filler	Grasshopper	0
25	10	1EX	G4	RP-	Bronze	1
25	17	1EX	G5	RP+	Mercury	0
25	27	1EX	G1	RP-	Gold	1
25	34	1EX	G3	RP-	Aluminium	1
25	42	1EX	G6	RP-	Nickel	0
25	56	1EX	G2	RP-	Silver	0
25	3	1EX	H6	RP-	Crossbow	0
25	20	1EX	H5	RP-	Tank	0
25	22	1EX	H2	RP-	Rifle	0
25	33	1EX	H1	RP-	Sword	0
25	46	1EX	H4	RP-	Pistol	0
25	52	1EX	H3	RP+	Bomb	0
25	7	1EX	E4	RP-	Whiskey	1
25	13	1EX	E1	RP-	Vodka	0
25	21	1EX	E6	RP+	Gin	1
25	37	1EX	E5	RP-	Rum	0
25	47	1EX	E2	RP-	Milk	1
25	53	1EX	E3	RP-	Juice	0
25	8	1EX	A5	NRP	Pineapple	1
25	19	1EX	A6	NRP	Raspberry	0
25	24	1EX	A1	NRP	Banana	0
25	35	1EX	A2	NRP	Orange	0
25	41	1EX	A3	NRP	Strawberry	0
25	58	1EX	A4	NRP	Lemon	0
25	9	1EX	D5	NRP	Accountant	0
25	18	1EX	D3	NRP	Cleaner	1
25	26	1EX	D2	NRP	Lawyer	1
25	40	1EX	D4	NRP	Engineer	0
25	50	1EX	D1	NRP	Nurse	0
25	55	1EX	D6	NRP	Dentist	0
25	4	1EX	B6	NRP	Skirt	0
25	11	1EX	B1	NRP	Shoes	0
25	28	1EX	B2	NRP	Wallet	1
25	36	1EX	B5	NRP	Gloves	0
25	43	1EX	B4	NRP	Purse	0
25	54	1EX	B3	NRP	Belt	0
25	5	1EX	C1	NRP	Oak	1
25	15	1EX	C3	NRP	Willow	0
25	30	1EX	C2	NRP	Palm	0
25	31	1EX	C6	NRP	Fir	0
25	48	1EX	C5	NRP	Birch	0
25	51	1EX	C4	NRP	Maple	0
25	6	1EX	F6	RP-	Stamps	0
25	14	1EX	F5	RP-	Cycling	0
25	29	1EX	F4	RP-	Knitting	0
25	32	1EX	F2	RP-	Gaming	0
25	44	1EX	F3	RP-	Drawing	0
25	57	1EX	F1	RP+	Dancing	1
26	2	3EX	J4	filler	Salmon	1
26	20	3EX	J2	filler	Trout	1
26	25	3EX	J3	filler	Herring	0
26	37	3EX	J6	filler	Angler	0
26	47	3EX	J5	filler	Haddock	1
26	60	3EX	J1	filler	Catfish	1
26	3	3EX	C6	NRP	Fir	1
26	17	3EX	C2	NRP	Palm	0
26	27	3EX	C5	NRP	Birch	0
26	40	3EX	C4	NRP	Maple	0
26	46	3EX	C3	NRP	Willow	0
26	58	3EX	C1	NRP	Oak	0
26	9	3EX	G6	RP-	Nickel	1
26	19	3EX	G1	RP+	Gold	1
26	22	3EX	G5	RP-	Mercury	1
26	33	3EX	G4	RP+	Bronze	1
26	49	3EX	G2	RP-	Silver	1
26	52	3EX	G3	RP+	Aluminium	0
26	6	3EX	B2	RP+	Wallet	1
26	18	3EX	B1	RP-	Shoes	1
26	24	3EX	B4	RP+	Purse	1
26	31	3EX	B5	RP+	Gloves	0
26	41	3EX	B3	RP-	Belt	1
26	56	3EX	B6	RP-	Skirt	0
26	5	3EX	D1	NRP	Nurse	1
26	11	3EX	D2	NRP	Lawyer	1
26	29	3EX	D5	NRP	Accountant	0
26	32	3EX	D3	NRP	Cleaner	1
26	45	3EX	D6	NRP	Dentist	1
26	57	3EX	D4	NRP	Engineer	0
26	7	3EX	A3	RP-	Strawberry	1
26	15	3EX	A6	RP-	Raspberry	1
26	28	3EX	A2	RP-	Orange	0
26	35	3EX	A4	RP+	Lemon	1
26	44	3EX	A1	RP+	Banana	1
26	55	3EX	A5	RP+	Pineapple	1
26	8	3EX	E1	RP-	Vodka	1
26	13	3EX	E4	RP+	Whiskey	1
26	30	3EX	E3	RP+	Juice	1
26	38	3EX	E6	RP+	Gin	1
26	48	3EX	E5	RP-	Rum	1
26	51	3EX	E2	RP-	Milk	0
26	10	3EX	H2	NRP	Rifle	1
26	14	3EX	H3	NRP	Bomb	1
26	26	3EX	H1	NRP	Sword	0
26	36	3EX	H6	NRP	Crossbow	1
26	42	3EX	H5	NRP	Tank	0
26	53	3EX	H4	NRP	Pistol	0
26	4	3EX	F2	NRP	Gaming	1
26	16	3EX	F5	NRP	Cycling	1
26	21	3EX	F3	NRP	Drawing	0
26	39	3EX	F1	NRP	Dancing	0
26	50	3EX	F4	NRP	Knitting	0
26	54	3EX	F6	NRP	Stamps	1
27	2	5EX	J2	filler	Trout	1
27	15	5EX	J6	filler	Angler	0
27	26	5EX	J3	filler	Herring	1
27	33	5EX	J4	filler	Salmon	1
27	50	5EX	J1	filler	Catfish	0
27	60	5EX	J5	filler	Haddock	0
27	5	5EX	E6	NRP	Gin	0
27	20	5EX	E2	NRP	Milk	0
27	29	5EX	E3	NRP	Juice	0
27	32	5EX	E5	NRP	Rum	0
27	48	5EX	E4	NRP	Whiskey	1
27	57	5EX	E1	NRP	Vodka	1
27	9	5EX	G6	NRP	Nickel	1
27	13	5EX	G5	NRP	Mercury	0
27	21	5EX	G4	NRP	Bronze	0
27	36	5EX	G2	NRP	Silver	1
27	42	5EX	G3	NRP	Aluminium	0
27	56	5EX	G1	NRP	Gold	0
27	6	5EX	D1	RP+	Nurse	1
27	16	5EX	D4	RP+	Engineer	1
27	22	5EX	D3	RP+	Cleaner	0
27	34	5EX	D2	RP+	Lawyer	1
27	45	5EX	D5	RP+	Accountant	1
27	54	5EX	D6	RP-	Dentist	0
27	10	5EX	B2	RP+	Wallet	0
27	14	5EX	B3	RP-	Belt	0
27	23	5EX	B6	RP+	Skirt	1
27	38	5EX	B5	RP+	Gloves	1
27	47	5EX	B4	RP+	Purse	1
27	55	5EX	B1	RP+	Shoes	1
27	8	5EX	H1	RP+	Sword	1
27	12	5EX	H2	RP+	Rifle	0
27	25	5EX	H6	RP+	Crossbow	0
27	35	5EX	H5	RP+	Tank	1
27	49	5EX	H3	RP+	Bomb	1
27	53	5EX	H4	RP-	Pistol	0
27	7	5EX	C1	NRP	Oak	1
27	19	5EX	C5	NRP	Birch	0
27	24	5EX	C4	NRP	Maple	0
27	37	5EX	C6	NRP	Fir	1
27	41	5EX	C3	NRP	Willow	0
27	51	5EX	C2	NRP	Palm	0
27	3	5EX	F3	RP-	Drawing	1
27	18	5EX	F5	RP+	Cycling	1
27	30	5EX	F4	RP+	Knitting	1
27	40	5EX	F6	RP+	Stamps	0
27	46	5EX	F2	RP+	Gaming	0
27	52	5EX	F1	RP+	Dancing	0
27	4	5EX	A6	NRP	Raspberry	0
27	11	5EX	A4	NRP	Lemon	0
27	27	5EX	A1	NRP	Banana	1
27	31	5EX	A2	NRP	Orange	1
27	44	5EX	A5	NRP	Pineapple	0
27	58	5EX	A3	NRP	Strawberry	0
28	2	1EX	J4	filler	Salmon	1
28	13	1EX	J5	filler	Haddock	0
28	28	1EX	J6	filler	Angler	0
28	39	1EX	J3	filler	Herring	0
28	46	1EX	J1	filler	Catfish	1
28	60	1EX	J2	filler	Trout	0
28	3	1EX	D4	RP-	Engineer	1
28	18	1EX	D6	RP-	Dentist	1
28	29	1EX	D1	RP+	Nurse	1
28	35	1EX	D2	RP-	Lawyer	0
28	42	1EX	D5	RP-	Accountant	1
28	53	1EX	D3	RP-	Cleaner	1
28	8	1EX	G5	NRP	Mercury	1
28	14	1EX	G1	NRP	Gold	1
28	23	1EX	G6	NRP	Nickel	0
28	40	1EX	G3	NRP	Aluminium	1
28	50	1EX	G2	NRP	Silver	0
28	54	1EX	G4	NRP	Bronze	0
28	6	1EX	B6	RP+	Skirt	1
28	12	1EX	B2	RP-	Wallet	1
28	24	1EX	B1	RP-	Shoes	1
28	38	1EX	B3	RP-	Belt	1
28	44	1EX	B4	RP-	Purse	1
28	52	1EX	B5	RP-	Gloves	0
28	9	1EX	F6	NRP	Stamps	1
28	17	1EX	F3	NRP	Drawing	0
28	22	1EX	F4	NRP	Knitting	1
28	36	1EX	F1	NRP	Dancing	0
28	43	1EX	F5	NRP	Cycling	0
28	51	1EX	F2	NRP	Gaming	0
28	4	1EX	C6	NRP	Fir	0
28	19	1EX	C3	NRP	Willow	0
28	21	1EX	C2	NRP	Palm	1
28	32	1EX	C5	NRP	Birch	0
28	41	1EX	C4	NRP	Maple	0
28	55	1EX	C1	NRP	Oak	0
28	5	1EX	H3	RP-	Bomb	1
28	15	1EX	H5	RP-	Tank	1
28	27	1EX	H4	RP-	Pistol	0
28	34	1EX	H6	RP-	Crossbow	0
28	45	1EX	H1	RP-	Sword	1
28	56	1EX	H2	RP+	Rifle	1
28	7	1EX	E2	NRP	Milk	1
28	16	1EX	E4	NRP	Whiskey	1
28	30	1EX	E5	NRP	Rum	1
28	37	1EX	E3	NRP	Juice	1
28	48	1EX	E6	NRP	Gin	0
28	58	1EX	E1	NRP	Vodka	1
28	10	1EX	A2	RP-	Orange	1
28	11	1EX	A4	RP-	Lemon	0
28	25	1EX	A3	RP-	Strawberry	0
28	31	1EX	A6	RP-	Raspberry	0
28	47	1EX	A1	RP-	Banana	0
28	57	1EX	A5	RP+	Pineapple	1
29	2	3EX	J2	filler	Trout	1
29	13	3EX	J6	filler	Angler	0
29	30	3EX	J4	filler	Salmon	0
29	39	3EX	J5	filler	Haddock	1
29	42	3EX	J3	filler	Herring	1
29	60	3EX	J1	filler	Catfish	1
29	6	3EX	B3	RP+	Belt	1
29	12	3EX	B5	RP-	Gloves	0
29	21	3EX	B2	RP-	Wallet	1
29	31	3EX	B1	RP+	Shoes	0
29	41	3EX	B4	RP-	Purse	1
29	58	3EX	B6	RP+	Skirt	1
29	9	3EX	D5	RP-	Accountant	1
29	19	3EX	D2	RP+	Lawyer	1
29	25	3EX	D4	RP-	Engineer	1
29	37	3EX	D6	RP+	Dentist	1
29	44	3EX	D1	RP+	Nurse	1
29	57	3EX	D3	RP-	Cleaner	0
29	8	3EX	C2	RP+	Palm	0
29	15	3EX	C6	RP+	Fir	1
29	27	3EX	C5	RP-	Birch	1
29	35	3EX	C1	RP-	Oak	1
29	50	3EX	C4	RP+	Maple	1
29	52	3EX	C3	RP-	Willow	0
29	7	3EX	G1	NRP	Gold	1
29	14	3EX	G2	NRP	Silver	1
29	24	3EX	G3	NRP	Aluminium	1
29	40	3EX	G6	NRP	Nickel	1
29	47	3EX	G4	NRP	Bronze	0
29	55	3EX	G5	NRP	Mercury	1
29	3	3EX	E3	RP-	Juice	1
29	20	3EX	E1	RP+	Vodka	1
29	29	3EX	E6	RP-	Gin	1
29	36	3EX	E2	RP-	Milk	0
29	45	3EX	E5	RP+	Rum	1
29	54	3EX	E4	RP+	Whiskey	0
29	5	3EX	H1	NRP	Sword	1
29	18	3EX	H3	NRP	Bomb	1
29	23	3EX	H5	NRP	Tank	1
29	32	3EX	H2	NRP	Rifle	1
29	43	3EX	H4	NRP	Pistol	1
29	56	3EX	H6	NRP	Crossbow	0
29	10	3EX	A2	NRP	Orange	1
29	11	3EX	A5	NRP	Pineapple	1
29	28	3EX	A1	NRP	Banana	0
29	34	3EX	A6	NRP	Raspberry	1
29	48	3EX	A4	NRP	Lemon	0
29	53	3EX	A3	NRP	Strawberry	0
29	4	3EX	F4	NRP	Knitting	1
29	17	3EX	F6	NRP	Stamps	1
29	26	3EX	F1	NRP	Dancing	0
29	38	3EX	F2	NRP	Gaming	1
29	49	3EX	F5	NRP	Cycling	1
29	51	3EX	F3	NRP	Drawing	1
30	2	5EX	J2	filler	Trout	1
30	18	5EX	J5	filler	Haddock	0
30	29	5EX	J6	filler	Angler	0
30	35	5EX	J1	filler	Catfish	0
30	49	5EX	J3	filler	Herring	0
30	60	5EX	J4	filler	Salmon	0
30	8	5EX	F1	NRP	Dancing	1
30	17	5EX	F5	NRP	Cycling	1
30	27	5EX	F6	NRP	Stamps	0
30	32	5EX	F4	NRP	Knitting	1
30	44	5EX	F3	NRP	Drawing	0
30	55	5EX	F2	NRP	Gaming	0
30	10	5EX	G3	NRP	Aluminium	1
30	20	5EX	G5	NRP	Mercury	0
30	25	5EX	G1	NRP	Gold	1
30	31	5EX	G4	NRP	Bronze	0
30	42	5EX	G6	NRP	Nickel	0
30	54	5EX	G2	NRP	Silver	1
30	9	5EX	H4	RP+	Pistol	1
30	19	5EX	H3	RP+	Bomb	0
30	30	5EX	H5	RP+	Tank	0
30	38	5EX	H1	RP+	Sword	1
30	45	5EX	H2	RP-	Rifle	0
30	51	5EX	H6	RP+	Crossbow	1
30	7	5EX	E6	RP+	Gin	1
30	12	5EX	E3	RP+	Juice	0
30	28	5EX	E5	RP-	Rum	1
30	36	5EX	E2	RP+	Milk	0
30	46	5EX	E4	RP+	Whiskey	1
30	56	5EX	E1	RP+	Vodka	1
30	3	5EX	A6	NRP	Raspberry	1
30	15	5EX	A2	NRP	Orange	0
30	21	5EX	A1	NRP	Banana	0
30	40	5EX	A3	NRP	Strawberry	1
30	50	5EX	A4	NRP	Lemon	1
30	53	5EX	A5	NRP	Pineapple	0
30	6	5EX	B1	NRP	Shoes	0
30	13	5EX	B4	NRP	Purse	1
30	24	5EX	B6	NRP	Skirt	1
30	33	5EX	B5	NRP	Gloves	0
30	41	5EX	B2	NRP	Wallet	0
30	58	5EX	B3	NRP	Belt	1
30	5	5EX	D3	RP-	Cleaner	1
30	14	5EX	D5	RP+	Accountant	1
30	22	5EX	D2	RP+	Lawyer	0
30	34	5EX	D4	RP+	Engineer	0
30	43	5EX	D6	RP+	Dentist	1
30	57	5EX	D1	RP+	Nurse	1
30	4	5EX	C2	RP+	Palm	0
30	11	5EX	C6	RP+	Fir	1
30	26	5EX	C1	RP-	Oak	0
30	39	5EX	C4	RP+	Maple	1
30	48	5EX	C5	RP+	Birch	0
30	52	5EX	C3	RP+	Willow	1
31	2	1EX	J4	filler	Salmon	1
31	15	1EX	J5	filler	Haddock	0
31	29	1EX	J2	filler	Trout	1
31	37	1EX	J6	filler	Angler	0
31	44	1EX	J3	filler	Herring	1
31	60	1EX	J1	filler	Catfish	1
31	6	1EX	H2	RP-	Rifle	0
31	17	1EX	H4	RP-	Pistol	1
31	23	1EX	H1	RP-	Sword	1
31	38	1EX	H6	RP-	Crossbow	0
31	43	1EX	H3	RP-	Bomb	1
31	51	1EX	H5	RP+	Tank	1
31	4	1EX	G2	RP-	Silver	0
31	20	1EX	G1	RP-	Gold	1
31	26	1EX	G6	RP+	Nickel	1
31	35	1EX	G4	RP-	Bronze	1
31	50	1EX	G5	RP-	Mercury	1
31	58	1EX	G3	RP-	Aluminium	0
31	10	1EX	B1	NRP	Shoes	1
31	12	1EX	B5	NRP	Gloves	0
31	27	1EX	B6	NRP	Skirt	1
31	40	1EX	B4	NRP	Purse	1
31	45	1EX	B3	NRP	Belt	1
31	54	1EX	B2	NRP	Wallet	1
31	9	1EX	D1	RP-	Nurse	0
31	11	1EX	D6	RP-	Dentist	0
31	30	1EX	D4	RP-	Engineer	1
31	34	1EX	D3	RP+	Cleaner	1
31	47	1EX	D5	RP-	Accountant	0
31	56	1EX	D2	RP-	Lawyer	1
31	3	1EX	A5	RP-	Pineapple	0
31	18	1EX	A2	RP-	Orange	1
31	21	1EX	A4	RP-	Lemon	1
31	31	1EX	A3	RP-	Strawberry	1
31	42	1EX	A6	RP+	Raspberry	1
31	52	1EX	A1	RP-	Banana	1
31	8	1EX	F6	NRP	Stamps	0
31	14	1EX	F4	NRP	Knitting	0
31	22	1EX	F3	NRP	Drawing	0
31	39	1EX	F1	NRP	Dancing	1
31	48	1EX	F2	NRP	Gaming	0
31	57	1EX	F5	NRP	Cycling	0
31	7	1EX	E2	NRP	Milk	0
31	16	1EX	E3	NRP	Juice	0
31	28	1EX	E5	NRP	Rum	1
31	36	1EX	E1	NRP	Vodka	0
31	41	1EX	E4	NRP	Whiskey	1
31	55	1EX	E6	NRP	Gin	0
31	5	1EX	C6	NRP	Fir	0
31	13	1EX	C2	NRP	Palm	0
31	24	1EX	C3	NRP	Willow	1
31	33	1EX	C5	NRP	Birch	0
31	46	1EX	C4	NRP	Maple	0
31	53	1EX	C1	NRP	Oak	1
32	1	3EX	I5	filler	Mosquito	0
32	15	3EX	I1	filler	Beetle	1
32	24	3EX	I2	filler	Cockroach	1
32	36	3EX	I4	filler	Fly	0
32	48	3EX	I6	filler	Grasshopper	0
32	59	3EX	I3	filler	Hornet	0
32	7	3EX	B6	NRP	Skirt	0
32	12	3EX	B2	NRP	Wallet	1
32	30	3EX	B1	NRP	Shoes	1
32	38	3EX	B3	NRP	Belt	1
32	49	3EX	B4	NRP	Purse	0
32	51	3EX	B5	NRP	Gloves	1
32	10	3EX	H1	RP-	Sword	1
32	20	3EX	H3	RP-	Bomb	1
32	26	3EX	H2	RP-	Rifle	0
32	32	3EX	H5	RP+	Tank	1
32	47	3EX	H4	RP+	Pistol	1
32	55	3EX	H6	RP+	Crossbow	1
32	9	3EX	E1	NRP	Vodka	1
32	16	3EX	E5	NRP	Rum	1
32	23	3EX	E4	NRP	Whiskey	1
32	39	3EX	E3	NRP	Juice	0
32	42	3EX	E6	NRP	Gin	1
32	53	3EX	E2	NRP	Milk	1
32	4	3EX	A5	NRP	Pineapple	1
32	17	3EX	A3	NRP	Strawberry	0
32	28	3EX	A1	NRP	Banana	0
32	35	3EX	A6	NRP	Raspberry	1
32	41	3EX	A2	NRP	Orange	1
32	56	3EX	A4	NRP	Lemon	0
32	6	3EX	G4	RP+	Bronze	1
32	11	3EX	G3	RP-	Aluminium	1
32	29	3EX	G6	RP-	Nickel	0
32	40	3EX	G1	RP-	Gold	1
32	50	3EX	G5	RP+	Mercury	0
32	57	3EX	G2	RP+	Silver	1
32	8	3EX	F4	NRP	Knitting	0
32	19	3EX	F1	NRP	Dancing	1
32	25	3EX	F2	NRP	Gaming	0
32	34	3EX	F3	NRP	Drawing	1
32	46	3EX	F5	NRP	Cycling	1
32	52	3EX	F6	NRP	Stamps	1
32	5	3EX	D2	RP+	Lawyer	0
32	14	3EX	D5	RP-	Accountant	0
32	27	3EX	D6	RP-	Dentist	1
32	33	3EX	D3	RP+	Cleaner	1
32	45	3EX	D1	RP-	Nurse	0
32	54	3EX	D4	RP+	Engineer	0
32	3	3EX	C2	RP-	Palm	1
32	13	3EX	C1	RP+	Oak	1
32	21	3EX	C3	RP+	Willow	0
32	31	3EX	C5	RP+	Birch	1
32	44	3EX	C4	RP-	Maple	0
32	58	3EX	C6	RP-	Fir	0
33	1	5EX	I3	filler	Hornet	0
33	17	5EX	I2	filler	Cockroach	1
33	23	5EX	I4	filler	Fly	0
33	40	5EX	I5	filler	Mosquito	0
33	45	5EX	I6	filler	Grasshopper	1
33	59	5EX	I1	filler	Beetle	0
33	6	5EX	B5	NRP	Gloves	1
33	18	5EX	B3	NRP	Belt	0
33	28	5EX	B4	NRP	Purse	0
33	38	5EX	B2	NRP	Wallet	1
33	47	5EX	B1	NRP	Shoes	0
33	53	5EX	B6	NRP	Skirt	0
33	8	5EX	C3	NRP	Willow	1
33	14	5EX	C4	NRP	Maple	1
33	29	5EX	C5	NRP	Birch	0
33	36	5EX	C2	NRP	Palm	0
33	44	5EX	C6	NRP	Fir	0
33	54	5EX	C1	NRP	Oak	0
33	9	5EX	F1	RP+	Dancing	1
33	13	5EX	F2	RP+	Gaming	0
33	30	5EX	F3	RP+	Drawing	1
33	33	5EX	F5	RP+	Cycling	1
33	49	5EX	F6	RP-	Stamps	0
33	58	5EX	F4	RP+	Knitting	0
33	10	5EX	G4	RP+	Bronze	0
33	19	5EX	G5	RP+	Mercury	1
33	24	5EX	G6	RP+	Nickel	0
33	37	5EX	G2	RP+	Silver	1
33	42	5EX	G1	RP-	Gold	1
33	52	5EX	G3	RP+	Aluminium	0
33	7	5EX	A4	NRP	Lemon	0
33	15	5EX	A5	NRP	Pineapple	0
33	22	5EX	A6	NRP	Raspberry	0
33	35	5EX	A3	NRP	Strawberry	0
33	46	5EX	A2	NRP	Orange	0
33	51	5EX	A1	NRP	Banana	0
33	3	5EX	E4	NRP	Whiskey	1
33	16	5EX	E6	NRP	Gin	1
33	25	5EX	E3	NRP	Juice	0
33	39	5EX	E5	NRP	Rum	1
33	41	5EX	E2	NRP	Milk	1
33	55	5EX	E1	NRP	Vodka	0
33	5	5EX	H2	RP+	Rifle	1
33	12	5EX	H1	RP+	Sword	1
33	21	5EX	H4	RP+	Pistol	0
33	34	5EX	H5	RP-	Tank	0
33	43	5EX	H6	RP+	Crossbow	0
33	56	5EX	H3	RP+	Bomb	0
33	4	5EX	D2	RP+	Lawyer	0
33	11	5EX	D3	RP+	Cleaner	0
33	26	5EX	D4	RP-	Engineer	0
33	31	5EX	D1	RP+	Nurse	0
33	48	5EX	D6	RP+	Dentist	0
33	57	5EX	D5	RP+	Accountant	0
34	2	1EX	J6	filler	Angler	0
34	16	1EX	J4	filler	Salmon	0
34	25	1EX	J1	filler	Catfish	0
34	35	1EX	J5	filler	Haddock	0
34	45	1EX	J3	filler	Herring	1
34	60	1EX	J2	filler	Trout	0
34	7	1EX	B3	RP-	Belt	1
34	18	1EX	B5	RP-	Gloves	0
34	26	1EX	B2	RP-	Wallet	0
34	37	1EX	B1	RP-	Shoes	1
34	48	1EX	B4	RP-	Purse	1
34	56	1EX	B6	RP+	Skirt	1
34	8	1EX	H1	NRP	Sword	1
34	20	1EX	H2	NRP	Rifle	0
34	27	1EX	H3	NRP	Bomb	0
34	32	1EX	H6	NRP	Crossbow	0
34	50	1EX	H4	NRP	Pistol	0
34	57	1EX	H5	NRP	Tank	1
34	6	1EX	D6	RP+	Dentist	1
34	11	1EX	D1	RP-	Nurse	0
34	28	1EX	D5	RP-	Accountant	0
34	33	1EX	D2	RP-	Lawyer	0
34	43	1EX	D3	RP-	Cleaner	0
34	52	1EX	D4	RP-	Engineer	0
34	10	1EX	F6	NRP	Stamps	1
34	13	1EX	F4	NRP	Knitting	1
34	21	1EX	F5	NRP	Cycling	0
34	39	1EX	F3	NRP	Drawing	0
34	41	1EX	F2	NRP	Gaming	0
34	55	1EX	F1	NRP	Dancing	0
34	5	1EX	A2	RP-	Orange	1
34	19	1EX	A5	RP-	Pineapple	1
34	23	1EX	A4	RP-	Lemon	0
34	31	1EX	A3	RP-	Strawberry	0
34	47	1EX	A6	RP+	Raspberry	1
34	53	1EX	A1	RP-	Banana	0
34	3	1EX	E6	RP-	Gin	1
34	15	1EX	E1	RP-	Vodka	1
34	22	1EX	E2	RP+	Milk	1
34	34	1EX	E5	RP-	Rum	0
34	42	1EX	E4	RP-	Whiskey	0
34	58	1EX	E3	RP-	Juice	1
34	4	1EX	G3	NRP	Aluminium	1
34	14	1EX	G1	NRP	Gold	0
34	30	1EX	G2	NRP	Silver	1
34	40	1EX	G5	NRP	Mercury	0
34	44	1EX	G6	NRP	Nickel	0
34	54	1EX	G4	NRP	Bronze	0
34	9	1EX	C1	NRP	Oak	0
34	17	1EX	C3	NRP	Willow	0
34	29	1EX	C2	NRP	Palm	1
34	36	1EX	C4	NRP	Maple	1
34	46	1EX	C6	NRP	Fir	1
34	51	1EX	C5	NRP	Birch	0
35	2	3EX	J2	filler	Trout	0
35	19	3EX	J5	filler	Haddock	0
35	27	3EX	J1	filler	Catfish	1
35	37	3EX	J4	filler	Salmon	0
35	45	3EX	J3	filler	Herring	0
35	60	3EX	J6	filler	Angler	0
35	7	3EX	B1	NRP	Shoes	1
35	15	3EX	B2	NRP	Wallet	1
35	28	3EX	B6	NRP	Skirt	0
35	40	3EX	B3	NRP	Belt	1
35	41	3EX	B5	NRP	Gloves	1
35	51	3EX	B4	NRP	Purse	1
35	4	3EX	F3	RP-	Drawing	1
35	12	3EX	F5	RP-	Cycling	0
35	25	3EX	F2	RP+	Gaming	1
35	31	3EX	F4	RP+	Knitting	1
35	43	3EX	F1	RP-	Dancing	0
35	52	3EX	F6	RP+	Stamps	1
35	5	3EX	D3	RP-	Cleaner	1
35	11	3EX	D1	RP+	Nurse	1
35	26	3EX	D6	RP-	Dentist	0
35	38	3EX	D5	RP-	Accountant	0
35	42	3EX	D4	RP+	Engineer	1
35	56	3EX	D2	RP+	Lawyer	0
35	10	3EX	E5	NRP	Rum	1
35	14	3EX	E3	NRP	Juice	0
35	23	3EX	E2	NRP	Milk	0
35	34	3EX	E4	NRP	Whiskey	0
35	49	3EX	E6	NRP	Gin	0
35	54	3EX	E1	NRP	Vodka	1
35	8	3EX	H3	NRP	Bomb	1
35	13	3EX	H2	NRP	Rifle	1
35	22	3EX	H1	NRP	Sword	0
35	36	3EX	H5	NRP	Tank	0
35	50	3EX	H4	NRP	Pistol	1
35	58	3EX	H6	NRP	Crossbow	1
35	3	3EX	A2	RP-	Orange	1
35	18	3EX	A3	RP+	Strawberry	0
35	24	3EX	A4	RP+	Lemon	1
35	35	3EX	A5	RP-	Pineapple	1
35	46	3EX	A1	RP+	Banana	1
35	57	3EX	A6	RP-	Raspberry	1
35	9	3EX	G6	RP+	Nickel	1
35	20	3EX	G3	RP-	Aluminium	1
35	29	3EX	G2	RP-	Silver	0
35	39	3EX	G1	RP+	Gold	1
35	47	3EX	G4	RP-	Bronze	0
35	53	3EX	G5	RP+	Mercury	0
35	6	3EX	C5	NRP	Birch	0
35	16	3EX	C4	NRP	Maple	0
35	21	3EX	C1	NRP	Oak	0
35	33	3EX	C6	NRP	Fir	0
35	44	3EX	C3	NRP	Willow	0
35	55	3EX	C2	NRP	Palm	0
36	1	5EX	I3	filler	Hornet	1
36	12	5EX	I1	filler	Beetle	1
36	28	5EX	I6	filler	Grasshopper	0
36	38	5EX	I5	filler	Mosquito	0
36	43	5EX	I2	filler	Cockroach	0
36	59	5EX	I4	filler	Fly	0
36	9	5EX	E4	RP+	Whiskey	1
36	20	5EX	E3	RP+	Juice	1
36	27	5EX	E2	RP+	Milk	0
36	40	5EX	E1	RP+	Vodka	1
36	42	5EX	E5	RP-	Rum	0
36	54	5EX	E6	RP+	Gin	1
36	5	5EX	D3	RP+	Cleaner	1
36	16	5EX	D6	RP-	Dentist	0
36	22	5EX	D4	RP+	Engineer	1
36	34	5EX	D1	RP+	Nurse	1
36	41	5EX	D5	RP+	Accountant	1
36	52	5EX	D2	RP+	Lawyer	1
36	10	5EX	G2	RP+	Silver	1
36	17	5EX	G5	RP+	Mercury	1
36	21	5EX	G3	RP+	Aluminium	1
36	32	5EX	G1	RP+	Gold	1
36	49	5EX	G4	RP-	Bronze	1
36	56	5EX	G6	RP+	Nickel	1
36	6	5EX	A5	NRP	Pineapple	1
36	15	5EX	A2	NRP	Orange	1
36	26	5EX	A6	NRP	Raspberry	0
36	33	5EX	A3	NRP	Strawberry	0
36	44	5EX	A1	NRP	Banana	0
36	58	5EX	A4	NRP	Lemon	0
36	4	5EX	C6	NRP	Fir	1
36	18	5EX	C3	NRP	Willow	1
36	25	5EX	C5	NRP	Birch	0
36	39	5EX	C2	NRP	Palm	0
36	45	5EX	C1	NRP	Oak	0
36	55	5EX	C4	NRP	Maple	1
36	8	5EX	F6	NRP	Stamps	1
36	14	5EX	F1	NRP	Dancing	1
36	23	5EX	F5	NRP	Cycling	0
36	31	5EX	F2	NRP	Gaming	0
36	48	5EX	F3	NRP	Drawing	0
36	57	5EX	F4	NRP	Knitting	0
36	3	5EX	B6	NRP	Skirt	1
36	13	5EX	B2	NRP	Wallet	1
36	30	5EX	B3	NRP	Belt	1
36	35	5EX	B1	NRP	Shoes	1
36	46	5EX	B4	NRP	Purse	1
36	53	5EX	B5	NRP	Gloves	1
36	7	5EX	H5	RP-	Tank	1
36	11	5EX	H2	RP+	Rifle	1
36	24	5EX	H3	RP+	Bomb	1
36	37	5EX	H1	RP+	Sword	1
36	47	5EX	H4	RP+	Pistol	1
36	51	5EX	H6	RP+	Crossbow	1
37	2	1EX	J2	filler	Trout	0
37	17	1EX	J4	filler	Salmon	1
37	27	1EX	J5	filler	Haddock	0
37	37	1EX	J3	filler	Herring	0
37	48	1EX	J1	filler	Catfish	0
37	60	1EX	J6	filler	Angler	0
37	10	1EX	A5	NRP	Pineapple	1
37	14	1EX	A2	NRP	Orange	0
37	22	1EX	A4	NRP	Lemon	0
37	40	1EX	A1	NRP	Banana	1
37	41	1EX	A6	NRP	Raspberry	1
37	56	1EX	A3	NRP	Strawberry	0
37	6	1EX	G2	RP+	Silver	1
37	13	1EX	G3	RP-	Aluminium	0
37	26	1EX	G5	RP-	Mercury	0
37	39	1EX	G1	RP-	Gold	1
37	45	1EX	G6	RP-	Nickel	1
37	54	1EX	G4	RP-	Bronze	0
37	5	1EX	B5	NRP	Gloves	1
37	18	1EX	B3	NRP	Belt	0
37	24	1EX	B1	NRP	Shoes	0
37	35	1EX	B6	NRP	Skirt	1
37	49	1EX	B4	NRP	Purse	0
37	58	1EX	B2	NRP	Wallet	0
37	7	1EX	H6	RP-	Crossbow	0
37	12	1EX	H4	RP-	Pistol	0
37	25	1EX	H1	RP-	Sword	0
37	36	1EX	H3	RP+	Bomb	1
37	46	1EX	H5	RP-	Tank	1
37	57	1EX	H2	RP-	Rifle	1
37	3	1EX	C5	NRP	Birch	0
37	11	1EX	C6	NRP	Fir	0
37	21	1EX	C4	NRP	Maple	0
37	32	1EX	C1	NRP	Oak	1
37	44	1EX	C3	NRP	Willow	1
37	55	1EX	C2	NRP	Palm	1
37	4	1EX	E5	NRP	Rum	1
37	16	1EX	E1	NRP	Vodka	0
37	29	1EX	E2	NRP	Milk	0
37	31	1EX	E3	NRP	Juice	0
37	42	1EX	E6	NRP	Gin	0
37	53	1EX	E4	NRP	Whiskey	0
37	8	1EX	D2	RP+	Lawyer	1
37	19	1EX	D5	RP-	Accountant	0
37	23	1EX	D6	RP-	Dentist	0
37	38	1EX	D4	RP-	Engineer	0
37	43	1EX	D1	RP-	Nurse	1
37	52	1EX	D3	RP-	Cleaner	0
37	9	1EX	F6	RP-	Stamps	1
37	20	1EX	F3	RP-	Drawing	0
37	28	1EX	F5	RP-	Cycling	0
37	33	1EX	F1	RP+	Dancing	1
37	50	1EX	F2	RP-	Gaming	0
37	51	1EX	F4	RP-	Knitting	0
38	1	3EX	I1	filler	Beetle	1
[truncated: 4,481 more rows]

## Sheet: Experiment 3C
Participant	presentation number	Group	item code	oldornew	RIF status	stimulus	score
1	2	6exemp	J11	new	filler	Clownfish	1
1	16	6exemp	J4	old	filler	Salmon	1
1	27	6exemp	J1	old	filler	Catfish	1
1	37	6exemp	J3	old	filler	Herring	0
1	46	6exemp	J7	new	filler	Tuna	1
1	60	6exemp	J12	new	filler	Goldfish	0
1	3	6exemp	A7	new	NRP	Grape	1
1	19	6exemp	A2	old	NRP	Orange	0
1	30	6exemp	A11	new	NRP	Watermelon	1
1	38	6exemp	A9	new	NRP	Kiwi	0
1	48	6exemp	A1	old	NRP	Banana	1
1	54	6exemp	A4	old	NRP	Lemon	0
1	8	6exemp	F8	new	NRP	Cooking	0
1	12	6exemp	F12	new	NRP	Movies	0
1	21	6exemp	F5	old	NRP	Cycling	1
1	31	6exemp	F3	old	NRP	Drawing	0
1	43	6exemp	F6	old	NRP	Stamps	0
1	58	6exemp	F2	old	NRP	Gaming	1
1	5	6exemp	H4	old	RP-	Pistol	1
1	15	6exemp	H2	old	RP+	Rifle	1
1	22	6exemp	H1	old	RP+	Sword	1
1	34	6exemp	H9	new	RP-	Grenade	1
1	45	6exemp	H12	new	RP+	Missile	1
1	55	6exemp	H3	old	RP-	Bomb	1
1	7	6exemp	B11	new	RP-	Boots	1
1	20	6exemp	B4	old	RP+	Purse	1
1	25	6exemp	B6	old	RP+	Skirt	1
1	36	6exemp	B10	new	RP-	Trousers	0
1	41	6exemp	B5	old	RP+	Gloves	1
1	52	6exemp	B9	new	RP-	Saddle	1
1	9	6exemp	D8	new	NRP	Driver	0
1	18	6exemp	D11	new	NRP	Firefighter	0
1	24	6exemp	D3	old	NRP	Cleaner	0
1	32	6exemp	D4	old	NRP	Engineer	1
1	50	6exemp	D1	old	NRP	Nurse	0
1	56	6exemp	D9	new	NRP	Singer	0
1	6	6exemp	C4	old	RP+	Maple	1
1	13	6exemp	C12	new	RP+	Ash	1
1	23	6exemp	C1	old	RP-	Oak	1
1	35	6exemp	C8	new	RP+	Spruce	0
1	42	6exemp	C6	old	RP-	Fir	1
1	53	6exemp	C7	new	RP-	Cedar	0
1	4	6exemp	G3	old	RP-	Aluminium	0
1	17	6exemp	G5	old	RP+	Mercury	1
1	29	6exemp	G8	new	RP+	Copper	1
1	40	6exemp	G11	new	RP+	Titanium	1
1	47	6exemp	G4	old	RP-	Bronze	1
1	51	6exemp	G6	old	RP-	Nickel	0
1	10	6exemp	E5	old	NRP	Rum	1
1	11	6exemp	E6	old	NRP	Gin	1
1	28	6exemp	E10	new	NRP	Fanta	0
1	33	6exemp	E9	new	NRP	Tea	0
1	49	6exemp	E3	old	NRP	Juice	1
1	57	6exemp	E1	old	NRP	Vodka	1
2	1	12exemp	I6	old	filler	Grasshopper	1
2	19	12exemp	I11	new	filler	Cricket	1
2	29	12exemp	I4	old	filler	Fly	0
2	40	12exemp	I5	old	filler	Mosquito	0
2	49	12exemp	I1	old	filler	Beetle	0
2	52	12exemp	I7	new	filler	Caterpillar	0
2	63	12exemp	I8	new	filler	Worm	0
2	72	12exemp	I12	new	filler	Ant	1
2	86	12exemp	I2	old	filler	Cockroach	1
2	92	12exemp	I10	new	filler	Ladybird	0
2	107	12exemp	I9	new	filler	Dragonfly	0
2	119	12exemp	I3	old	filler	Hornet	0
2	10	12exemp	D6	old	RP-	Dentist	1
2	16	12exemp	D11	new	RP-	Firefighter	0
2	22	12exemp	D10	new	RP+	Builder	0
2	36	12exemp	D5	old	RP-	Accountant	0
2	43	12exemp	D8	new	RP-	Driver	0
2	53	12exemp	D1	old	RP-	Nurse	1
2	62	12exemp	D2	old	RP-	Lawyer	1
2	71	12exemp	D4	old	RP+	Engineer	0
2	90	12exemp	D12	new	RP+	Scientist	1
2	93	12exemp	D9	new	RP-	Singer	0
2	110	12exemp	D7	new	RP-	Manager	0
2	117	12exemp	D3	old	RP-	Cleaner	0
2	4	12exemp	G2	old	NRP	Silver	1
2	12	12exemp	G9	new	NRP	Platinum	0
2	23	12exemp	G7	new	NRP	Steel	0
2	31	12exemp	G6	old	NRP	Nickel	0
2	45	12exemp	G4	old	NRP	Bronze	1
2	54	12exemp	G5	old	NRP	Mercury	0
2	67	12exemp	G8	new	NRP	Copper	0
2	74	12exemp	G11	new	NRP	Titanium	1
2	81	12exemp	G1	old	NRP	Gold	1
2	97	12exemp	G10	new	NRP	Zinc	0
2	108	12exemp	G3	old	NRP	Aluminium	0
2	115	12exemp	G12	new	NRP	Lead	0
2	8	12exemp	F10	new	RP+	Fishing	1
2	18	12exemp	F3	old	RP-	Drawing	0
2	21	12exemp	F9	new	RP-	Walking	0
2	34	12exemp	F5	old	RP-	Cycling	0
2	48	12exemp	F6	old	RP-	Stamps	0
2	57	12exemp	F8	new	RP+	Cooking	1
2	65	12exemp	F12	new	RP-	Movies	0
2	77	12exemp	F4	old	RP+	Knitting	1
2	84	12exemp	F11	new	RP-	Shopping	1
2	100	12exemp	F1	old	RP-	Dancing	0
2	102	12exemp	F7	new	RP-	Travelling	0
2	112	12exemp	F2	old	RP-	Gaming	0
2	9	12exemp	E8	new	NRP	Wine	1
2	20	12exemp	E1	old	NRP	Vodka	1
2	26	12exemp	E4	old	NRP	Whiskey	1
2	39	12exemp	E9	new	NRP	Tea	1
2	41	12exemp	E5	old	NRP	Rum	1
2	55	12exemp	E3	old	NRP	Juice	0
2	61	12exemp	E7	new	NRP	Beer	0
2	76	12exemp	E10	new	NRP	Fanta	0
2	83	12exemp	E6	old	NRP	Gin	1
2	94	12exemp	E11	new	NRP	Soda	0
2	106	12exemp	E12	new	NRP	Squash	0
2	113	12exemp	E2	old	NRP	Milk	0
2	7	12exemp	H2	old	RP+	Rifle	1
2	11	12exemp	H3	old	RP-	Bomb	1
2	25	12exemp	H5	old	RP-	Tank	0
2	35	12exemp	H7	new	RP-	Knife	0
2	44	12exemp	H4	old	RP+	Pistol	0
2	51	12exemp	H11	new	RP-	Cannon	0
2	70	12exemp	H9	new	RP-	Grenade	0
2	79	12exemp	H1	old	RP-	Sword	0
2	88	12exemp	H10	new	RP-	Bazooka	1
2	99	12exemp	H8	new	RP+	Spear	1
2	104	12exemp	H12	new	RP-	Missile	0
2	114	12exemp	H6	old	RP-	Crossbow	0
2	3	12exemp	C2	old	RP+	Palm	0
2	17	12exemp	C6	old	RP-	Fir	0
2	27	12exemp	C4	old	RP-	Maple	0
2	37	12exemp	C7	new	RP-	Cedar	0
2	47	12exemp	C11	new	RP-	Sycamore	0
2	59	12exemp	C3	old	RP+	Willow	1
2	69	12exemp	C10	new	RP-	Beech	0
2	78	12exemp	C9	new	RP+	Elm	1
2	87	12exemp	C1	old	RP-	Oak	0
2	91	12exemp	C8	new	RP-	Spruce	0
2	105	12exemp	C5	old	RP-	Birch	0
2	116	12exemp	C12	new	RP-	Ash	0
2	5	12exemp	A12	new	NRP	Cherry	1
2	13	12exemp	A10	new	NRP	Mango	0
2	30	12exemp	A3	old	NRP	Strawberry	1
2	33	12exemp	A2	old	NRP	Orange	0
2	50	12exemp	A9	new	NRP	Kiwi	1
2	58	12exemp	A11	new	NRP	Watermelon	0
2	66	12exemp	A8	new	NRP	Apricot	0
2	80	12exemp	A7	new	NRP	Grape	0
2	85	12exemp	A1	old	NRP	Banana	0
2	95	12exemp	A6	old	NRP	Raspberry	0
2	109	12exemp	A5	old	NRP	Pineapple	0
2	111	12exemp	A4	old	NRP	Lemon	0
2	6	12exemp	B1	old	NRP	Shoes	1
2	15	12exemp	B10	new	NRP	Trousers	0
2	28	12exemp	B2	old	NRP	Wallet	0
2	38	12exemp	B5	old	NRP	Gloves	1
2	46	12exemp	B7	new	NRP	Sofa	0
2	60	12exemp	B9	new	NRP	Saddle	0
2	68	12exemp	B12	new	NRP	Hat	0
2	73	12exemp	B3	old	NRP	Belt	1
2	82	12exemp	B4	old	NRP	Purse	1
2	98	12exemp	B6	old	NRP	Skirt	0
2	101	12exemp	B11	new	NRP	Boots	1
2	118	12exemp	B8	new	NRP	Bracelet	0
3	1	6exemp	I11	new	filler	Cricket	1
3	12	6exemp	I12	new	filler	Ant	1
3	25	6exemp	I3	old	filler	Hornet	0
3	32	6exemp	I7	new	filler	Caterpillar	0
3	45	6exemp	I1	old	filler	Beetle	1
3	59	6exemp	I6	old	filler	Grasshopper	1
3	7	6exemp	G10	new	RP+	Zinc	1
3	18	6exemp	G7	new	RP-	Steel	0
3	21	6exemp	G8	new	RP+	Copper	1
3	38	6exemp	G12	new	RP+	Lead	0
3	48	6exemp	G3	old	RP-	Aluminium	0
3	56	6exemp	G6	old	RP-	Nickel	0
3	5	6exemp	F6	old	NRP	Stamps	0
3	15	6exemp	F2	old	NRP	Gaming	0
3	23	6exemp	F4	old	NRP	Knitting	1
3	33	6exemp	F12	new	NRP	Movies	1
3	41	6exemp	F3	old	NRP	Drawing	0
3	53	6exemp	F5	old	NRP	Cycling	0
3	8	6exemp	A7	new	NRP	Grape	1
3	11	6exemp	A2	old	NRP	Orange	0
3	30	6exemp	A3	old	NRP	Strawberry	1
3	39	6exemp	A11	new	NRP	Watermelon	1
3	46	6exemp	A6	old	NRP	Raspberry	1
3	57	6exemp	A5	old	NRP	Pineapple	0
3	6	6exemp	B7	new	NRP	Sofa	1
3	13	6exemp	B12	new	NRP	Hat	0
3	29	6exemp	B9	new	NRP	Saddle	0
3	36	6exemp	B5	old	NRP	Gloves	1
3	50	6exemp	B2	old	NRP	Wallet	0
3	58	6exemp	B3	old	NRP	Belt	0
3	4	6exemp	C6	old	NRP	Fir	0
3	20	6exemp	C7	new	NRP	Cedar	0
3	28	6exemp	C5	old	NRP	Birch	0
3	40	6exemp	C4	old	NRP	Maple	1
3	44	6exemp	C2	old	NRP	Palm	1
3	52	6exemp	C1	old	NRP	Oak	1
3	10	6exemp	H1	old	RP-	Sword	1
3	17	6exemp	H4	old	RP+	Pistol	0
3	24	6exemp	H11	new	RP-	Cannon	0
3	37	6exemp	H7	new	RP+	Knife	1
3	47	6exemp	H5	old	RP-	Tank	0
3	54	6exemp	H6	old	RP+	Crossbow	1
3	9	6exemp	D10	new	RP-	Builder	1
3	14	6exemp	D8	new	RP+	Driver	1
3	26	6exemp	D7	new	RP-	Manager	0
3	34	6exemp	D5	old	RP-	Accountant	0
3	42	6exemp	D1	old	RP+	Nurse	1
3	51	6exemp	D6	old	RP+	Dentist	1
3	3	6exemp	E10	new	RP-	Fanta	1
3	16	6exemp	E2	old	RP+	Milk	1
3	22	6exemp	E12	new	RP-	Squash	1
3	31	6exemp	E9	new	RP+	Tea	1
3	43	6exemp	E4	old	RP-	Whiskey	0
3	55	6exemp	E5	old	RP+	Rum	1
4	1	12exemp	I1	old	filler	Beetle	0
4	18	12exemp	I8	new	filler	Worm	0
4	29	12exemp	I2	old	filler	Cockroach	1
4	39	12exemp	I11	new	filler	Cricket	0
4	47	12exemp	I12	new	filler	Ant	0
4	59	12exemp	I6	old	filler	Grasshopper	0
4	70	12exemp	I3	old	filler	Hornet	0
4	76	12exemp	I9	new	filler	Dragonfly	1
4	89	12exemp	I5	old	filler	Mosquito	1
4	98	12exemp	I7	new	filler	Caterpillar	0
4	102	12exemp	I10	new	filler	Ladybird	0
4	119	12exemp	I4	old	filler	Fly	1
4	5	12exemp	H7	new	RP-	Knife	1
4	16	12exemp	H9	new	RP-	Grenade	0
4	28	12exemp	H1	old	RP-	Sword	1
4	36	12exemp	H10	new	RP-	Bazooka	0
4	50	12exemp	H5	old	RP-	Tank	0
4	52	12exemp	H3	old	RP+	Bomb	1
4	61	12exemp	H11	new	RP+	Cannon	0
4	73	12exemp	H4	old	RP-	Pistol	1
4	83	12exemp	H8	new	RP-	Spear	0
4	100	12exemp	H12	new	RP-	Missile	0
4	109	12exemp	H2	old	RP-	Rifle	0
4	118	12exemp	H6	old	RP+	Crossbow	0
4	8	12exemp	E6	old	RP-	Gin	1
4	11	12exemp	E8	new	RP-	Wine	1
4	26	12exemp	E7	new	RP-	Beer	0
4	38	12exemp	E3	old	RP+	Juice	1
4	41	12exemp	E9	new	RP+	Tea	0
4	57	12exemp	E10	new	RP+	Fanta	1
4	68	12exemp	E12	new	RP-	Squash	0
4	77	12exemp	E2	old	RP-	Milk	0
4	87	12exemp	E4	old	RP-	Whiskey	0
4	91	12exemp	E11	new	RP-	Soda	0
4	110	12exemp	E1	old	RP-	Vodka	1
4	114	12exemp	E5	old	RP-	Rum	1
4	4	12exemp	G10	new	RP-	Zinc	1
4	13	12exemp	G1	old	RP-	Gold	0
4	30	12exemp	G4	old	RP-	Bronze	0
4	35	12exemp	G8	new	RP+	Copper	1
4	43	12exemp	G2	old	RP+	Silver	1
4	51	12exemp	G9	new	RP+	Platinum	1
4	64	12exemp	G6	old	RP-	Nickel	0
4	71	12exemp	G7	new	RP-	Steel	0
4	86	12exemp	G5	old	RP-	Mercury	0
4	99	12exemp	G3	old	RP-	Aluminium	0
4	103	12exemp	G12	new	RP-	Lead	0
4	117	12exemp	G11	new	RP-	Titanium	0
4	7	12exemp	C4	old	NRP	Maple	1
4	17	12exemp	C9	new	NRP	Elm	1
4	25	12exemp	C2	old	NRP	Palm	0
4	32	12exemp	C7	new	NRP	Cedar	0
4	44	12exemp	C11	new	NRP	Sycamore	0
4	54	12exemp	C6	old	NRP	Fir	0
4	67	12exemp	C8	new	NRP	Spruce	0
4	72	12exemp	C12	new	NRP	Ash	0
4	81	12exemp	C10	new	NRP	Beech	1
4	96	12exemp	C1	old	NRP	Oak	0
4	106	12exemp	C3	old	NRP	Willow	0
4	115	12exemp	C5	old	NRP	Birch	0
4	6	12exemp	B7	new	NRP	Sofa	1
4	20	12exemp	B12	new	NRP	Hat	1
4	21	12exemp	B10	new	NRP	Trousers	0
4	37	12exemp	B3	old	NRP	Belt	1
4	48	12exemp	B4	old	NRP	Purse	0
4	60	12exemp	B8	new	NRP	Bracelet	1
4	66	12exemp	B1	old	NRP	Shoes	0
4	74	12exemp	B11	new	NRP	Boots	1
4	90	12exemp	B9	new	NRP	Saddle	0
4	93	12exemp	B6	old	NRP	Skirt	0
4	107	12exemp	B2	old	NRP	Wallet	0
4	112	12exemp	B5	old	NRP	Gloves	0
4	3	12exemp	D8	new	RP-	Driver	1
4	12	12exemp	D2	old	RP-	Lawyer	1
4	27	12exemp	D6	old	RP-	Dentist	0
4	34	12exemp	D9	new	RP-	Singer	0
4	49	12exemp	D1	old	RP+	Nurse	1
4	55	12exemp	D3	old	RP+	Cleaner	0
4	65	12exemp	D4	old	RP-	Engineer	1
4	75	12exemp	D5	old	RP-	Accountant	0
4	88	12exemp	D11	new	RP-	Firefighter	0
4	97	12exemp	D7	new	RP-	Manager	0
4	104	12exemp	D10	new	RP+	Builder	0
4	111	12exemp	D12	new	RP-	Scientist	1
4	9	12exemp	A1	old	NRP	Banana	1
4	15	12exemp	A6	old	NRP	Raspberry	1
4	24	12exemp	A7	new	NRP	Grape	0
4	33	12exemp	A10	new	NRP	Mango	1
4	46	12exemp	A11	new	NRP	Watermelon	0
4	58	12exemp	A12	new	NRP	Cherry	0
4	69	12exemp	A5	old	NRP	Pineapple	0
4	79	12exemp	A3	old	NRP	Strawberry	1
4	84	12exemp	A8	new	NRP	Apricot	0
4	92	12exemp	A4	old	NRP	Lemon	0
4	108	12exemp	A9	new	NRP	Kiwi	0
4	116	12exemp	A2	old	NRP	Orange	1
4	10	12exemp	F7	new	NRP	Travelling	1
4	19	12exemp	F12	new	NRP	Movies	0
4	23	12exemp	F6	old	NRP	Stamps	0
4	31	12exemp	F10	new	NRP	Fishing	0
4	42	12exemp	F1	old	NRP	Dancing	0
4	56	12exemp	F3	old	NRP	Drawing	0
4	63	12exemp	F11	new	NRP	Shopping	0
4	78	12exemp	F4	old	NRP	Knitting	0
4	82	12exemp	F8	new	NRP	Cooking	1
4	95	12exemp	F2	old	NRP	Gaming	0
4	101	12exemp	F5	old	NRP	Cycling	0
4	113	12exemp	F9	new	NRP	Walking	0
5	2	6exemp	J11	new	filler	Clownfish	1
5	12	6exemp	J1	old	filler	Catfish	1
5	25	6exemp	J4	old	filler	Salmon	1
5	33	6exemp	J2	old	filler	Trout	1
5	44	6exemp	J7	new	filler	Tuna	1
5	60	6exemp	J12	new	filler	Goldfish	0
5	4	6exemp	A2	old	NRP	Orange	1
5	16	6exemp	A3	old	NRP	Strawberry	0
5	22	6exemp	A12	new	NRP	Cherry	0
5	34	6exemp	A4	old	NRP	Lemon	1
5	42	6exemp	A1	old	NRP	Banana	1
5	58	6exemp	A7	new	NRP	Grape	1
5	6	6exemp	C6	old	RP+	Fir	1
5	18	6exemp	C5	old	RP-	Birch	1
5	24	6exemp	C7	new	RP-	Cedar	0
5	38	6exemp	C3	old	RP-	Willow	0
5	49	6exemp	C2	old	RP+	Palm	1
5	55	6exemp	C10	new	RP+	Beech	1
5	10	6exemp	B6	old	NRP	Skirt	1
5	19	6exemp	B1	old	NRP	Shoes	1
5	26	6exemp	B4	old	NRP	Purse	1
5	37	6exemp	B3	old	NRP	Belt	1
5	45	6exemp	B7	new	NRP	Sofa	1
5	56	6exemp	B9	new	NRP	Saddle	0
5	8	6exemp	H9	new	RP-	Grenade	0
5	20	6exemp	H7	new	RP+	Knife	1
5	23	6exemp	H6	old	RP-	Crossbow	0
5	36	6exemp	H3	old	RP+	Bomb	1
5	48	6exemp	H2	old	RP+	Rifle	1
5	54	6exemp	H8	new	RP-	Spear	0
5	9	6exemp	G2	old	NRP	Silver	1
5	15	6exemp	G11	new	NRP	Titanium	1
5	29	6exemp	G4	old	NRP	Bronze	0
5	31	6exemp	G5	old	NRP	Mercury	1
5	50	6exemp	G9	new	NRP	Platinum	1
5	53	6exemp	G8	new	NRP	Copper	1
5	3	6exemp	E9	new	NRP	Tea	1
5	11	6exemp	E4	old	NRP	Whiskey	0
5	21	6exemp	E7	new	NRP	Beer	1
5	35	6exemp	E6	old	NRP	Gin	1
5	41	6exemp	E10	new	NRP	Fanta	1
5	57	6exemp	E3	old	NRP	Juice	1
5	5	6exemp	D8	new	RP+	Driver	1
5	13	6exemp	D6	old	RP-	Dentist	0
5	27	6exemp	D7	new	RP-	Manager	1
5	39	6exemp	D3	old	RP-	Cleaner	1
5	46	6exemp	D10	new	RP+	Builder	0
5	51	6exemp	D4	old	RP+	Engineer	0
5	7	6exemp	F3	old	RP-	Drawing	1
5	14	6exemp	F5	old	RP+	Cycling	0
5	28	6exemp	F6	old	RP+	Stamps	1
5	40	6exemp	F7	new	RP-	Travelling	0
5	43	6exemp	F4	old	RP-	Knitting	0
5	52	6exemp	F8	new	RP+	Cooking	0
6	1	12exemp	I1	old	filler	Beetle	0
6	17	12exemp	I5	old	filler	Mosquito	0
6	26	12exemp	I2	old	filler	Cockroach	0
6	40	12exemp	I9	new	filler	Dragonfly	0
6	42	12exemp	I4	old	filler	Fly	0
6	52	12exemp	I7	new	filler	Caterpillar	0
6	65	12exemp	I11	new	filler	Cricket	0
6	72	12exemp	I10	new	filler	Ladybird	0
6	89	12exemp	I3	old	filler	Hornet	0
6	92	12exemp	I6	old	filler	Grasshopper	0
6	109	12exemp	I8	new	filler	Worm	0
6	119	12exemp	I12	new	filler	Ant	0
6	7	12exemp	B8	new	RP-	Bracelet	0
6	11	12exemp	B1	old	RP+	Shoes	1
6	27	12exemp	B10	new	RP-	Trousers	0
6	31	12exemp	B7	new	RP-	Sofa	0
6	47	12exemp	B11	new	RP-	Boots	0
6	56	12exemp	B12	new	RP-	Hat	0
6	66	12exemp	B4	old	RP-	Purse	0
6	71	12exemp	B5	old	RP+	Gloves	0
6	90	12exemp	B6	old	RP-	Skirt	0
6	98	12exemp	B2	old	RP-	Wallet	0
6	110	12exemp	B9	new	RP-	Saddle	0
6	117	12exemp	B3	old	RP+	Belt	1
6	4	12exemp	A4	old	NRP	Lemon	0
6	15	12exemp	A8	new	NRP	Apricot	0
6	22	12exemp	A2	old	NRP	Orange	0
6	35	12exemp	A3	old	NRP	Strawberry	1
6	50	12exemp	A6	old	NRP	Raspberry	0
6	54	12exemp	A5	old	NRP	Pineapple	0
6	64	12exemp	A1	old	NRP	Banana	0
6	80	12exemp	A9	new	NRP	Kiwi	0
6	87	12exemp	A7	new	NRP	Grape	0
6	91	12exemp	A12	new	NRP	Cherry	0
6	107	12exemp	A11	new	NRP	Watermelon	1
6	112	12exemp	A10	new	NRP	Mango	0
6	8	12exemp	C1	old	NRP	Oak	0
6	18	12exemp	C12	new	NRP	Ash	0
6	28	12exemp	C3	old	NRP	Willow	0
6	38	12exemp	C8	new	NRP	Spruce	0
6	43	12exemp	C11	new	NRP	Sycamore	0
6	58	12exemp	C5	old	NRP	Birch	0
6	67	12exemp	C2	old	NRP	Palm	0
6	74	12exemp	C9	new	NRP	Elm	0
6	82	12exemp	C6	old	NRP	Fir	0
6	95	12exemp	C10	new	NRP	Beech	0
6	105	12exemp	C7	new	NRP	Cedar	0
6	118	12exemp	C4	old	NRP	Maple	0
6	9	12exemp	H8	new	NRP	Spear	0
6	19	12exemp	H6	old	NRP	Crossbow	0
6	30	12exemp	H9	new	NRP	Grenade	0
6	32	12exemp	H4	old	NRP	Pistol	0
6	48	12exemp	H7	new	NRP	Knife	1
6	59	12exemp	H1	old	NRP	Sword	0
6	70	12exemp	H10	new	NRP	Bazooka	0
6	78	12exemp	H2	old	NRP	Rifle	0
6	85	12exemp	H11	new	NRP	Cannon	0
6	94	12exemp	H12	new	NRP	Missile	0
6	101	12exemp	H5	old	NRP	Tank	0
6	113	12exemp	H3	old	NRP	Bomb	0
6	6	12exemp	E7	new	RP-	Beer	0
6	12	12exemp	E3	old	RP+	Juice	1
6	29	12exemp	E6	old	RP-	Gin	0
6	39	12exemp	E5	old	RP-	Rum	0
6	44	12exemp	E1	old	RP-	Vodka	1
6	53	12exemp	E12	new	RP-	Squash	0
6	62	12exemp	E2	old	RP-	Milk	0
6	79	12exemp	E9	new	RP+	Tea	0
6	84	12exemp	E8	new	RP-	Wine	1
6	96	12exemp	E11	new	RP-	Soda	0
6	102	12exemp	E10	new	RP-	Fanta	0
6	115	12exemp	E4	old	RP+	Whiskey	1
6	3	12exemp	D4	old	NRP	Engineer	0
6	20	12exemp	D12	new	NRP	Scientist	0
6	21	12exemp	D7	new	NRP	Manager	0
6	37	12exemp	D8	new	NRP	Driver	1
6	45	12exemp	D11	new	NRP	Firefighter	0
6	51	12exemp	D1	old	NRP	Nurse	0
6	61	12exemp	D10	new	NRP	Builder	0
6	73	12exemp	D6	old	NRP	Dentist	0
6	81	12exemp	D5	old	NRP	Accountant	0
6	99	12exemp	D2	old	NRP	Lawyer	0
6	106	12exemp	D3	old	NRP	Cleaner	0
6	111	12exemp	D9	new	NRP	Singer	0
6	10	12exemp	G4	old	RP+	Bronze	1
6	13	12exemp	G6	old	RP-	Nickel	0
6	23	12exemp	G10	new	RP+	Zinc	1
6	34	12exemp	G1	old	RP-	Gold	0
6	49	12exemp	G9	new	RP-	Platinum	0
6	55	12exemp	G8	new	RP-	Copper	0
6	63	12exemp	G3	old	RP+	Aluminium	1
6	76	12exemp	G7	new	RP-	Steel	0
6	86	12exemp	G5	old	RP-	Mercury	0
6	97	12exemp	G12	new	RP-	Lead	0
6	108	12exemp	G2	old	RP-	Silver	0
6	116	12exemp	G11	new	RP-	Titanium	0
6	5	12exemp	F1	old	RP+	Dancing	1
6	16	12exemp	F10	new	RP+	Fishing	0
6	25	12exemp	F8	new	RP-	Cooking	0
6	33	12exemp	F4	old	RP-	Knitting	0
6	41	12exemp	F3	old	RP-	Drawing	0
6	57	12exemp	F6	old	RP-	Stamps	0
6	68	12exemp	F7	new	RP+	Travelling	0
6	75	12exemp	F9	new	RP-	Walking	0
6	88	12exemp	F11	new	RP-	Shopping	0
6	93	12exemp	F5	old	RP-	Cycling	0
6	104	12exemp	F2	old	RP-	Gaming	0
6	114	12exemp	F12	new	RP-	Movies	0
7	1	6exemp	I10	new	filler	Ladybird	1
7	12	6exemp	I7	new	filler	Caterpillar	0
7	26	6exemp	I11	new	filler	Cricket	0
7	33	6exemp	I5	old	filler	Mosquito	0
7	47	6exemp	I1	old	filler	Beetle	1
7	59	6exemp	I8	new	filler	Worm	0
7	8	6exemp	G6	old	RP+	Nickel	1
7	11	6exemp	G12	new	RP-	Lead	0
7	23	6exemp	G1	old	RP+	Gold	1
7	39	6exemp	G11	new	RP+	Titanium	1
7	48	6exemp	G9	new	RP-	Platinum	1
7	58	6exemp	G10	new	RP-	Zinc	0
7	7	6exemp	F10	new	NRP	Fishing	1
7	14	6exemp	F4	old	NRP	Knitting	0
7	29	6exemp	F8	new	NRP	Cooking	0
7	31	6exemp	F11	new	NRP	Shopping	0
7	46	6exemp	F5	old	NRP	Cycling	0
7	52	6exemp	F3	old	NRP	Drawing	0
7	10	6exemp	H4	old	NRP	Pistol	0
7	20	6exemp	H3	old	NRP	Bomb	1
7	21	6exemp	H9	new	NRP	Grenade	0
7	35	6exemp	H7	new	NRP	Knife	1
7	45	6exemp	H6	old	NRP	Crossbow	0
7	51	6exemp	H11	new	NRP	Cannon	0
7	6	6exemp	C8	new	NRP	Spruce	0
7	13	6exemp	C5	old	NRP	Birch	0
7	28	6exemp	C1	old	NRP	Oak	0
7	38	6exemp	C2	old	NRP	Palm	1
7	44	6exemp	C7	new	NRP	Cedar	0
7	53	6exemp	C12	new	NRP	Ash	1
7	3	6exemp	E11	new	NRP	Soda	1
7	15	6exemp	E12	new	NRP	Squash	0
7	24	6exemp	E3	old	NRP	Juice	1
7	32	6exemp	E6	old	NRP	Gin	0
7	43	6exemp	E2	old	NRP	Milk	0
7	57	6exemp	E1	old	NRP	Vodka	1
7	9	6exemp	A10	new	RP-	Mango	1
7	18	6exemp	A6	old	RP+	Raspberry	1
7	25	6exemp	A9	new	RP-	Kiwi	0
7	34	6exemp	A12	new	RP+	Cherry	1
7	41	6exemp	A5	old	RP+	Pineapple	1
7	55	6exemp	A1	old	RP-	Banana	1
7	4	6exemp	B1	old	RP-	Shoes	1
7	17	6exemp	B8	new	RP+	Bracelet	0
7	22	6exemp	B3	old	RP-	Belt	1
7	37	6exemp	B9	new	RP+	Saddle	0
7	42	6exemp	B5	old	RP+	Gloves	1
7	56	6exemp	B7	new	RP-	Sofa	1
7	5	6exemp	D3	old	RP-	Cleaner	0
7	16	6exemp	D2	old	RP+	Lawyer	1
7	30	6exemp	D10	new	RP+	Builder	1
7	40	6exemp	D1	old	RP-	Nurse	1
7	49	6exemp	D7	new	RP+	Manager	1
7	54	6exemp	D9	new	RP-	Singer	0
8	2	12exemp	J4	old	filler	Salmon	1
8	12	12exemp	J2	old	filler	Trout	1
8	30	12exemp	J8	new	filler	Bass	0
8	37	12exemp	J6	old	filler	Angler	1
8	42	12exemp	J5	old	filler	Haddock	0
8	54	12exemp	J7	new	filler	Tuna	0
8	68	12exemp	J1	old	filler	Catfish	0
8	73	12exemp	J9	new	filler	Cod	1
8	84	12exemp	J10	new	filler	Shark	0
8	99	12exemp	J12	new	filler	Goldfish	0
8	109	12exemp	J3	old	filler	Herring	1
8	120	12exemp	J11	new	filler	Clownfish	0
8	5	12exemp	H9	new	NRP	Grenade	1
8	17	12exemp	H7	new	NRP	Knife	1
8	21	12exemp	H3	old	NRP	Bomb	0
8	40	12exemp	H12	new	NRP	Missile	0
8	46	12exemp	H2	old	NRP	Rifle	1
8	57	12exemp	H11	new	NRP	Cannon	0
8	64	12exemp	H6	old	NRP	Crossbow	0
8	78	12exemp	H1	old	NRP	Sword	0
8	89	12exemp	H10	new	NRP	Bazooka	1
8	96	12exemp	H5	old	NRP	Tank	1
8	101	12exemp	H8	new	NRP	Spear	0
8	111	12exemp	H4	old	NRP	Pistol	0
8	4	12exemp	E1	old	RP-	Vodka	1
8	15	12exemp	E12	new	RP-	Squash	1
8	22	12exemp	E6	old	RP+	Gin	1
8	36	12exemp	E5	old	RP+	Rum	1
8	45	12exemp	E3	old	RP-	Juice	1
8	51	12exemp	E7	new	RP-	Beer	1
8	69	12exemp	E10	new	RP-	Fanta	1
8	74	12exemp	E9	new	RP-	Tea	0
8	83	12exemp	E2	old	RP-	Milk	0
8	97	12exemp	E8	new	RP-	Wine	0
8	103	12exemp	E4	old	RP-	Whiskey	0
8	118	12exemp	E11	new	RP+	Soda	1
8	9	12exemp	G1	old	RP+	Gold	1
8	20	12exemp	G5	old	RP-	Mercury	1
8	28	12exemp	G6	old	RP-	Nickel	1
8	31	12exemp	G7	new	RP-	Steel	0
8	49	12exemp	G11	new	RP+	Titanium	0
8	60	12exemp	G9	new	RP-	Platinum	0
8	65	12exemp	G8	new	RP-	Copper	0
8	75	12exemp	G12	new	RP-	Lead	0
8	90	12exemp	G4	old	RP+	Bronze	1
8	98	12exemp	G10	new	RP-	Zinc	0
8	104	12exemp	G2	old	RP-	Silver	0
8	115	12exemp	G3	old	RP-	Aluminium	0
8	6	12exemp	F5	old	NRP	Cycling	0
8	13	12exemp	F6	old	NRP	Stamps	1
8	26	12exemp	F11	new	NRP	Shopping	0
8	32	12exemp	F12	new	NRP	Movies	0
8	43	12exemp	F3	old	NRP	Drawing	0
8	56	12exemp	F7	new	NRP	Travelling	1
8	61	12exemp	F2	old	NRP	Gaming	0
8	71	12exemp	F10	new	NRP	Fishing	0
8	81	12exemp	F9	new	NRP	Walking	1
8	93	12exemp	F1	old	NRP	Dancing	0
8	108	12exemp	F8	new	NRP	Cooking	0
8	114	12exemp	F4	old	NRP	Knitting	0
8	3	12exemp	B5	old	NRP	Gloves	1
8	14	12exemp	B1	old	NRP	Shoes	1
8	29	12exemp	B10	new	NRP	Trousers	1
8	35	12exemp	B7	new	NRP	Sofa	1
8	41	12exemp	B3	old	NRP	Belt	0
8	52	12exemp	B12	new	NRP	Hat	0
8	63	12exemp	B6	old	NRP	Skirt	1
8	76	12exemp	B11	new	NRP	Boots	0
8	85	12exemp	B8	new	NRP	Bracelet	1
8	100	12exemp	B9	new	NRP	Saddle	0
8	107	12exemp	B2	old	NRP	Wallet	1
8	112	12exemp	B4	old	NRP	Purse	1
8	8	12exemp	A7	new	RP+	Grape	1
8	18	12exemp	A3	old	RP-	Strawberry	1
8	23	12exemp	A4	old	RP-	Lemon	1
8	38	12exemp	A8	new	RP-	Apricot	0
8	47	12exemp	A10	new	RP+	Mango	1
8	59	12exemp	A12	new	RP-	Cherry	0
8	67	12exemp	A1	old	RP-	Banana	0
8	72	12exemp	A11	new	RP-	Watermelon	0
8	88	12exemp	A9	new	RP+	Kiwi	1
8	92	12exemp	A2	old	RP-	Orange	0
8	110	12exemp	A6	old	RP-	Raspberry	1
8	116	12exemp	A5	old	RP-	Pineapple	0
8	7	12exemp	D4	old	NRP	Engineer	1
8	11	12exemp	D2	old	NRP	Lawyer	0
8	27	12exemp	D3	old	NRP	Cleaner	0
8	33	12exemp	D7	new	NRP	Manager	0
8	48	12exemp	D8	new	NRP	Driver	0
8	58	12exemp	D12	new	NRP	Scientist	0
8	62	12exemp	D10	new	NRP	Builder	1
8	77	12exemp	D11	new	NRP	Firefighter	0
8	86	12exemp	D6	old	NRP	Dentist	0
8	91	12exemp	D1	old	NRP	Nurse	1
8	102	12exemp	D9	new	NRP	Singer	0
8	113	12exemp	D5	old	NRP	Accountant	0
8	10	12exemp	C9	new	RP-	Elm	1
8	16	12exemp	C5	old	RP-	Birch	1
8	25	12exemp	C4	old	RP-	Maple	0
8	39	12exemp	C11	new	RP-	Sycamore	0
8	50	12exemp	C1	old	RP+	Oak	0
8	55	12exemp	C2	old	RP-	Palm	0
8	66	12exemp	C12	new	RP+	Ash	1
8	80	12exemp	C10	new	RP-	Beech	1
8	87	12exemp	C3	old	RP-	Willow	0
8	95	12exemp	C8	new	RP+	Spruce	0
8	105	12exemp	C7	new	RP-	Cedar	0
8	117	12exemp	C6	old	RP-	Fir	1
9	2	6exemp	J10	new	filler	Shark	1
9	20	6exemp	J5	old	filler	Haddock	0
9	27	6exemp	J11	new	filler	Clownfish	0
9	32	6exemp	J12	new	filler	Goldfish	0
9	45	6exemp	J1	old	filler	Catfish	0
9	60	6exemp	J8	new	filler	Bass	0
9	10	6exemp	D11	new	NRP	Firefighter	1
9	12	6exemp	D10	new	NRP	Builder	1
9	24	6exemp	D1	old	NRP	Nurse	1
9	35	6exemp	D2	old	NRP	Lawyer	0
9	44	6exemp	D3	old	NRP	Cleaner	0
9	54	6exemp	D7	new	NRP	Manager	0
9	7	6exemp	E5	old	NRP	Rum	1
9	13	6exemp	E9	new	NRP	Tea	1
9	29	6exemp	E8	new	NRP	Wine	0
9	36	6exemp	E1	old	NRP	Vodka	0
9	41	6exemp	E11	new	NRP	Soda	0
9	58	6exemp	E4	old	NRP	Whiskey	0
9	8	6exemp	B3	old	RP+	Belt	1
9	11	6exemp	B8	new	RP-	Bracelet	1
9	26	6exemp	B11	new	RP+	Boots	0
9	39	6exemp	B1	old	RP-	Shoes	0
9	46	6exemp	B7	new	RP+	Sofa	0
9	53	6exemp	B10	new	RP-	Trousers	0
9	3	6exemp	C6	old	RP+	Fir	1
9	16	6exemp	C3	old	RP+	Willow	1
9	28	6exemp	C9	new	RP-	Elm	0
9	40	6exemp	C5	old	RP-	Birch	0
9	47	6exemp	C8	new	RP+	Spruce	0
9	57	6exemp	C11	new	RP-	Sycamore	0
9	4	6exemp	G11	new	NRP	Titanium	1
9	14	6exemp	G6	old	NRP	Nickel	1
9	21	6exemp	G7	new	NRP	Steel	0
9	34	6exemp	G1	old	NRP	Gold	0
9	48	6exemp	G4	old	NRP	Bronze	0
9	56	6exemp	G12	new	NRP	Lead	0
9	9	6exemp	F12	new	RP+	Movies	1
9	19	6exemp	F8	new	RP+	Cooking	1
9	23	6exemp	F9	new	RP-	Walking	0
9	33	6exemp	F2	old	RP-	Gaming	0
9	42	6exemp	F4	old	RP+	Knitting	0
9	52	6exemp	F10	new	RP-	Fishing	0
9	6	6exemp	A6	old	RP+	Raspberry	1
9	18	6exemp	A12	new	RP+	Cherry	1
9	30	6exemp	A8	new	RP-	Apricot	0
9	31	6exemp	A11	new	RP-	Watermelon	0
9	49	6exemp	A10	new	RP-	Mango	0
9	55	6exemp	A7	new	RP+	Grape	1
9	5	6exemp	H9	new	NRP	Grenade	1
9	17	6exemp	H1	old	NRP	Sword	1
9	25	6exemp	H12	new	NRP	Missile	0
9	37	6exemp	H10	new	NRP	Bazooka	1
9	50	6exemp	H6	old	NRP	Crossbow	0
9	51	6exemp	H2	old	NRP	Rifle	0
10	2	12exemp	J12	new	filler	Goldfish	0
10	20	12exemp	J3	old	filler	Herring	1
10	22	12exemp	J2	old	filler	Trout	1
10	34	12exemp	J6	old	filler	Angler	0
10	42	12exemp	J10	new	filler	Shark	1
10	56	12exemp	J8	new	filler	Bass	0
10	64	12exemp	J4	old	filler	Salmon	1
10	75	12exemp	J5	old	filler	Haddock	0
10	86	12exemp	J9	new	filler	Cod	1
10	92	12exemp	J7	new	filler	Tuna	1
10	102	12exemp	J1	old	filler	Catfish	0
10	120	12exemp	J11	new	filler	Clownfish	0
10	9	12exemp	G2	old	NRP	Silver	1
10	16	12exemp	G7	new	NRP	Steel	1
10	30	12exemp	G6	old	NRP	Nickel	0
10	38	12exemp	G1	old	NRP	Gold	1
10	50	12exemp	G3	old	NRP	Aluminium	1
10	59	12exemp	G12	new	NRP	Lead	0
10	68	12exemp	G5	old	NRP	Mercury	0
10	71	12exemp	G11	new	NRP	Titanium	1
10	82	12exemp	G10	new	NRP	Zinc	0
10	93	12exemp	G4	old	NRP	Bronze	1
10	108	12exemp	G9	new	NRP	Platinum	1
10	117	12exemp	G8	new	NRP	Copper	0
10	7	12exemp	F1	old	RP+	Dancing	1
10	13	12exemp	F10	new	RP-	Fishing	1
10	26	12exemp	F4	old	RP-	Knitting	0
10	31	12exemp	F6	old	RP-	Stamps	0
10	49	12exemp	F7	new	RP-	Travelling	0
10	57	12exemp	F11	new	RP-	Shopping	1
10	69	12exemp	F8	new	RP-	Cooking	0
10	79	12exemp	F9	new	RP-	Walking	1
10	88	12exemp	F2	old	RP-	Gaming	0
10	99	12exemp	F5	old	RP-	Cycling	0
10	110	12exemp	F12	new	RP+	Movies	0
10	116	12exemp	F3	old	RP+	Drawing	0
10	10	12exemp	B3	old	NRP	Belt	1
10	19	12exemp	B4	old	NRP	Purse	0
10	27	12exemp	B6	old	NRP	Skirt	1
10	36	12exemp	B5	old	NRP	Gloves	0
10	47	12exemp	B7	new	NRP	Sofa	1
10	58	12exemp	B9	new	NRP	Saddle	0
10	70	12exemp	B11	new	NRP	Boots	0
10	72	12exemp	B1	old	NRP	Shoes	0
10	87	12exemp	B2	old	NRP	Wallet	1
10	95	12exemp	B12	new	NRP	Hat	0
10	106	12exemp	B8	new	NRP	Bracelet	0
10	115	12exemp	B10	new	NRP	Trousers	1
10	8	12exemp	A9	new	RP-	Kiwi	1
10	18	12exemp	A10	new	RP+	Mango	1
10	23	12exemp	A2	old	RP-	Orange	1
10	32	12exemp	A8	new	RP-	Apricot	0
10	46	12exemp	A1	old	RP-	Banana	0
10	54	12exemp	A3	old	RP-	Strawberry	1
10	66	12exemp	A4	old	RP-	Lemon	1
10	78	12exemp	A11	new	RP+	Watermelon	1
10	83	12exemp	A5	old	RP-	Pineapple	0
10	100	12exemp	A7	new	RP-	Grape	0
10	101	12exemp	A12	new	RP+	Cherry	1
10	111	12exemp	A6	old	RP-	Raspberry	1
10	3	12exemp	H8	new	RP-	Spear	1
10	14	12exemp	H6	old	RP+	Crossbow	0
10	21	12exemp	H12	new	RP-	Missile	0
10	35	12exemp	H11	new	RP-	Cannon	1
10	45	12exemp	H2	old	RP-	Rifle	1
10	60	12exemp	H10	new	RP-	Bazooka	0
10	62	12exemp	H5	old	RP-	Tank	1
10	80	12exemp	H7	new	RP+	Knife	1
10	81	12exemp	H3	old	RP-	Bomb	0
10	98	12exemp	H1	old	RP-	Sword	1
10	104	12exemp	H4	old	RP+	Pistol	0
10	112	12exemp	H9	new	RP-	Grenade	0
10	6	12exemp	C10	new	NRP	Beech	0
10	17	12exemp	C2	old	NRP	Palm	0
10	24	12exemp	C12	new	NRP	Ash	0
10	33	12exemp	C11	new	NRP	Sycamore	1
10	41	12exemp	C3	old	NRP	Willow	0
10	51	12exemp	C6	old	NRP	Fir	1
10	61	12exemp	C5	old	NRP	Birch	1
10	74	12exemp	C7	new	NRP	Cedar	0
10	89	12exemp	C9	new	NRP	Elm	0
10	91	12exemp	C8	new	NRP	Spruce	0
10	107	12exemp	C1	old	NRP	Oak	0
10	113	12exemp	C4	old	NRP	Maple	0
10	5	12exemp	E11	new	NRP	Soda	1
10	15	12exemp	E12	new	NRP	Squash	0
10	25	12exemp	E8	new	NRP	Wine	0
10	37	12exemp	E4	old	NRP	Whiskey	1
10	43	12exemp	E7	new	NRP	Beer	1
10	52	12exemp	E2	old	NRP	Milk	0
10	67	12exemp	E3	old	NRP	Juice	1
10	73	12exemp	E10	new	NRP	Fanta	1
10	85	12exemp	E6	old	NRP	Gin	1
10	96	12exemp	E1	old	NRP	Vodka	1
10	103	12exemp	E5	old	NRP	Rum	0
10	118	12exemp	E9	new	NRP	Tea	0
10	4	12exemp	D2	old	RP-	Lawyer	1
10	11	12exemp	D9	new	RP-	Singer	0
10	28	12exemp	D12	new	RP-	Scientist	0
10	40	12exemp	D10	new	RP-	Builder	0
10	44	12exemp	D4	old	RP-	Engineer	1
10	53	12exemp	D5	old	RP-	Accountant	0
10	65	12exemp	D3	old	RP-	Cleaner	1
10	76	12exemp	D6	old	RP+	Dentist	0
10	90	12exemp	D1	old	RP+	Nurse	1
10	97	12exemp	D11	new	RP-	Firefighter	0
10	105	12exemp	D7	new	RP+	Manager	0
10	114	12exemp	D8	new	RP-	Driver	0
11	1	6exemp	I11	new	filler	Cricket	1
11	20	6exemp	I2	old	filler	Cockroach	1
11	28	6exemp	I1	old	filler	Beetle	1
11	38	6exemp	I3	old	filler	Hornet	0
11	43	6exemp	I9	new	filler	Dragonfly	1
11	59	6exemp	I8	new	filler	Worm	0
11	8	6exemp	G11	new	NRP	Titanium	1
11	13	6exemp	G2	old	NRP	Silver	1
11	26	6exemp	G9	new	NRP	Platinum	1
11	37	6exemp	G6	old	NRP	Nickel	0
11	49	6exemp	G1	old	NRP	Gold	1
11	56	6exemp	G7	new	NRP	Steel	0
11	7	6exemp	A7	new	NRP	Grape	1
11	18	6exemp	A12	new	NRP	Cherry	1
11	23	6exemp	A3	old	NRP	Strawberry	1
11	39	6exemp	A6	old	NRP	Raspberry	0
11	46	6exemp	A2	old	NRP	Orange	0
11	52	6exemp	A8	new	NRP	Apricot	0
11	3	6exemp	F3	old	RP-	Drawing	0
11	15	6exemp	F12	new	RP+	Movies	1
11	21	6exemp	F1	old	RP-	Dancing	0
11	35	6exemp	F4	old	RP+	Knitting	1
11	48	6exemp	F8	new	RP-	Cooking	1
11	55	6exemp	F2	old	RP+	Gaming	1
11	4	6exemp	H7	new	NRP	Knife	0
11	19	6exemp	H1	old	NRP	Sword	1
11	25	6exemp	H10	new	NRP	Bazooka	1
11	31	6exemp	H3	old	NRP	Bomb	1
11	50	6exemp	H4	old	NRP	Pistol	1
11	51	6exemp	H6	old	NRP	Crossbow	0
11	6	6exemp	C4	old	NRP	Maple	0
11	11	6exemp	C11	new	NRP	Sycamore	1
11	30	6exemp	C7	new	NRP	Cedar	1
11	33	6exemp	C3	old	NRP	Willow	0
11	41	6exemp	C6	old	NRP	Fir	0
11	53	6exemp	C12	new	NRP	Ash	0
11	9	6exemp	B8	new	RP+	Bracelet	1
11	17	6exemp	B2	old	RP-	Wallet	1
11	22	6exemp	B5	old	RP-	Gloves	0
11	36	6exemp	B12	new	RP-	Hat	0
11	45	6exemp	B10	new	RP+	Trousers	1
11	58	6exemp	B6	old	RP+	Skirt	1
11	10	6exemp	D1	old	RP-	Nurse	0
11	16	6exemp	D10	new	RP-	Builder	1
11	27	6exemp	D3	old	RP+	Cleaner	1
11	40	6exemp	D9	new	RP+	Singer	1
11	47	6exemp	D5	old	RP+	Accountant	1
11	54	6exemp	D12	new	RP-	Scientist	0
11	5	6exemp	E1	old	RP+	Vodka	1
11	12	6exemp	E9	new	RP-	Tea	0
11	24	6exemp	E5	old	RP-	Rum	1
11	32	6exemp	E8	new	RP-	Wine	0
11	42	6exemp	E3	old	RP+	Juice	1
11	57	6exemp	E6	old	RP+	Gin	1
12	1	12exemp	I11	new	filler	Cricket	0
12	18	12exemp	I10	new	filler	Ladybird	1
12	23	12exemp	I5	old	filler	Mosquito	1
12	37	12exemp	I9	new	filler	Dragonfly	0
12	50	12exemp	I7	new	filler	Caterpillar	0
12	52	12exemp	I8	new	filler	Worm	0
12	62	12exemp	I4	old	filler	Fly	0
12	80	12exemp	I6	old	filler	Grasshopper	0
12	83	12exemp	I2	old	filler	Cockroach	1
12	99	12exemp	I1	old	filler	Beetle	0
12	107	12exemp	I12	new	filler	Ant	1
12	119	12exemp	I3	old	filler	Hornet	0
12	10	12exemp	F11	new	RP-	Shopping	0
12	20	12exemp	F9	new	RP-	Walking	0
12	30	12exemp	F4	old	RP-	Knitting	0
12	34	12exemp	F3	old	RP-	Drawing	0
12	44	12exemp	F5	old	RP-	Cycling	0
12	57	12exemp	F10	new	RP-	Fishing	0
12	68	12exemp	F6	old	RP+	Stamps	0
12	73	12exemp	F8	new	RP-	Cooking	0
12	87	12exemp	F2	old	RP-	Gaming	0
12	93	12exemp	F1	old	RP+	Dancing	1
12	104	12exemp	F7	new	RP-	Travelling	0
12	118	12exemp	F12	new	RP+	Movies	0
12	3	12exemp	G10	new	NRP	Zinc	0
12	13	12exemp	G3	old	NRP	Aluminium	0
12	21	12exemp	G11	new	NRP	Titanium	0
12	39	12exemp	G5	old	NRP	Mercury	0
12	45	12exemp	G9	new	NRP	Platinum	0
12	59	12exemp	G8	new	NRP	Copper	0
12	65	12exemp	G1	old	NRP	Gold	0
12	79	12exemp	G12	new	NRP	Lead	0
12	90	12exemp	G2	old	NRP	Silver	0
12	96	12exemp	G7	new	NRP	Steel	0
12	108	12exemp	G4	old	NRP	Bronze	0
12	113	12exemp	G6	old	NRP	Nickel	0
12	9	12exemp	A12	new	NRP	Cherry	1
12	11	12exemp	A6	old	NRP	Raspberry	0
12	29	12exemp	A11	new	NRP	Watermelon	0
12	33	12exemp	A10	new	NRP	Mango	0
12	49	12exemp	A7	new	NRP	Grape	0
12	58	12exemp	A4	old	NRP	Lemon	0
12	69	12exemp	A9	new	NRP	Kiwi	0
12	76	12exemp	A8	new	NRP	Apricot	0
12	86	12exemp	A5	old	NRP	Pineapple	1
12	97	12exemp	A1	old	NRP	Banana	0
12	102	12exemp	A3	old	NRP	Strawberry	1
12	117	12exemp	A2	old	NRP	Orange	1
12	5	12exemp	E9	new	RP+	Tea	1
12	15	12exemp	E8	new	RP-	Wine	0
12	22	12exemp	E4	old	RP-	Whiskey	1
12	31	12exemp	E5	old	RP-	Rum	1
12	43	12exemp	E10	new	RP-	Fanta	0
12	54	12exemp	E1	old	RP-	Vodka	0
12	61	12exemp	E3	old	RP+	Juice	1
12	77	12exemp	E2	old	RP-	Milk	0
12	81	12exemp	E11	new	RP-	Soda	0
12	91	12exemp	E7	new	RP-	Beer	0
12	109	12exemp	E6	old	RP+	Gin	0
12	111	12exemp	E12	new	RP-	Squash	0
12	4	12exemp	B9	new	NRP	Saddle	0
12	14	12exemp	B12	new	NRP	Hat	0
12	26	12exemp	B5	old	NRP	Gloves	1
12	36	12exemp	B4	old	NRP	Purse	1
12	48	12exemp	B6	old	NRP	Skirt	0
12	51	12exemp	B10	new	NRP	Trousers	0
12	66	12exemp	B3	old	NRP	Belt	0
12	74	12exemp	B7	new	NRP	Sofa	1
12	82	12exemp	B2	old	NRP	Wallet	0
12	95	12exemp	B11	new	NRP	Boots	0
12	101	12exemp	B8	new	NRP	Bracelet	1
12	115	12exemp	B1	old	NRP	Shoes	1
12	6	12exemp	C12	new	NRP	Ash	0
12	17	12exemp	C6	old	NRP	Fir	0
12	28	12exemp	C10	new	NRP	Beech	0
12	32	12exemp	C1	old	NRP	Oak	0
12	47	12exemp	C2	old	NRP	Palm	0
12	60	12exemp	C11	new	NRP	Sycamore	0
12	64	12exemp	C4	old	NRP	Maple	0
12	78	12exemp	C5	old	NRP	Birch	0
12	88	12exemp	C3	old	NRP	Willow	0
12	94	12exemp	C9	new	NRP	Elm	0
12	106	12exemp	C8	new	NRP	Spruce	0
12	112	12exemp	C7	new	NRP	Cedar	0
12	7	12exemp	H11	new	RP+	Cannon	0
12	19	12exemp	H7	new	RP-	Knife	0
12	27	12exemp	H10	new	RP-	Bazooka	0
12	35	12exemp	H5	old	RP-	Tank	0
12	41	12exemp	H4	old	RP-	Pistol	1
12	56	12exemp	H6	old	RP-	Crossbow	0
12	63	12exemp	H2	old	RP+	Rifle	0
12	72	12exemp	H3	old	RP-	Bomb	0
12	89	12exemp	H12	new	RP-	Missile	0
12	92	12exemp	H9	new	RP-	Grenade	1
12	110	12exemp	H8	new	RP+	Spear	0
12	114	12exemp	H1	old	RP-	Sword	0
12	8	12exemp	D11	new	RP+	Firefighter	0
12	16	12exemp	D12	new	RP-	Scientist	0
12	25	12exemp	D9	new	RP-	Singer	0
12	38	12exemp	D4	old	RP-	Engineer	1
12	42	12exemp	D8	new	RP-	Driver	1
12	55	12exemp	D3	old	RP-	Cleaner	0
12	67	12exemp	D6	old	RP+	Dentist	1
12	71	12exemp	D5	old	RP-	Accountant	0
12	85	12exemp	D1	old	RP-	Nurse	0
12	98	12exemp	D2	old	RP-	Lawyer	0
12	105	12exemp	D10	new	RP-	Builder	0
12	116	12exemp	D7	new	RP+	Manager	0
13	1	6exemp	I7	new	filler	Caterpillar	0
13	17	6exemp	I8	new	filler	Worm	0
13	30	6exemp	I9	new	filler	Dragonfly	1
13	32	6exemp	I5	old	filler	Mosquito	1
13	45	6exemp	I10	new	filler	Ladybird	0
13	59	6exemp	I4	old	filler	Fly	0
13	5	6exemp	B9	new	NRP	Saddle	0
13	15	6exemp	B10	new	NRP	Trousers	1
13	21	6exemp	B8	new	NRP	Bracelet	1
13	40	6exemp	B12	new	NRP	Hat	0
13	49	6exemp	B11	new	NRP	Boots	0
13	55	6exemp	B4	old	NRP	Purse	0
13	6	6exemp	E4	old	NRP	Whiskey	1
13	14	6exemp	E7	new	NRP	Beer	0
13	29	6exemp	E6	old	NRP	Gin	1
13	38	6exemp	E10	new	NRP	Fanta	1
13	41	6exemp	E2	old	NRP	Milk	0
13	56	6exemp	E1	old	NRP	Vodka	0
13	8	6exemp	A7	new	NRP	Grape	0
13	12	6exemp	A5	old	NRP	Pineapple	0
13	23	6exemp	A1	old	NRP	Banana	1
13	33	6exemp	A9	new	NRP	Kiwi	1
13	47	6exemp	A12	new	NRP	Cherry	0
13	57	6exemp	A3	old	NRP	Strawberry	0
13	4	6exemp	G10	new	RP-	Zinc	0
13	20	6exemp	G6	old	RP-	Nickel	0
13	22	6exemp	G11	new	RP+	Titanium	0
13	35	6exemp	G4	old	RP+	Bronze	0
13	42	6exemp	G5	old	RP-	Mercury	0
13	52	6exemp	G3	old	RP+	Aluminium	0
13	3	6exemp	H7	new	RP-	Knife	1
13	13	6exemp	H6	old	RP-	Crossbow	0
13	25	6exemp	H11	new	RP-	Cannon	0
13	36	6exemp	H4	old	RP+	Pistol	1
13	43	6exemp	H8	new	RP+	Spear	1
13	53	6exemp	H1	old	RP+	Sword	1
13	10	6exemp	C10	new	NRP	Beech	1
13	16	6exemp	C8	new	NRP	Spruce	0
13	24	6exemp	C4	old	NRP	Maple	0
13	31	6exemp	C2	old	NRP	Palm	0
13	46	6exemp	C7	new	NRP	Cedar	0
13	51	6exemp	C3	old	NRP	Willow	1
13	7	6exemp	D10	new	RP-	Builder	1
13	18	6exemp	D2	old	RP+	Lawyer	1
13	26	6exemp	D9	new	RP+	Singer	0
13	39	6exemp	D6	old	RP-	Dentist	0
13	50	6exemp	D4	old	RP-	Engineer	1
13	58	6exemp	D1	old	RP+	Nurse	0
13	9	6exemp	F5	old	RP-	Cycling	0
13	11	6exemp	F12	new	RP+	Movies	0
13	27	6exemp	F11	new	RP+	Shopping	0
13	37	6exemp	F9	new	RP-	Walking	0
13	44	6exemp	F7	new	RP-	Travelling	0
13	54	6exemp	F4	old	RP+	Knitting	0
14	2	12exemp	J4	old	filler	Salmon	1
14	19	12exemp	J10	new	filler	Shark	0
14	24	12exemp	J3	old	filler	Herring	1
14	33	12exemp	J6	old	filler	Angler	1
14	43	12exemp	J9	new	filler	Cod	1
14	59	12exemp	J2	old	filler	Trout	1
14	63	12exemp	J7	new	filler	Tuna	1
14	76	12exemp	J11	new	filler	Clownfish	1
14	87	12exemp	J5	old	filler	Haddock	1
14	96	12exemp	J8	new	filler	Bass	0
14	109	12exemp	J1	old	filler	Catfish	1
14	120	12exemp	J12	new	filler	Goldfish	1
14	6	12exemp	G7	new	NRP	Steel	1
14	18	12exemp	G3	old	NRP	Aluminium	1
14	28	12exemp	G11	new	NRP	Titanium	1
14	36	12exemp	G10	new	NRP	Zinc	1
14	46	12exemp	G1	old	NRP	Gold	1
14	53	12exemp	G5	old	NRP	Mercury	0
14	61	12exemp	G6	old	NRP	Nickel	0
14	80	12exemp	G8	new	NRP	Copper	0
14	88	12exemp	G12	new	NRP	Lead	0
14	95	12exemp	G4	old	NRP	Bronze	0
14	105	12exemp	G2	old	NRP	Silver	0
14	112	12exemp	G9	new	NRP	Platinum	0
14	9	12exemp	E8	new	RP-	Wine	1
14	16	12exemp	E2	old	RP-	Milk	1
14	22	12exemp	E5	old	RP-	Rum	1
14	37	12exemp	E1	old	RP-	Vodka	1
14	50	12exemp	E7	new	RP-	Beer	0
14	56	12exemp	E4	old	RP+	Whiskey	1
14	64	12exemp	E3	old	RP-	Juice	0
14	72	12exemp	E12	new	RP-	Squash	0
14	90	12exemp	E6	old	RP-	Gin	0
14	92	12exemp	E10	new	RP+	Fanta	1
14	107	12exemp	E11	new	RP+	Soda	1
14	114	12exemp	E9	new	RP-	Tea	0
14	3	12exemp	F11	new	RP-	Shopping	0
14	20	12exemp	F10	new	RP-	Fishing	0
14	26	12exemp	F7	new	RP-	Travelling	0
14	34	12exemp	F4	old	RP-	Knitting	0
14	42	12exemp	F6	old	RP-	Stamps	1
14	54	12exemp	F1	old	RP+	Dancing	0
14	67	12exemp	F5	old	RP-	Cycling	0
14	79	12exemp	F2	old	RP-	Gaming	0
14	81	12exemp	F12	new	RP-	Movies	0
14	98	12exemp	F3	old	RP+	Drawing	1
14	106	12exemp	F9	new	RP+	Walking	1
14	111	12exemp	F8	new	RP-	Cooking	0
14	7	12exemp	C3	old	NRP	Willow	1
14	14	12exemp	C2	old	NRP	Palm	0
14	25	12exemp	C6	old	NRP	Fir	0
14	31	12exemp	C11	new	NRP	Sycamore	0
14	48	12exemp	C7	new	NRP	Cedar	0
14	58	12exemp	C12	new	NRP	Ash	0
14	62	12exemp	C5	old	NRP	Birch	0
14	75	12exemp	C10	new	NRP	Beech	0
14	83	12exemp	C4	old	NRP	Maple	0
14	91	12exemp	C8	new	NRP	Spruce	0
14	101	12exemp	C9	new	NRP	Elm	0
14	113	12exemp	C1	old	NRP	Oak	1
14	8	12exemp	D5	old	NRP	Accountant	1
14	17	12exemp	D10	new	NRP	Builder	1
14	21	12exemp	D2	old	NRP	Lawyer	0
14	35	12exemp	D11	new	NRP	Firefighter	0
14	47	12exemp	D3	old	NRP	Cleaner	1
14	55	12exemp	D1	old	NRP	Nurse	1
14	66	12exemp	D4	old	NRP	Engineer	0
14	78	12exemp	D6	old	NRP	Dentist	0
14	84	12exemp	D12	new	NRP	Scientist	0
14	97	12exemp	D7	new	NRP	Manager	1
14	104	12exemp	D9	new	NRP	Singer	0
14	116	12exemp	D8	new	NRP	Driver	0
14	5	12exemp	H11	new	RP-	Cannon	1
14	13	12exemp	H5	old	RP+	Tank	1
14	27	12exemp	H12	new	RP-	Missile	1
14	32	12exemp	H2	old	RP-	Rifle	0
14	45	12exemp	H4	old	RP-	Pistol	0
14	52	12exemp	H8	new	RP-	Spear	0
14	65	12exemp	H6	old	RP+	Crossbow	0
14	73	12exemp	H9	new	RP-	Grenade	0
14	85	12exemp	H1	old	RP-	Sword	0
14	93	12exemp	H10	new	RP-	Bazooka	0
14	110	12exemp	H3	old	RP-	Bomb	1
14	117	12exemp	H7	new	RP+	Knife	0
14	10	12exemp	A2	old	NRP	Orange	1
14	12	12exemp	A6	old	NRP	Raspberry	1
14	29	12exemp	A8	new	NRP	Apricot	0
14	38	12exemp	A7	new	NRP	Grape	0
14	41	12exemp	A12	new	NRP	Cherry	0
14	60	12exemp	A9	new	NRP	Kiwi	1
14	70	12exemp	A3	old	NRP	Strawberry	0
14	77	12exemp	A11	new	NRP	Watermelon	0
14	89	12exemp	A10	new	NRP	Mango	0
14	100	12exemp	A5	old	NRP	Pineapple	0
14	103	12exemp	A4	old	NRP	Lemon	0
14	115	12exemp	A1	old	NRP	Banana	1
14	4	12exemp	B6	old	RP-	Skirt	1
14	11	12exemp	B7	new	RP+	Sofa	0
14	30	12exemp	B10	new	RP-	Trousers	1
14	39	12exemp	B4	old	RP+	Purse	1
14	44	12exemp	B11	new	RP-	Boots	0
14	51	12exemp	B5	old	RP-	Gloves	0
14	68	12exemp	B9	new	RP-	Saddle	0
14	71	12exemp	B3	old	RP-	Belt	1
14	82	12exemp	B2	old	RP-	Wallet	1
14	94	12exemp	B8	new	RP+	Bracelet	0
14	102	12exemp	B12	new	RP-	Hat	0
14	118	12exemp	B1	old	RP-	Shoes	0
15	2	6exemp	J10	new	filler	Shark	0
15	20	6exemp	J12	new	filler	Goldfish	0
15	22	6exemp	J2	old	filler	Trout	0
15	40	6exemp	J6	old	filler	Angler	0
15	43	6exemp	J7	new	filler	Tuna	1
15	60	6exemp	J4	old	filler	Salmon	0
15	9	6exemp	C10	new	RP-	Beech	1
15	15	6exemp	C2	old	RP+	Palm	1
15	30	6exemp	C12	new	RP-	Ash	0
15	36	6exemp	C5	old	RP+	Birch	1
15	46	6exemp	C9	new	RP-	Elm	0
15	53	6exemp	C6	old	RP+	Fir	0
15	10	6exemp	F1	old	NRP	Dancing	1
15	13	6exemp	F10	new	NRP	Fishing	0
15	23	6exemp	F2	old	NRP	Gaming	0
15	31	6exemp	F6	old	NRP	Stamps	0
15	50	6exemp	F7	new	NRP	Travelling	0
15	56	6exemp	F11	new	NRP	Shopping	0
15	5	6exemp	D5	old	RP-	Accountant	0
15	17	6exemp	D2	old	RP-	Lawyer	1
15	26	6exemp	D8	new	RP-	Driver	1
15	39	6exemp	D9	new	RP+	Singer	0
15	45	6exemp	D3	old	RP+	Cleaner	1
15	58	6exemp	D4	old	RP+	Engineer	1
15	3	6exemp	G4	old	NRP	Bronze	0
15	12	6exemp	G3	old	NRP	Aluminium	1
15	21	6exemp	G12	new	NRP	Lead	0
15	38	6exemp	G2	old	NRP	Silver	0
15	47	6exemp	G9	new	NRP	Platinum	0
15	55	6exemp	G11	new	NRP	Titanium	1
15	4	6exemp	H11	new	NRP	Cannon	0
15	16	6exemp	H8	new	NRP	Spear	0
15	29	6exemp	H10	new	NRP	Bazooka	0
15	32	6exemp	H7	new	NRP	Knife	0
15	48	6exemp	H3	old	NRP	Bomb	0
15	51	6exemp	H2	old	NRP	Rifle	0
15	7	6exemp	A4	old	NRP	Lemon	0
15	18	6exemp	A12	new	NRP	Cherry	0
15	25	6exemp	A7	new	NRP	Grape	0
15	35	6exemp	A3	old	NRP	Strawberry	0
15	41	6exemp	A9	new	NRP	Kiwi	0
15	54	6exemp	A6	old	NRP	Raspberry	0
15	6	6exemp	E6	old	RP-	Gin	1
15	19	6exemp	E10	new	RP-	Fanta	0
15	24	6exemp	E8	new	RP-	Wine	0
15	34	6exemp	E7	new	RP+	Beer	0
15	49	6exemp	E9	new	RP+	Tea	1
15	52	6exemp	E4	old	RP+	Whiskey	1
15	8	6exemp	B10	new	RP-	Trousers	0
15	11	6exemp	B5	old	RP-	Gloves	0
15	27	6exemp	B9	new	RP-	Saddle	0
15	37	6exemp	B7	new	RP+	Sofa	0
15	44	6exemp	B11	new	RP+	Boots	1
15	57	6exemp	B1	old	RP+	Shoes	1
16	2	12exemp	J1	old	filler	Catfish	1
16	17	12exemp	J12	new	filler	Goldfish	0
16	23	12exemp	J10	new	filler	Shark	0
16	38	12exemp	J3	old	filler	Herring	0
16	49	12exemp	J5	old	filler	Haddock	0
16	52	12exemp	J6	old	filler	Angler	0
16	65	12exemp	J9	new	filler	Cod	1
16	77	12exemp	J11	new	filler	Clownfish	1
16	89	12exemp	J8	new	filler	Bass	0
16	98	12exemp	J2	old	filler	Trout	0
16	108	12exemp	J7	new	filler	Tuna	0
16	120	12exemp	J4	old	filler	Salmon	1
16	8	12exemp	A3	old	NRP	Strawberry	1
16	20	12exemp	A12	new	NRP	Cherry	1
16	28	12exemp	A6	old	NRP	Raspberry	0
16	31	12exemp	A8	new	NRP	Apricot	0
16	50	12exemp	A2	old	NRP	Orange	0
16	59	12exemp	A1	old	NRP	Banana	0
16	67	12exemp	A11	new	NRP	Watermelon	1
16	79	12exemp	A5	old	NRP	Pineapple	0
16	87	12exemp	A9	new	NRP	Kiwi	0
16	92	12exemp	A4	old	NRP	Lemon	1
16	107	12exemp	A10	new	NRP	Mango	0
16	113	12exemp	A7	new	NRP	Grape	1
16	4	12exemp	C12	new	RP-	Ash	1
16	13	12exemp	C2	old	RP+	Palm	0
16	26	12exemp	C5	old	RP-	Birch	1
16	32	12exemp	C9	new	RP-	Elm	0
16	43	12exemp	C4	old	RP-	Maple	0
16	54	12exemp	C3	old	RP+	Willow	1
16	70	12exemp	C7	new	RP-	Cedar	0
16	80	12exemp	C8	new	RP-	Spruce	0
16	90	12exemp	C11	new	RP-	Sycamore	0
16	91	12exemp	C10	new	RP+	Beech	1
16	101	12exemp	C1	old	RP-	Oak	0
16	114	12exemp	C6	old	RP-	Fir	0
16	5	12exemp	H2	old	RP-	Rifle	1
16	18	12exemp	H1	old	RP-	Sword	1
16	21	12exemp	H3	old	RP-	Bomb	0
16	36	12exemp	H6	old	RP+	Crossbow	0
16	47	12exemp	H7	new	RP-	Knife	1
16	51	12exemp	H10	new	RP-	Bazooka	0
16	66	12exemp	H11	new	RP-	Cannon	1
16	71	12exemp	H5	old	RP-	Tank	0
16	81	12exemp	H4	old	RP-	Pistol	1
16	93	12exemp	H8	new	RP-	Spear	0
16	103	12exemp	H12	new	RP+	Missile	1
16	112	12exemp	H9	new	RP+	Grenade	0
16	10	12exemp	B5	old	NRP	Gloves	1
16	19	12exemp	B12	new	NRP	Hat	0
16	30	12exemp	B4	old	NRP	Purse	0
16	40	12exemp	B2	old	NRP	Wallet	0
16	41	12exemp	B9	new	NRP	Saddle	1
16	56	12exemp	B11	new	NRP	Boots	1
16	63	12exemp	B1	old	NRP	Shoes	1
16	74	12exemp	B8	new	NRP	Bracelet	1
16	86	12exemp	B6	old	NRP	Skirt	1
16	94	12exemp	B10	new	NRP	Trousers	0
16	104	12exemp	B3	old	NRP	Belt	0
16	111	12exemp	B7	new	NRP	Sofa	0
16	3	12exemp	F3	old	NRP	Drawing	1
16	15	12exemp	F6	old	NRP	Stamps	0
16	22	12exemp	F5	old	NRP	Cycling	0
16	37	12exemp	F8	new	NRP	Cooking	0
16	44	12exemp	F7	new	NRP	Travelling	0
16	57	12exemp	F2	old	NRP	Gaming	0
16	61	12exemp	F10	new	NRP	Fishing	0
16	73	12exemp	F9	new	NRP	Walking	0
16	88	12exemp	F11	new	NRP	Shopping	1
16	95	12exemp	F1	old	NRP	Dancing	0
16	106	12exemp	F4	old	NRP	Knitting	0
16	118	12exemp	F12	new	NRP	Movies	0
16	9	12exemp	E12	new	RP-	Squash	1
16	12	12exemp	E5	old	RP+	Rum	1
16	25	12exemp	E7	new	RP-	Beer	0
16	35	12exemp	E6	old	RP-	Gin	1
16	42	12exemp	E3	old	RP-	Juice	1
16	53	12exemp	E2	old	RP+	Milk	0
16	62	12exemp	E9	new	RP-	Tea	0
16	78	12exemp	E10	new	RP-	Fanta	0
16	82	12exemp	E4	old	RP-	Whiskey	0
16	97	12exemp	E1	old	RP+	Vodka	1
16	105	12exemp	E11	new	RP-	Soda	1
16	116	12exemp	E8	new	RP-	Wine	0
16	7	12exemp	G4	old	NRP	Bronze	0
16	16	12exemp	G3	old	NRP	Aluminium	0
16	24	12exemp	G12	new	NRP	Lead	0
16	39	12exemp	G9	new	NRP	Platinum	0
16	45	12exemp	G8	new	NRP	Copper	1
16	55	12exemp	G1	old	NRP	Gold	1
16	69	12exemp	G5	old	NRP	Mercury	0
16	72	12exemp	G6	old	NRP	Nickel	0
16	83	12exemp	G10	new	NRP	Zinc	1
16	99	12exemp	G2	old	NRP	Silver	1
16	110	12exemp	G7	new	NRP	Steel	0
16	117	12exemp	G11	new	NRP	Titanium	0
16	6	12exemp	D8	new	RP-	Driver	1
16	11	12exemp	D2	old	RP-	Lawyer	1
16	29	12exemp	D1	old	RP-	Nurse	0
16	33	12exemp	D12	new	RP-	Scientist	0
16	46	12exemp	D10	new	RP-	Builder	0
16	60	12exemp	D9	new	RP-	Singer	0
16	68	12exemp	D3	old	RP+	Cleaner	1
16	75	12exemp	D11	new	RP+	Firefighter	1
16	85	12exemp	D7	new	RP+	Manager	1
16	100	12exemp	D5	old	RP-	Accountant	1
16	109	12exemp	D6	old	RP-	Dentist	0
16	115	12exemp	D4	old	RP-	Engineer	0
17	2	6exemp	J5	old	filler	Haddock	0
17	19	6exemp	J9	new	filler	Cod	1
17	22	6exemp	J1	old	filler	Catfish	1
17	34	6exemp	J4	old	filler	Salmon	1
17	46	6exemp	J7	new	filler	Tuna	0
17	60	6exemp	J11	new	filler	Clownfish	0
17	7	6exemp	D12	new	NRP	Scientist	0
17	12	6exemp	D7	new	NRP	Manager	1
17	23	6exemp	D11	new	NRP	Firefighter	0
17	35	6exemp	D1	old	NRP	Nurse	0
17	42	6exemp	D3	old	NRP	Cleaner	0
17	56	6exemp	D4	old	NRP	Engineer	0
17	9	6exemp	F5	old	RP+	Cycling	1
17	13	6exemp	F4	old	RP-	Knitting	0
17	30	6exemp	F1	old	RP+	Dancing	1
17	33	6exemp	F2	old	RP+	Gaming	1
17	45	6exemp	F6	old	RP-	Stamps	0
17	58	6exemp	F8	new	RP-	Cooking	0
17	10	6exemp	C5	old	NRP	Birch	0
17	16	6exemp	C2	old	NRP	Palm	0
17	28	6exemp	C3	old	NRP	Willow	0
17	37	6exemp	C11	new	NRP	Sycamore	0
17	50	6exemp	C12	new	NRP	Ash	0
17	55	6exemp	C1	old	NRP	Oak	0
17	8	6exemp	E4	old	NRP	Whiskey	0
17	14	6exemp	E2	old	NRP	Milk	0
17	25	6exemp	E7	new	NRP	Beer	1
17	40	6exemp	E10	new	NRP	Fanta	0
17	41	6exemp	E1	old	NRP	Vodka	0
17	57	6exemp	E9	new	NRP	Tea	0
17	4	6exemp	G12	new	RP+	Lead	1
17	11	6exemp	G2	old	RP-	Silver	0
17	24	6exemp	G6	old	RP+	Nickel	1
17	39	6exemp	G4	old	RP+	Bronze	1
17	43	6exemp	G9	new	RP-	Platinum	0
17	52	6exemp	G8	new	RP-	Copper	0
17	6	6exemp	B12	new	NRP	Hat	0
17	20	6exemp	B9	new	NRP	Saddle	0
17	21	6exemp	B10	new	NRP	Trousers	0
17	31	6exemp	B6	old	NRP	Skirt	0
17	47	6exemp	B7	new	NRP	Sofa	0
17	54	6exemp	B11	new	NRP	Boots	0
17	5	6exemp	H4	old	RP-	Pistol	0
17	18	6exemp	H10	new	RP+	Bazooka	0
17	29	6exemp	H9	new	RP+	Grenade	1
17	36	6exemp	H7	new	RP+	Knife	0
17	44	6exemp	H8	new	RP-	Spear	0
17	51	6exemp	H3	old	RP-	Bomb	1
17	3	6exemp	A11	new	RP+	Watermelon	1
17	17	6exemp	A9	new	RP-	Kiwi	0
17	27	6exemp	A2	old	RP-	Orange	0
17	32	6exemp	A4	old	RP+	Lemon	1
17	49	6exemp	A1	old	RP-	Banana	0
17	53	6exemp	A5	old	RP+	Pineapple	1
18	2	12exemp	J6	old	filler	Angler	1
18	20	12exemp	J10	new	filler	Shark	0
18	24	12exemp	J8	new	filler	Bass	0
18	34	12exemp	J12	new	filler	Goldfish	0
18	46	12exemp	J4	old	filler	Salmon	1
18	53	12exemp	J9	new	filler	Cod	1
18	66	12exemp	J2	old	filler	Trout	1
18	72	12exemp	J11	new	filler	Clownfish	1
18	89	12exemp	J3	old	filler	Herring	0
18	98	12exemp	J5	old	filler	Haddock	1
18	108	12exemp	J7	new	filler	Tuna	0
18	120	12exemp	J1	old	filler	Catfish	0
18	8	12exemp	G3	old	NRP	Aluminium	1
18	12	12exemp	G9	new	NRP	Platinum	0
18	23	12exemp	G5	old	NRP	Mercury	1
18	40	12exemp	G6	old	NRP	Nickel	1
18	50	12exemp	G12	new	NRP	Lead	0
18	54	12exemp	G8	new	NRP	Copper	1
18	64	12exemp	G7	new	NRP	Steel	0
18	79	12exemp	G1	old	NRP	Gold	0
18	81	12exemp	G2	old	NRP	Silver	0
18	91	12exemp	G11	new	NRP	Titanium	0
18	105	12exemp	G4	old	NRP	Bronze	0
18	117	12exemp	G10	new	NRP	Zinc	0
18	10	12exemp	H10	new	RP+	Bazooka	1
18	14	12exemp	H12	new	RP-	Missile	0
18	28	12exemp	H1	old	RP-	Sword	0
18	33	12exemp	H2	old	RP+	Rifle	1
18	43	12exemp	H9	new	RP-	Grenade	0
18	60	12exemp	H5	old	RP-	Tank	1
18	61	12exemp	H3	old	RP-	Bomb	0
18	74	12exemp	H6	old	RP-	Crossbow	0
18	87	12exemp	H7	new	RP+	Knife	1
18	96	12exemp	H8	new	RP-	Spear	0
18	106	12exemp	H4	old	RP-	Pistol	0
18	113	12exemp	H11	new	RP-	Cannon	0
18	3	12exemp	B1	old	RP-	Shoes	1
18	13	12exemp	B5	old	RP+	Gloves	1
18	29	12exemp	B11	new	RP+	Boots	1
18	32	12exemp	B7	new	RP-	Sofa	0
18	48	12exemp	B4	old	RP-	Purse	0
18	51	12exemp	B9	new	RP-	Saddle	0
18	70	12exemp	B10	new	RP-	Trousers	1
18	73	12exemp	B2	old	RP+	Wallet	0
18	88	12exemp	B6	old	RP-	Skirt	0
18	97	12exemp	B3	old	RP-	Belt	1
18	104	12exemp	B12	new	RP-	Hat	1
18	118	12exemp	B8	new	RP-	Bracelet	0
18	5	12exemp	D7	new	NRP	Manager	1
18	16	12exemp	D10	new	NRP	Builder	0
18	22	12exemp	D4	old	NRP	Engineer	0
18	39	12exemp	D6	old	NRP	Dentist	0
18	41	12exemp	D1	old	NRP	Nurse	0
18	57	12exemp	D2	old	NRP	Lawyer	0
18	62	12exemp	D9	new	NRP	Singer	1
18	80	12exemp	D5	old	NRP	Accountant	0
18	82	12exemp	D11	new	NRP	Firefighter	0
18	95	12exemp	D8	new	NRP	Driver	1
18	109	12exemp	D12	new	NRP	Scientist	0
18	114	12exemp	D3	old	NRP	Cleaner	0
18	9	12exemp	E12	new	RP-	Squash	0
18	19	12exemp	E3	old	RP-	Juice	1
18	27	12exemp	E4	old	RP+	Whiskey	1
18	38	12exemp	E6	old	RP-	Gin	0
18	49	12exemp	E1	old	RP+	Vodka	1
18	52	12exemp	E2	old	RP+	Milk	1
18	65	12exemp	E7	new	RP-	Beer	0
18	71	12exemp	E8	new	RP-	Wine	0
18	90	12exemp	E11	new	RP-	Soda	0
18	100	12exemp	E10	new	RP-	Fanta	0
18	101	12exemp	E5	old	RP-	Rum	0
18	112	12exemp	E9	new	RP-	Tea	0
18	6	12exemp	A11	new	RP+	Watermelon	1
18	18	12exemp	A10	new	RP-	Mango	0
18	26	12exemp	A7	new	RP-	Grape	0
18	36	12exemp	A4	old	RP+	Lemon	1
18	45	12exemp	A6	old	RP-	Raspberry	0
18	58	12exemp	A5	old	RP-	Pineapple	0
18	69	12exemp	A1	old	RP-	Banana	0
18	76	12exemp	A8	new	RP-	Apricot	0
18	83	12exemp	A3	old	RP+	Strawberry	0
18	92	12exemp	A9	new	RP-	Kiwi	1
18	110	12exemp	A2	old	RP-	Orange	0
18	115	12exemp	A12	new	RP-	Cherry	0
18	7	12exemp	F1	old	NRP	Dancing	1
18	11	12exemp	F10	new	NRP	Fishing	0
18	21	12exemp	F5	old	NRP	Cycling	0
18	35	12exemp	F12	new	NRP	Movies	1
18	44	12exemp	F2	old	NRP	Gaming	0
18	55	12exemp	F6	old	NRP	Stamps	0
18	67	12exemp	F3	old	NRP	Drawing	0
18	78	12exemp	F4	old	NRP	Knitting	0
18	85	12exemp	F7	new	NRP	Travelling	0
18	99	12exemp	F8	new	NRP	Cooking	0
18	103	12exemp	F11	new	NRP	Shopping	0
18	116	12exemp	F9	new	NRP	Walking	0
18	4	12exemp	C3	old	NRP	Willow	1
18	15	12exemp	C9	new	NRP	Elm	1
18	25	12exemp	C6	old	NRP	Fir	0
18	31	12exemp	C4	old	NRP	Maple	0
18	47	12exemp	C12	new	NRP	Ash	0
18	59	12exemp	C5	old	NRP	Birch	0
18	68	12exemp	C1	old	NRP	Oak	1
18	77	12exemp	C10	new	NRP	Beech	0
18	84	12exemp	C2	old	NRP	Palm	0
18	94	12exemp	C8	new	NRP	Spruce	0
18	107	12exemp	C11	new	NRP	Sycamore	0
18	111	12exemp	C7	new	NRP	Cedar	0
19	2	6exemp	J12	new	filler	Goldfish	0
19	18	6exemp	J9	new	filler	Cod	0
19	30	6exemp	J2	old	filler	Trout	1
19	35	6exemp	J8	new	filler	Bass	0
19	44	6exemp	J7	new	filler	Tuna	0
19	60	6exemp	J4	old	filler	Salmon	0
19	7	6exemp	H2	old	NRP	Rifle	0
19	13	6exemp	H1	old	NRP	Sword	1
19	25	6exemp	H3	old	NRP	Bomb	0
19	40	6exemp	H6	old	NRP	Crossbow	0
19	47	6exemp	H4	old	NRP	Pistol	0
19	57	6exemp	H5	old	NRP	Tank	0
19	3	6exemp	A12	new	RP+	Cherry	0
19	17	6exemp	A1	old	RP-	Banana	0
19	22	6exemp	A4	old	RP-	Lemon	0
19	34	6exemp	A11	new	RP-	Watermelon	0
19	46	6exemp	A5	old	RP+	Pineapple	1
19	56	6exemp	A8	new	RP+	Apricot	0
19	9	6exemp	C12	new	RP+	Ash	0
19	12	6exemp	C5	old	RP-	Birch	0
19	26	6exemp	C8	new	RP-	Spruce	0
19	37	6exemp	C11	new	RP-	Sycamore	0
19	43	6exemp	C1	old	RP+	Oak	1
19	51	6exemp	C6	old	RP+	Fir	0
19	10	6exemp	B11	new	NRP	Boots	0
19	16	6exemp	B4	old	NRP	Purse	0
19	29	6exemp	B8	new	NRP	Bracelet	0
19	31	6exemp	B5	old	NRP	Gloves	0
19	41	6exemp	B10	new	NRP	Trousers	0
19	52	6exemp	B1	old	NRP	Shoes	0
19	8	6exemp	E5	old	RP+	Rum	0
19	14	6exemp	E10	new	RP-	Fanta	0
19	24	6exemp	E12	new	RP-	Squash	0
19	36	6exemp	E1	old	RP-	Vodka	0
19	49	6exemp	E8	new	RP+	Wine	0
19	58	6exemp	E3	old	RP+	Juice	1
19	6	6exemp	F5	old	NRP	Cycling	1
19	15	6exemp	F12	new	NRP	Movies	0
19	28	6exemp	F3	old	NRP	Drawing	0
19	38	6exemp	F11	new	NRP	Shopping	0
19	45	6exemp	F9	new	NRP	Walking	0
19	53	6exemp	F2	old	NRP	Gaming	0
19	4	6exemp	G5	old	RP+	Mercury	1
19	19	6exemp	G2	old	RP-	Silver	0
19	21	6exemp	G9	new	RP+	Platinum	1
19	32	6exemp	G6	old	RP-	Nickel	0
19	48	6exemp	G3	old	RP-	Aluminium	0
19	55	6exemp	G7	new	RP+	Steel	0
19	5	6exemp	D4	old	NRP	Engineer	0
19	11	6exemp	D11	new	NRP	Firefighter	0
19	27	6exemp	D5	old	NRP	Accountant	0
19	33	6exemp	D7	new	NRP	Manager	0
19	50	6exemp	D9	new	NRP	Singer	0
19	54	6exemp	D6	old	NRP	Dentist	0
20	2	12exemp	J8	new	filler	Bass	1
20	20	12exemp	J1	old	filler	Catfish	0
20	28	12exemp	J6	old	filler	Angler	0
20	35	12exemp	J7	new	filler	Tuna	0
20	46	12exemp	J2	old	filler	Trout	0
20	56	12exemp	J3	old	filler	Herring	1
20	69	12exemp	J10	new	filler	Shark	0
20	74	12exemp	J4	old	filler	Salmon	0
20	84	12exemp	J11	new	filler	Clownfish	0
20	99	12exemp	J5	old	filler	Haddock	0
20	105	12exemp	J12	new	filler	Goldfish	0
20	120	12exemp	J9	new	filler	Cod	0
20	3	12exemp	E4	old	RP-	Whiskey	1
20	13	12exemp	E2	old	RP-	Milk	1
20	21	12exemp	E10	new	RP+	Fanta	1
20	38	12exemp	E7	new	RP-	Beer	0
20	45	12exemp	E5	old	RP+	Rum	1
20	57	12exemp	E1	old	RP-	Vodka	1
20	68	12exemp	E12	new	RP-	Squash	0
20	78	12exemp	E3	old	RP-	Juice	0
20	86	12exemp	E8	new	RP+	Wine	1
20	93	12exemp	E9	new	RP-	Tea	0
20	107	12exemp	E6	old	RP-	Gin	0
20	113	12exemp	E11	new	RP-	Soda	0
20	6	12exemp	H10	new	NRP	Bazooka	0
20	19	12exemp	H12	new	NRP	Missile	0
20	27	12exemp	H4	old	NRP	Pistol	0
20	31	12exemp	H3	old	NRP	Bomb	0
20	44	12exemp	H8	new	NRP	Spear	1
20	60	12exemp	H2	old	NRP	Rifle	0
20	62	12exemp	H5	old	NRP	Tank	1
20	75	12exemp	H9	new	NRP	Grenade	1
20	87	12exemp	H6	old	NRP	Crossbow	0
20	100	12exemp	H7	new	NRP	Knife	1
20	103	12exemp	H11	new	NRP	Cannon	0
20	114	12exemp	H1	old	NRP	Sword	0
20	9	12exemp	D4	old	RP+	Engineer	1
20	11	12exemp	D9	new	RP+	Singer	1
20	30	12exemp	D11	new	RP-	Firefighter	0
20	40	12exemp	D2	old	RP+	Lawyer	1
20	48	12exemp	D6	old	RP-	Dentist	0
20	52	12exemp	D8	new	RP-	Driver	0
20	64	12exemp	D1	old	RP-	Nurse	0
20	73	12exemp	D5	old	RP-	Accountant	0
20	90	12exemp	D10	new	RP-	Builder	0
20	95	12exemp	D3	old	RP-	Cleaner	0
20	106	12exemp	D12	new	RP-	Scientist	0
20	115	12exemp	D7	new	RP-	Manager	0
20	10	12exemp	A3	old	NRP	Strawberry	1
20	14	12exemp	A4	old	NRP	Lemon	0
20	26	12exemp	A7	new	NRP	Grape	1
20	34	12exemp	A5	old	NRP	Pineapple	0
20	41	12exemp	A11	new	NRP	Watermelon	0
20	55	12exemp	A2	old	NRP	Orange	0
20	66	12exemp	A10	new	NRP	Mango	0
20	79	12exemp	A8	new	NRP	Apricot	0
20	83	12exemp	A9	new	NRP	Kiwi	1
20	92	12exemp	A6	old	NRP	Raspberry	0
20	102	12exemp	A1	old	NRP	Banana	0
20	112	12exemp	A12	new	NRP	Cherry	0
20	8	12exemp	G6	old	RP-	Nickel	0
20	16	12exemp	G11	new	RP-	Titanium	0
20	29	12exemp	G9	new	RP-	Platinum	0
20	32	12exemp	G3	old	RP+	Aluminium	1
20	47	12exemp	G8	new	RP-	Copper	1
20	54	12exemp	G10	new	RP+	Zinc	1
20	61	12exemp	G12	new	RP-	Lead	0
20	71	12exemp	G2	old	RP-	Silver	0
20	89	12exemp	G5	old	RP-	Mercury	0
20	98	12exemp	G1	old	RP-	Gold	0
20	101	12exemp	G4	old	RP+	Bronze	1
20	117	12exemp	G7	new	RP-	Steel	1
20	4	12exemp	B5	old	RP+	Gloves	1
20	17	12exemp	B4	old	RP+	Purse	0
20	22	12exemp	B11	new	RP-	Boots	0
20	39	12exemp	B7	new	RP+	Sofa	0
20	42	12exemp	B2	old	RP-	Wallet	1
20	51	12exemp	B9	new	RP-	Saddle	0
20	70	12exemp	B1	old	RP-	Shoes	0
20	80	12exemp	B12	new	RP-	Hat	1
20	85	12exemp	B10	new	RP-	Trousers	0
20	94	12exemp	B3	old	RP-	Belt	1
20	110	12exemp	B6	old	RP-	Skirt	0
20	111	12exemp	B8	new	RP-	Bracelet	0
20	5	12exemp	C4	old	NRP	Maple	0
20	15	12exemp	C6	old	NRP	Fir	1
20	23	12exemp	C10	new	NRP	Beech	0
20	36	12exemp	C8	new	NRP	Spruce	0
20	43	12exemp	C7	new	NRP	Cedar	1
20	53	12exemp	C1	old	NRP	Oak	1
20	67	12exemp	C9	new	NRP	Elm	1
20	77	12exemp	C5	old	NRP	Birch	0
20	81	12exemp	C11	new	NRP	Sycamore	0
20	91	12exemp	C2	old	NRP	Palm	1
20	109	12exemp	C12	new	NRP	Ash	0
20	118	12exemp	C3	old	NRP	Willow	0
20	7	12exemp	F9	new	NRP	Walking	1
20	12	12exemp	F4	old	NRP	Knitting	0
20	25	12exemp	F8	new	NRP	Cooking	0
20	37	12exemp	F7	new	NRP	Travelling	0
20	50	12exemp	F10	new	NRP	Fishing	1
20	59	12exemp	F2	old	NRP	Gaming	0
20	65	12exemp	F12	new	NRP	Movies	0
20	72	12exemp	F6	old	NRP	Stamps	0
20	88	12exemp	F1	old	NRP	Dancing	0
20	97	12exemp	F3	old	NRP	Drawing	0
20	108	12exemp	F5	old	NRP	Cycling	0
20	116	12exemp	F11	new	NRP	Shopping	0
21	1	6exemp	I1	old	filler	Beetle	1
21	13	6exemp	I6	old	filler	Grasshopper	0
21	30	6exemp	I8	new	filler	Worm	0
21	37	6exemp	I2	old	filler	Cockroach	1
21	49	6exemp	I4	old	filler	Fly	0
21	59	6exemp	I3	old	filler	Hornet	1
21	3	6exemp	A4	old	NRP	Lemon	1
21	11	6exemp	A5	old	NRP	Pineapple	0
21	23	6exemp	A6	old	NRP	Raspberry	1
21	38	6exemp	A3	old	NRP	Strawberry	1
21	47	6exemp	A9	new	NRP	Kiwi	1
21	53	6exemp	A7	new	NRP	Grape	0
21	4	6exemp	C12	new	RP+	Ash	1
21	17	6exemp	C5	old	RP-	Birch	1
21	28	6exemp	C1	old	RP-	Oak	1
21	33	6exemp	C2	old	RP+	Palm	1
21	41	6exemp	C8	new	RP+	Spruce	0
21	57	6exemp	C11	new	RP-	Sycamore	0
21	10	6exemp	E6	old	NRP	Gin	1
21	12	6exemp	E3	old	NRP	Juice	0
21	25	6exemp	E4	old	NRP	Whiskey	1
21	40	6exemp	E12	new	NRP	Squash	0
21	50	6exemp	E11	new	NRP	Soda	0
21	54	6exemp	E1	old	NRP	Vodka	1
21	6	6exemp	G1	old	RP-	Gold	1
21	14	6exemp	G6	old	RP-	Nickel	1
21	29	6exemp	G8	new	RP+	Copper	1
21	34	6exemp	G11	new	RP-	Titanium	1
21	42	6exemp	G9	new	RP+	Platinum	0
21	58	6exemp	G7	new	RP+	Steel	0
21	8	6exemp	D7	new	RP+	Manager	1
21	20	6exemp	D2	old	RP-	Lawyer	1
21	26	6exemp	D8	new	RP-	Driver	0
21	31	6exemp	D12	new	RP+	Scientist	1
21	43	6exemp	D10	new	RP+	Builder	0
21	55	6exemp	D5	old	RP-	Accountant	1
21	7	6exemp	H10	new	RP-	Bazooka	1
21	16	6exemp	H5	old	RP-	Tank	1
21	22	6exemp	H9	new	RP+	Grenade	1
21	39	6exemp	H1	old	RP+	Sword	1
21	44	6exemp	H8	new	RP-	Spear	1
21	52	6exemp	H7	new	RP+	Knife	0
21	5	6exemp	F4	old	NRP	Knitting	1
21	15	6exemp	F12	new	NRP	Movies	1
21	24	6exemp	F5	old	NRP	Cycling	1
21	36	6exemp	F10	new	NRP	Fishing	0
21	45	6exemp	F9	new	NRP	Walking	1
21	51	6exemp	F2	old	NRP	Gaming	1
21	9	6exemp	B7	new	NRP	Sofa	1
21	18	6exemp	B1	old	NRP	Shoes	1
21	21	6exemp	B6	old	NRP	Skirt	0
21	35	6exemp	B8	new	NRP	Bracelet	1
21	48	6exemp	B5	old	NRP	Gloves	1
21	56	6exemp	B2	old	NRP	Wallet	0
22	1	12exemp	I1	old	filler	Beetle	0
22	17	12exemp	I11	new	filler	Cricket	1
22	23	12exemp	I3	old	filler	Hornet	0
22	35	12exemp	I12	new	filler	Ant	0
22	44	12exemp	I2	old	filler	Cockroach	0
22	60	12exemp	I5	old	filler	Mosquito	1
22	63	12exemp	I6	old	filler	Grasshopper	0
22	80	12exemp	I10	new	filler	Ladybird	1
22	82	12exemp	I4	old	filler	Fly	1
22	97	12exemp	I8	new	filler	Worm	0
22	103	12exemp	I9	new	filler	Dragonfly	0
22	119	12exemp	I7	new	filler	Caterpillar	0
22	10	12exemp	D7	new	RP-	Manager	0
22	20	12exemp	D8	new	RP-	Driver	0
22	21	12exemp	D4	old	RP-	Engineer	1
22	32	12exemp	D2	old	RP-	Lawyer	1
22	41	12exemp	D1	old	RP-	Nurse	1
22	55	12exemp	D10	new	RP+	Builder	0
22	61	12exemp	D11	new	RP-	Firefighter	1
22	79	12exemp	D6	old	RP-	Dentist	0
22	88	12exemp	D9	new	RP-	Singer	0
22	91	12exemp	D12	new	RP-	Scientist	0
22	104	12exemp	D3	old	RP+	Cleaner	0
22	118	12exemp	D5	old	RP+	Accountant	1
22	5	12exemp	E6	old	NRP	Gin	0
22	16	12exemp	E4	old	NRP	Whiskey	1
22	29	12exemp	E7	new	NRP	Beer	1
22	37	12exemp	E10	new	NRP	Fanta	0
22	47	12exemp	E5	old	NRP	Rum	1
22	54	12exemp	E2	old	NRP	Milk	1
22	62	12exemp	E9	new	NRP	Tea	1
22	73	12exemp	E8	new	NRP	Wine	0
22	85	12exemp	E1	old	NRP	Vodka	1
22	96	12exemp	E11	new	NRP	Soda	1
22	110	12exemp	E3	old	NRP	Juice	0
22	113	12exemp	E12	new	NRP	Squash	0
22	3	12exemp	C10	new	NRP	Beech	0
22	13	12exemp	C3	old	NRP	Willow	0
22	30	12exemp	C12	new	NRP	Ash	0
22	31	12exemp	C6	old	NRP	Fir	0
22	42	12exemp	C1	old	NRP	Oak	0
22	57	12exemp	C5	old	NRP	Birch	0
22	64	12exemp	C4	old	NRP	Maple	0
22	78	12exemp	C2	old	NRP	Palm	0
22	81	12exemp	C9	new	NRP	Elm	0
22	100	12exemp	C8	new	NRP	Spruce	0
22	102	12exemp	C11	new	NRP	Sycamore	0
22	114	12exemp	C7	new	NRP	Cedar	0
22	7	12exemp	H4	old	NRP	Pistol	1
22	19	12exemp	H1	old	NRP	Sword	0
22	22	12exemp	H6	old	NRP	Crossbow	1
22	36	12exemp	H8	new	NRP	Spear	0
22	50	12exemp	H7	new	NRP	Knife	0
22	53	12exemp	H12	new	NRP	Missile	0
22	68	12exemp	H2	old	NRP	Rifle	1
22	75	12exemp	H5	old	NRP	Tank	0
22	87	12exemp	H10	new	NRP	Bazooka	1
22	94	12exemp	H11	new	NRP	Cannon	0
22	106	12exemp	H3	old	NRP	Bomb	1
22	111	12exemp	H9	new	NRP	Grenade	1
22	6	12exemp	G12	new	RP-	Lead	1
22	11	12exemp	G11	new	RP-	Titanium	1
22	26	12exemp	G8	new	RP-	Copper	0
22	38	12exemp	G6	old	RP-	Nickel	0
22	48	12exemp	G5	old	RP-	Mercury	0
22	59	12exemp	G3	old	RP-	Aluminium	0
22	67	12exemp	G2	old	RP-	Silver	0
22	71	12exemp	G9	new	RP+	Platinum	0
22	84	12exemp	G1	old	RP-	Gold	0
22	99	12exemp	G4	old	RP+	Bronze	0
22	101	12exemp	G7	new	RP-	Steel	0
22	112	12exemp	G10	new	RP+	Zinc	1
22	9	12exemp	F7	new	RP-	Travelling	1
22	18	12exemp	F1	old	RP+	Dancing	1
22	28	12exemp	F8	new	RP-	Cooking	1
22	40	12exemp	F11	new	RP-	Shopping	0
22	45	12exemp	F12	new	RP-	Movies	0
22	51	12exemp	F4	old	RP-	Knitting	0
22	65	12exemp	F3	old	RP-	Drawing	0
22	76	12exemp	F5	old	RP-	Cycling	0
22	83	12exemp	F6	old	RP-	Stamps	1
22	93	12exemp	F10	new	RP+	Fishing	1
22	105	12exemp	F2	old	RP-	Gaming	0
22	117	12exemp	F9	new	RP+	Walking	1
22	4	12exemp	A12	new	NRP	Cherry	1
22	14	12exemp	A6	old	NRP	Raspberry	0
22	24	12exemp	A1	old	NRP	Banana	1
22	39	12exemp	A9	new	NRP	Kiwi	0
22	43	12exemp	A8	new	NRP	Apricot	0
22	52	12exemp	A7	new	NRP	Grape	1
22	66	12exemp	A3	old	NRP	Strawberry	1
22	74	12exemp	A2	old	NRP	Orange	0
22	89	12exemp	A4	old	NRP	Lemon	0
22	92	12exemp	A10	new	NRP	Mango	0
22	107	12exemp	A5	old	NRP	Pineapple	1
22	115	12exemp	A11	new	NRP	Watermelon	0
22	8	12exemp	B4	old	RP-	Purse	0
22	15	12exemp	B10	new	RP+	Trousers	1
22	27	12exemp	B2	old	RP-	Wallet	0
22	34	12exemp	B3	old	RP-	Belt	0
22	49	12exemp	B8	new	RP-	Bracelet	1
22	56	12exemp	B1	old	RP-	Shoes	1
22	70	12exemp	B5	old	RP-	Gloves	0
22	77	12exemp	B7	new	RP-	Sofa	0
22	90	12exemp	B12	new	RP-	Hat	0
22	95	12exemp	B6	old	RP+	Skirt	1
22	108	12exemp	B11	new	RP-	Boots	0
22	116	12exemp	B9	new	RP+	Saddle	1
23	1	6exemp	I4	old	filler	Fly	0
23	20	6exemp	I12	new	filler	Ant	1
23	27	6exemp	I7	new	filler	Caterpillar	0
23	33	6exemp	I9	new	filler	Dragonfly	0
23	47	6exemp	I1	old	filler	Beetle	1
23	59	6exemp	I10	new	filler	Ladybird	0
23	6	6exemp	F2	old	NRP	Gaming	1
23	16	6exemp	F11	new	NRP	Shopping	1
23	30	6exemp	F4	old	NRP	Knitting	0
23	34	6exemp	F1	old	NRP	Dancing	0
23	41	6exemp	F10	new	NRP	Fishing	0
23	53	6exemp	F7	new	NRP	Travelling	0
23	9	6exemp	D2	old	RP-	Lawyer	1
23	19	6exemp	D11	new	RP-	Firefighter	0
23	26	6exemp	D5	old	RP+	Accountant	1
23	39	6exemp	D8	new	RP+	Driver	0
23	46	6exemp	D1	old	RP+	Nurse	1
23	52	6exemp	D4	old	RP-	Engineer	0
23	7	6exemp	H8	new	RP-	Spear	0
23	12	6exemp	H4	old	RP-	Pistol	1
23	21	6exemp	H10	new	RP+	Bazooka	0
23	35	6exemp	H5	old	RP+	Tank	0
23	42	6exemp	H1	old	RP+	Sword	1
23	54	6exemp	H6	old	RP-	Crossbow	0
23	5	6exemp	A11	new	RP-	Watermelon	1
23	15	6exemp	A10	new	RP-	Mango	0
23	23	6exemp	A5	old	RP+	Pineapple	0
23	37	6exemp	A6	old	RP+	Raspberry	1
23	48	6exemp	A2	old	RP+	Orange	1
23	56	6exemp	A8	new	RP-	Apricot	0
23	8	6exemp	E7	new	RP-	Beer	1
23	13	6exemp	E2	old	RP-	Milk	0
23	24	6exemp	E8	new	RP-	Wine	0
23	32	6exemp	E3	old	RP+	Juice	1
23	49	6exemp	E4	old	RP+	Whiskey	1
23	55	6exemp	E12	new	RP+	Squash	1
23	10	6exemp	C11	new	NRP	Sycamore	0
23	14	6exemp	C2	old	NRP	Palm	0
23	28	6exemp	C8	new	NRP	Spruce	0
23	36	6exemp	C1	old	NRP	Oak	1
23	43	6exemp	C4	old	NRP	Maple	0
23	58	6exemp	C9	new	NRP	Elm	0
23	3	6exemp	B10	new	NRP	Trousers	0
23	17	6exemp	B4	old	NRP	Purse	1
23	29	6exemp	B6	old	NRP	Skirt	0
23	31	6exemp	B1	old	NRP	Shoes	1
23	50	6exemp	B11	new	NRP	Boots	0
23	51	6exemp	B3	old	NRP	Belt	0
23	4	6exemp	G9	new	NRP	Platinum	0
23	11	6exemp	G11	new	NRP	Titanium	1
23	25	6exemp	G7	new	NRP	Steel	0
23	38	6exemp	G4	old	NRP	Bronze	0
23	45	6exemp	G1	old	NRP	Gold	0
23	57	6exemp	G6	old	NRP	Nickel	0
24	1	12exemp	I5	old	filler	Mosquito	1
24	13	12exemp	I6	old	filler	Grasshopper	0
24	22	12exemp	I12	new	filler	Ant	1
24	37	12exemp	I8	new	filler	Worm	1
24	49	12exemp	I7	new	filler	Caterpillar	1
24	56	12exemp	I2	old	filler	Cockroach	0
24	68	12exemp	I11	new	filler	Cricket	0
24	72	12exemp	I10	new	filler	Ladybird	0
24	88	12exemp	I1	old	filler	Beetle	0
24	92	12exemp	I4	old	filler	Fly	1
24	105	12exemp	I3	old	filler	Hornet	0
24	119	12exemp	I9	new	filler	Dragonfly	1
24	3	12exemp	E5	old	NRP	Rum	1
24	17	12exemp	E9	new	NRP	Tea	0
24	26	12exemp	E10	new	NRP	Fanta	0
24	39	12exemp	E12	new	NRP	Squash	0
24	42	12exemp	E8	new	NRP	Wine	0
24	51	12exemp	E6	old	NRP	Gin	1
24	61	12exemp	E2	old	NRP	Milk	0
24	79	12exemp	E7	new	NRP	Beer	1
24	82	12exemp	E3	old	NRP	Juice	0
24	94	12exemp	E11	new	NRP	Soda	0
24	108	12exemp	E4	old	NRP	Whiskey	0
24	115	12exemp	E1	old	NRP	Vodka	1
24	10	12exemp	D2	old	NRP	Lawyer	1
24	11	12exemp	D1	old	NRP	Nurse	1
24	21	12exemp	D7	new	NRP	Manager	0
24	32	12exemp	D9	new	NRP	Singer	0
24	47	12exemp	D5	old	NRP	Accountant	0
24	57	12exemp	D4	old	NRP	Engineer	0
24	70	12exemp	D10	new	NRP	Builder	0
24	77	12exemp	D3	old	NRP	Cleaner	1
24	85	12exemp	D11	new	NRP	Firefighter	0
24	97	12exemp	D6	old	NRP	Dentist	0
24	109	12exemp	D8	new	NRP	Driver	0
24	114	12exemp	D12	new	NRP	Scientist	0
24	8	12exemp	G5	old	RP-	Mercury	1
24	16	12exemp	G8	new	RP+	Copper	1
24	27	12exemp	G12	new	RP-	Lead	0
24	36	12exemp	G2	old	RP+	Silver	1
24	50	12exemp	G3	old	RP-	Aluminium	0
24	59	12exemp	G7	new	RP-	Steel	0
24	62	12exemp	G4	old	RP-	Bronze	1
24	78	12exemp	G10	new	RP-	Zinc	0
24	87	12exemp	G1	old	RP-	Gold	0
24	93	12exemp	G6	old	RP-	Nickel	0
24	107	12exemp	G11	new	RP+	Titanium	1
24	117	12exemp	G9	new	RP-	Platinum	0
24	4	12exemp	F9	new	NRP	Walking	1
24	20	12exemp	F4	old	NRP	Knitting	1
24	24	12exemp	F5	old	NRP	Cycling	0
24	38	12exemp	F7	new	NRP	Travelling	0
24	41	12exemp	F2	old	NRP	Gaming	1
24	55	12exemp	F8	new	NRP	Cooking	1
24	64	12exemp	F12	new	NRP	Movies	0
24	75	12exemp	F3	old	NRP	Drawing	0
24	89	12exemp	F1	old	NRP	Dancing	0
24	98	12exemp	F11	new	NRP	Shopping	1
24	110	12exemp	F6	old	NRP	Stamps	0
24	111	12exemp	F10	new	NRP	Fishing	0
24	5	12exemp	C7	new	RP-	Cedar	1
24	19	12exemp	C11	new	RP-	Sycamore	0
24	23	12exemp	C1	old	RP-	Oak	1
24	31	12exemp	C2	old	RP-	Palm	0
24	43	12exemp	C5	old	RP-	Birch	0
24	54	12exemp	C8	new	RP-	Spruce	0
24	69	12exemp	C4	old	RP-	Maple	0
24	71	12exemp	C9	new	RP+	Elm	0
24	81	12exemp	C3	old	RP+	Willow	0
24	91	12exemp	C6	old	RP-	Fir	0
24	101	12exemp	C10	new	RP-	Beech	0
24	116	12exemp	C12	new	RP+	Ash	1
24	9	12exemp	H4	old	RP-	Pistol	1
24	12	12exemp	H3	old	RP-	Bomb	1
24	25	12exemp	H7	new	RP+	Knife	1
24	40	12exemp	H11	new	RP-	Cannon	0
24	46	12exemp	H2	old	RP-	Rifle	1
24	60	12exemp	H6	old	RP+	Crossbow	0
24	63	12exemp	H9	new	RP-	Grenade	1
24	73	12exemp	H12	new	RP-	Missile	0
24	90	12exemp	H8	new	RP-	Spear	0
24	95	12exemp	H10	new	RP-	Bazooka	0
24	103	12exemp	H1	old	RP+	Sword	1
24	112	12exemp	H5	old	RP-	Tank	0
24	6	12exemp	B10	new	RP-	Trousers	1
24	14	12exemp	B8	new	RP+	Bracelet	1
24	28	12exemp	B6	old	RP-	Skirt	0
24	35	12exemp	B11	new	RP+	Boots	1
24	44	12exemp	B12	new	RP-	Hat	1
24	52	12exemp	B1	old	RP-	Shoes	0
24	66	12exemp	B2	old	RP-	Wallet	0
24	76	12exemp	B5	old	RP-	Gloves	0
24	84	12exemp	B4	old	RP-	Purse	0
24	96	12exemp	B9	new	RP-	Saddle	0
24	102	12exemp	B3	old	RP+	Belt	1
24	118	12exemp	B7	new	RP-	Sofa	0
24	7	12exemp	A2	old	NRP	Orange	1
24	18	12exemp	A1	old	NRP	Banana	1
24	30	12exemp	A5	old	NRP	Pineapple	0
24	34	12exemp	A4	old	NRP	Lemon	1
24	48	12exemp	A10	new	NRP	Mango	0
24	53	12exemp	A3	old	NRP	Strawberry	1
24	67	12exemp	A12	new	NRP	Cherry	0
24	80	12exemp	A8	new	NRP	Apricot	0
24	86	12exemp	A11	new	NRP	Watermelon	0
24	99	12exemp	A9	new	NRP	Kiwi	1
24	104	12exemp	A6	old	NRP	Raspberry	0
24	113	12exemp	A7	new	NRP	Grape	0
25	1	6exemp	I2	old	filler	Cockroach	1
25	17	6exemp	I1	old	filler	Beetle	0
25	29	6exemp	I9	new	filler	Dragonfly	0
25	39	6exemp	I8	new	filler	Worm	1
25	45	6exemp	I7	new	filler	Caterpillar	1
25	59	6exemp	I12	new	filler	Ant	1
25	9	6exemp	G10	new	NRP	Zinc	0
25	14	6exemp	G1	old	NRP	Gold	0
25	23	6exemp	G3	old	NRP	Aluminium	1
25	35	6exemp	G11	new	NRP	Titanium	0
25	50	6exemp	G9	new	NRP	Platinum	0
25	52	6exemp	G7	new	NRP	Steel	0
25	10	6exemp	F1	old	NRP	Dancing	0
25	11	6exemp	F6	old	NRP	Stamps	0
25	21	6exemp	F11	new	NRP	Shopping	0
25	38	6exemp	F5	old	NRP	Cycling	0
25	43	6exemp	F2	old	NRP	Gaming	0
25	51	6exemp	F7	new	NRP	Travelling	1
25	5	6exemp	D2	old	NRP	Lawyer	1
25	13	6exemp	D1	old	NRP	Nurse	1
25	24	6exemp	D5	old	NRP	Accountant	1
25	37	6exemp	D7	new	NRP	Manager	0
25	46	6exemp	D10	new	NRP	Builder	1
25	54	6exemp	D9	new	NRP	Singer	0
25	3	6exemp	E5	old	RP-	Rum	0
25	20	6exemp	E8	new	RP+	Wine	1
25	26	6exemp	E6	old	RP-	Gin	0
25	40	6exemp	E9	new	RP+	Tea	1
25	41	6exemp	E3	old	RP-	Juice	1
25	57	6exemp	E7	new	RP+	Beer	1
25	6	6exemp	C2	old	RP+	Palm	1
25	12	6exemp	C6	old	RP-	Fir	0
25	30	6exemp	C8	new	RP-	Spruce	0
25	31	6exemp	C9	new	RP-	Elm	0
25	49	6exemp	C12	new	RP+	Ash	0
25	58	6exemp	C11	new	RP+	Sycamore	0
25	8	6exemp	H3	old	RP-	Bomb	0
25	15	6exemp	H9	new	RP+	Grenade	1
25	22	6exemp	H10	new	RP+	Bazooka	1
25	33	6exemp	H2	old	RP+	Rifle	1
25	44	6exemp	H12	new	RP-	Missile	0
25	56	6exemp	H8	new	RP-	Spear	0
25	7	6exemp	A10	new	NRP	Mango	1
25	19	6exemp	A3	old	NRP	Strawberry	0
25	28	6exemp	A9	new	NRP	Kiwi	0
25	36	6exemp	A4	old	NRP	Lemon	0
25	47	6exemp	A1	old	NRP	Banana	1
25	53	6exemp	A6	old	NRP	Raspberry	0
25	4	6exemp	B12	new	RP-	Hat	1
25	16	6exemp	B11	new	RP+	Boots	1
25	27	6exemp	B6	old	RP+	Skirt	1
25	34	6exemp	B7	new	RP+	Sofa	1
25	48	6exemp	B3	old	RP-	Belt	1
25	55	6exemp	B8	new	RP-	Bracelet	0
26	2	12exemp	J4	old	filler	Salmon	1
[truncated: 4,481 more rows]

## Sheet: Experiment 4
Participant	Item Number	Group	Item Code	RIF status	Correct
1	55	1EX	J1	filler	0
1	56	1EX	J3	filler	0
1	57	1EX	J4	filler	1
1	58	1EX	J6	filler	0
1	59	1EX	J2	filler	1		1EX refers to Maximise Remembering in text
1	60	1EX	J5	filler	1		5EX refers to Maximise Forgetting in text
1	7	1EX	H6	RP-	1
1	8	1EX	H2	RP+	1
1	9	1EX	H1	RP-	1
1	10	1EX	H3	RP-	0
1	11	1EX	H5	RP-	1
1	12	1EX	H4	RP-	1
1	13	1EX	F3	RP-	1
1	14	1EX	F2	RP+	1
1	15	1EX	F1	RP-	1
1	16	1EX	F4	RP-	0
1	17	1EX	F5	RP-	1
1	18	1EX	F6	RP-	0
1	37	1EX	E6	NRP	1
1	38	1EX	E2	NRP	1
1	39	1EX	E4	NRP	1
1	40	1EX	E5	NRP	1
1	41	1EX	E3	NRP	1
1	42	1EX	E1	NRP	1
1	43	1EX	C4	NRP	1
1	44	1EX	C5	NRP	0
1	45	1EX	C3	NRP	1
1	46	1EX	C2	NRP	1
1	47	1EX	C1	NRP	0
1	48	1EX	C6	NRP	1
1	31	1EX	G5	NRP	0
1	32	1EX	G1	NRP	1
1	33	1EX	G3	NRP	0
1	34	1EX	G2	NRP	1
1	35	1EX	G6	NRP	0
1	36	1EX	G4	NRP	1
1	19	1EX	D2	RP+	1
1	20	1EX	D3	RP-	0
1	21	1EX	D6	RP-	1
1	22	1EX	D5	RP-	1
1	23	1EX	D4	RP-	1
1	24	1EX	D1	RP-	1
1	49	1EX	B3	NRP	1
1	50	1EX	B2	NRP	1
1	51	1EX	B1	NRP	1
1	52	1EX	B6	NRP	1
1	53	1EX	B4	NRP	1
1	54	1EX	B5	NRP	0
1	25	1EX	A1	RP-	1
1	26	1EX	A3	RP-	1
1	27	1EX	A5	RP+	1
1	28	1EX	A4	RP-	0
1	29	1EX	A2	RP-	0
1	30	1EX	A6	RP-	1
2	55	5EX	J3	filler	0
2	56	5EX	J4	filler	0
2	57	5EX	J5	filler	1
2	58	5EX	J6	filler	1
2	59	5EX	J2	filler	1
2	60	5EX	J1	filler	1
2	7	5EX	F2	RP+	1
2	8	5EX	F5	RP+	0
2	9	5EX	F6	RP+	1
2	10	5EX	F4	RP-	0
2	11	5EX	F3	RP+	1
2	12	5EX	F1	RP+	1
2	13	5EX	B2	RP+	0
2	14	5EX	B1	RP+	1
2	15	5EX	B6	RP-	0
2	16	5EX	B3	RP+	1
2	17	5EX	B4	RP+	1
2	18	5EX	B5	RP+	1
2	19	5EX	H1	RP+	1
2	20	5EX	H6	RP+	1
2	21	5EX	H4	RP-	1
2	22	5EX	H5	RP+	1
2	23	5EX	H3	RP+	1
2	24	5EX	H2	RP+	1
2	49	5EX	D2	NRP	1
2	50	5EX	D4	NRP	0
2	51	5EX	D6	NRP	0
2	52	5EX	D3	NRP	1
2	53	5EX	D1	NRP	1
2	54	5EX	D5	NRP	0
2	25	5EX	E3	RP+	0
2	26	5EX	E4	RP+	1
2	27	5EX	E5	RP+	0
2	28	5EX	E2	RP+	1
2	29	5EX	E1	RP-	1
2	30	5EX	E6	RP+	1
2	31	5EX	A6	NRP	0
2	32	5EX	A3	NRP	0
2	33	5EX	A2	NRP	1
2	34	5EX	A4	NRP	0
2	35	5EX	A5	NRP	1
2	36	5EX	A1	NRP	1
2	43	5EX	G1	NRP	1
2	44	5EX	G3	NRP	1
2	45	5EX	G6	NRP	0
2	46	5EX	G5	NRP	1
2	47	5EX	G2	NRP	1
2	48	5EX	G4	NRP	1
2	37	5EX	C2	NRP	1
2	38	5EX	C4	NRP	0
2	39	5EX	C1	NRP	1
2	40	5EX	C5	NRP	1
2	41	5EX	C3	NRP	0
2	42	5EX	C6	NRP	1
3	55	1EX	J2	filler	1
3	56	1EX	J1	filler	1
3	57	1EX	J6	filler	1
3	58	1EX	J5	filler	1
3	59	1EX	J4	filler	1
3	60	1EX	J3	filler	1
3	13	1EX	B6	RP-	1
3	14	1EX	B2	RP-	0
3	15	1EX	B5	RP-	1
3	16	1EX	B3	RP-	1
3	17	1EX	B1	RP-	0
3	18	1EX	B4	RP+	1
3	43	1EX	C5	NRP	0
3	44	1EX	C2	NRP	0
3	45	1EX	C3	NRP	1
3	46	1EX	C1	NRP	1
3	47	1EX	C4	NRP	0
3	48	1EX	C6	NRP	1
3	19	1EX	D1	RP-	1
3	20	1EX	D4	RP+	1
3	21	1EX	D6	RP-	1
3	22	1EX	D5	RP-	1
3	23	1EX	D3	RP-	1
3	24	1EX	D2	RP-	0
3	49	1EX	G6	NRP	1
3	50	1EX	G5	NRP	1
3	51	1EX	G3	NRP	1
3	52	1EX	G2	NRP	1
3	53	1EX	G4	NRP	1
3	54	1EX	G1	NRP	1
3	37	1EX	E4	NRP	1
3	38	1EX	E1	NRP	0
3	39	1EX	E5	NRP	1
3	40	1EX	E3	NRP	1
3	41	1EX	E6	NRP	1
3	42	1EX	E2	NRP	1
3	31	1EX	H5	NRP	1
3	32	1EX	H1	NRP	1
3	33	1EX	H4	NRP	0
3	34	1EX	H6	NRP	0
3	35	1EX	H2	NRP	1
3	36	1EX	H3	NRP	0
3	25	1EX	A1	RP-	1
3	26	1EX	A2	RP-	0
3	27	1EX	A5	RP-	1
3	28	1EX	A4	RP-	1
3	29	1EX	A3	RP-	1
3	30	1EX	A6	RP+	0
3	7	1EX	F2	RP+	0
3	8	1EX	F5	RP-	1
3	9	1EX	F3	RP-	1
3	10	1EX	F4	RP-	1
3	11	1EX	F1	RP-	1
3	12	1EX	F6	RP-	1
4	1	5EX	I3	filler	1
4	2	5EX	I6	filler	1
4	3	5EX	I5	filler	1
4	4	5EX	I2	filler	0
4	5	5EX	I4	filler	0
4	6	5EX	I1	filler	1
4	49	5EX	E6	NRP	1
4	50	5EX	E3	NRP	1
4	51	5EX	E4	NRP	1
4	52	5EX	E5	NRP	0
4	53	5EX	E2	NRP	1
4	54	5EX	E1	NRP	1
4	31	5EX	D4	NRP	1
4	32	5EX	D6	NRP	1
4	33	5EX	D1	NRP	1
4	34	5EX	D3	NRP	1
4	35	5EX	D2	NRP	1
4	36	5EX	D5	NRP	1
4	37	5EX	H2	NRP	0
4	38	5EX	H4	NRP	1
4	39	5EX	H6	NRP	1
4	40	5EX	H1	NRP	0
4	41	5EX	H5	NRP	1
4	42	5EX	H3	NRP	1
4	7	5EX	C2	RP+	1
4	8	5EX	C4	RP+	1
4	9	5EX	C6	RP-	0
4	10	5EX	C3	RP+	1
4	11	5EX	C1	RP+	1
4	12	5EX	C5	RP+	1
4	19	5EX	B3	RP+	0
4	20	5EX	B4	RP+	1
4	21	5EX	B6	RP+	1
4	22	5EX	B2	RP-	1
4	23	5EX	B5	RP+	1
4	24	5EX	B1	RP+	1
4	43	5EX	A1	NRP	1
4	44	5EX	A5	NRP	1
4	45	5EX	A6	NRP	1
4	46	5EX	A3	NRP	0
4	47	5EX	A4	NRP	0
4	48	5EX	A2	NRP	1
4	25	5EX	F1	RP+	1
4	26	5EX	F6	RP+	1
4	27	5EX	F4	RP-	1
4	28	5EX	F3	RP+	1
4	29	5EX	F5	RP+	1
4	30	5EX	F2	RP+	1
4	13	5EX	G2	RP+	0
4	14	5EX	G1	RP+	1
4	15	5EX	G5	RP-	1
4	16	5EX	G4	RP+	1
4	17	5EX	G6	RP+	0
4	18	5EX	G3	RP+	1
5	1	1EX	I5	filler	1
5	2	1EX	I3	filler	0
5	3	1EX	I6	filler	0
5	4	1EX	I2	filler	0
5	5	1EX	I4	filler	0
5	6	1EX	I1	filler	1
5	31	1EX	H4	NRP	1
5	32	1EX	H5	NRP	0
5	33	1EX	H2	NRP	1
5	34	1EX	H3	NRP	1
5	35	1EX	H6	NRP	1
5	36	1EX	H1	NRP	1
5	43	1EX	D6	NRP	0
5	44	1EX	D5	NRP	0
5	45	1EX	D1	NRP	1
5	46	1EX	D2	NRP	1
5	47	1EX	D4	NRP	1
5	48	1EX	D3	NRP	0
5	19	1EX	F5	RP-	1
5	20	1EX	F3	RP-	1
5	21	1EX	F6	RP-	1
5	22	1EX	F2	RP-	1
5	23	1EX	F4	RP+	1
5	24	1EX	F1	RP-	1
5	13	1EX	B1	RP-	0
5	14	1EX	B4	RP-	0
5	15	1EX	B3	RP-	0
5	16	1EX	B5	RP-	0
5	17	1EX	B2	RP+	1
5	18	1EX	B6	RP-	0
5	7	1EX	E6	RP-	0
5	8	1EX	E4	RP+	0
5	9	1EX	E5	RP-	1
5	10	1EX	E1	RP-	1
5	11	1EX	E2	RP-	1
5	12	1EX	E3	RP-	1
5	49	1EX	G3	NRP	1
5	50	1EX	G6	NRP	1
5	51	1EX	G5	NRP	1
5	52	1EX	G2	NRP	1
5	53	1EX	G1	NRP	1
5	54	1EX	G4	NRP	1
5	37	1EX	C5	NRP	1
5	38	1EX	C1	NRP	1
5	39	1EX	C6	NRP	0
5	40	1EX	C3	NRP	0
5	41	1EX	C4	NRP	0
5	42	1EX	C2	NRP	0
5	25	1EX	A3	RP-	1
5	26	1EX	A2	RP-	1
5	27	1EX	A5	RP+	1
5	28	1EX	A1	RP-	0
5	29	1EX	A6	RP-	0
5	30	1EX	A4	RP-	0
6	55	5EX	J3	filler	1
6	56	5EX	J4	filler	1
6	57	5EX	J1	filler	1
6	58	5EX	J6	filler	1
6	59	5EX	J5	filler	0
6	60	5EX	J2	filler	0
6	49	5EX	A4	NRP	0
6	50	5EX	A1	NRP	1
6	51	5EX	A3	NRP	1
6	52	5EX	A6	NRP	1
6	53	5EX	A2	NRP	1
6	54	5EX	A5	NRP	1
6	25	5EX	H3	RP+	1
6	26	5EX	H6	RP+	1
6	27	5EX	H5	RP+	1
6	28	5EX	H2	RP-	1
6	29	5EX	H1	RP+	1
6	30	5EX	H4	RP+	1
6	37	5EX	D6	NRP	1
6	38	5EX	D3	NRP	1
6	39	5EX	D4	NRP	1
6	40	5EX	D5	NRP	1
6	41	5EX	D2	NRP	1
6	42	5EX	D1	NRP	1
6	13	5EX	B2	RP-	0
6	14	5EX	B4	RP+	1
6	15	5EX	B6	RP+	1
6	16	5EX	B3	RP+	1
6	17	5EX	B5	RP+	1
6	18	5EX	B1	RP+	1
6	19	5EX	C5	RP+	1
6	20	5EX	C2	RP-	1
6	21	5EX	C4	RP+	1
6	22	5EX	C1	RP+	1
6	23	5EX	C3	RP+	0
6	24	5EX	C6	RP+	1
6	31	5EX	G2	NRP	1
6	32	5EX	G4	NRP	0
6	33	5EX	G3	NRP	0
6	34	5EX	G5	NRP	0
6	35	5EX	G1	NRP	1
6	36	5EX	G6	NRP	1
6	7	5EX	E4	RP+	1
6	8	5EX	E5	RP+	1
6	9	5EX	E6	RP+	1
6	10	5EX	E1	RP+	1
6	11	5EX	E2	RP-	0
6	12	5EX	E3	RP+	0
6	43	5EX	F4	NRP	1
6	44	5EX	F5	NRP	1
6	45	5EX	F3	NRP	1
6	46	5EX	F2	NRP	1
6	47	5EX	F1	NRP	0
6	48	5EX	F6	NRP	1
7	55	1EX	J2	filler	1
7	56	1EX	J4	filler	1
7	57	1EX	J6	filler	0
7	58	1EX	J5	filler	1
7	59	1EX	J3	filler	1
7	60	1EX	J1	filler	1
7	13	1EX	E3	RP-	1
7	14	1EX	E1	RP-	1
7	15	1EX	E5	RP-	1
7	16	1EX	E2	RP-	0
7	17	1EX	E6	RP+	1
7	18	1EX	E4	RP-	1
7	19	1EX	C2	RP-	1
7	20	1EX	C6	RP-	0
7	21	1EX	C4	RP-	1
7	22	1EX	C5	RP+	1
7	23	1EX	C3	RP-	0
7	24	1EX	C1	RP-	0
7	43	1EX	G3	NRP	1
7	44	1EX	G6	NRP	1
7	45	1EX	G5	NRP	1
7	46	1EX	G2	NRP	1
7	47	1EX	G4	NRP	1
7	48	1EX	G1	NRP	1
7	49	1EX	A3	NRP	0
7	50	1EX	A6	NRP	1
7	51	1EX	A4	NRP	1
7	52	1EX	A2	NRP	0
7	53	1EX	A1	NRP	1
7	54	1EX	A5	NRP	1
7	25	1EX	D1	RP-	1
7	26	1EX	D5	RP-	1
7	27	1EX	D3	RP-	0
7	28	1EX	D4	RP-	0
7	29	1EX	D2	RP+	1
7	30	1EX	D6	RP-	0
7	7	1EX	H1	RP+	1
7	8	1EX	H5	RP-	1
7	9	1EX	H2	RP-	0
7	10	1EX	H6	RP-	0
7	11	1EX	H3	RP-	0
7	12	1EX	H4	RP-	0
7	31	1EX	B1	NRP	0
7	32	1EX	B2	NRP	0
7	33	1EX	B6	NRP	0
7	34	1EX	B5	NRP	0
7	35	1EX	B4	NRP	0
7	36	1EX	B3	NRP	1
7	37	1EX	F2	NRP	1
7	38	1EX	F6	NRP	1
7	39	1EX	F5	NRP	1
7	40	1EX	F1	NRP	0
7	41	1EX	F3	NRP	1
7	42	1EX	F4	NRP	1
8	55	5EX	J5	filler	1
8	56	5EX	J3	filler	1
8	57	5EX	J2	filler	1
8	58	5EX	J4	filler	0
8	59	5EX	J6	filler	1
8	60	5EX	J1	filler	0
8	37	5EX	F1	NRP	1
8	38	5EX	F3	NRP	0
8	39	5EX	F4	NRP	1
8	40	5EX	F2	NRP	1
8	41	5EX	F5	NRP	1
8	42	5EX	F6	NRP	1
8	31	5EX	A1	NRP	0
8	32	5EX	A6	NRP	1
8	33	5EX	A2	NRP	1
8	34	5EX	A3	NRP	0
8	35	5EX	A5	NRP	0
8	36	5EX	A4	NRP	1
8	7	5EX	E2	RP+	1
8	8	5EX	E3	RP+	0
8	9	5EX	E4	RP+	1
8	10	5EX	E1	RP-	0
8	11	5EX	E5	RP+	1
8	12	5EX	E6	RP+	0
8	49	5EX	D5	NRP	1
8	50	5EX	D1	NRP	1
8	51	5EX	D4	NRP	0
8	52	5EX	D3	NRP	0
8	53	5EX	D6	NRP	0
8	54	5EX	D2	NRP	1
8	13	5EX	H2	RP-	0
8	14	5EX	H4	RP+	1
8	15	5EX	H1	RP+	0
8	16	5EX	H5	RP+	1
8	17	5EX	H3	RP+	1
8	18	5EX	H6	RP+	1
8	25	5EX	G5	RP-	0
8	26	5EX	G6	RP+	1
8	27	5EX	G1	RP+	1
8	28	5EX	G4	RP+	1
8	29	5EX	G3	RP+	0
8	30	5EX	G2	RP+	0
8	43	5EX	B5	NRP	1
8	44	5EX	B2	NRP	0
8	45	5EX	B4	NRP	0
8	46	5EX	B3	NRP	1
8	47	5EX	B1	NRP	1
8	48	5EX	B6	NRP	0
8	19	5EX	C6	RP+	1
8	20	5EX	C4	RP+	1
8	21	5EX	C3	RP-	1
8	22	5EX	C2	RP+	0
8	23	5EX	C5	RP+	0
8	24	5EX	C1	RP+	1
9	55	1EX	J1	filler	1
9	56	1EX	J3	filler	1
9	57	1EX	J4	filler	1
9	58	1EX	J2	filler	0
9	59	1EX	J5	filler	1
9	60	1EX	J6	filler	1
9	31	1EX	A1	NRP	0
9	32	1EX	A3	NRP	1
9	33	1EX	A5	NRP	1
9	34	1EX	A6	NRP	1
9	35	1EX	A2	NRP	1
9	36	1EX	A4	NRP	1
9	37	1EX	C5	NRP	1
9	38	1EX	C2	NRP	0
9	39	1EX	C3	NRP	1
9	40	1EX	C4	NRP	1
9	41	1EX	C1	NRP	0
9	42	1EX	C6	NRP	0
9	19	1EX	H1	RP-	0
9	20	1EX	H2	RP-	1
9	21	1EX	H4	RP-	1
9	22	1EX	H3	RP-	0
9	23	1EX	H5	RP-	1
9	24	1EX	H6	RP+	1
9	49	1EX	E3	NRP	1
9	50	1EX	E6	NRP	1
9	51	1EX	E1	NRP	1
9	52	1EX	E2	NRP	1
9	53	1EX	E4	NRP	1
9	54	1EX	E5	NRP	1
9	13	1EX	D2	RP+	1
9	14	1EX	D5	RP-	0
9	15	1EX	D4	RP-	0
9	16	1EX	D1	RP-	1
9	17	1EX	D6	RP-	0
9	18	1EX	D3	RP-	1
9	43	1EX	G6	NRP	1
9	44	1EX	G5	NRP	1
9	45	1EX	G1	NRP	0
9	46	1EX	G2	NRP	1
9	47	1EX	G3	NRP	1
9	48	1EX	G4	NRP	1
9	25	1EX	B4	RP-	0
9	26	1EX	B2	RP-	1
9	27	1EX	B5	RP+	0
9	28	1EX	B6	RP-	1
9	29	1EX	B3	RP-	1
9	30	1EX	B1	RP-	1
9	7	1EX	F5	RP+	1
9	8	1EX	F4	RP-	1
9	9	1EX	F3	RP-	0
9	10	1EX	F1	RP-	0
9	11	1EX	F6	RP-	1
9	12	1EX	F2	RP-	1
10	55	5EX	J4	filler	1
10	56	5EX	J2	filler	1
10	57	5EX	J6	filler	0
10	58	5EX	J1	filler	0
10	59	5EX	J5	filler	1
10	60	5EX	J3	filler	1
10	7	5EX	B1	RP+	1
10	8	5EX	B6	RP+	1
10	9	5EX	B3	RP-	0
10	10	5EX	B5	RP+	1
10	11	5EX	B4	RP+	1
10	12	5EX	B2	RP+	1
10	43	5EX	E4	NRP	1
10	44	5EX	E6	NRP	1
10	45	5EX	E2	NRP	1
10	46	5EX	E3	NRP	1
10	47	5EX	E5	NRP	1
10	48	5EX	E1	NRP	1
10	49	5EX	D1	NRP	0
10	50	5EX	D3	NRP	1
10	51	5EX	D2	NRP	1
10	52	5EX	D6	NRP	0
10	53	5EX	D4	NRP	1
10	54	5EX	D5	NRP	1
10	37	5EX	H4	NRP	1
10	38	5EX	H3	NRP	1
10	39	5EX	H1	NRP	1
10	40	5EX	H6	NRP	0
10	41	5EX	H5	NRP	1
10	42	5EX	H2	NRP	1
10	31	5EX	C2	NRP	1
10	32	5EX	C5	NRP	0
10	33	5EX	C4	NRP	0
10	34	5EX	C1	NRP	1
10	35	5EX	C6	NRP	1
10	36	5EX	C3	NRP	1
10	19	5EX	F6	RP+	1
10	20	5EX	F5	RP+	1
10	21	5EX	F3	RP+	1
10	22	5EX	F2	RP+	1
10	23	5EX	F4	RP-	1
10	24	5EX	F1	RP+	1
10	25	5EX	A3	RP+	1
10	26	5EX	A2	RP+	1
10	27	5EX	A6	RP+	1
10	28	5EX	A5	RP+	1
10	29	5EX	A1	RP+	1
10	30	5EX	A4	RP-	1
10	13	5EX	G6	RP+	1
10	14	5EX	G5	RP+	0
10	15	5EX	G4	RP+	1
10	16	5EX	G2	RP+	1
10	17	5EX	G3	RP-	1
10	18	5EX	G1	RP+	1
11	55	1EX	J6	filler	1
11	56	1EX	J4	filler	0
11	57	1EX	J3	filler	1
11	58	1EX	J2	filler	1
11	59	1EX	J5	filler	0
11	60	1EX	J1	filler	1
11	25	1EX	H1	RP+	0
11	26	1EX	H6	RP-	1
11	27	1EX	H3	RP-	1
11	28	1EX	H2	RP-	1
11	29	1EX	H5	RP-	1
11	30	1EX	H4	RP-	1
11	7	1EX	E2	RP-	1
11	8	1EX	E5	RP-	1
11	9	1EX	E4	RP-	1
11	10	1EX	E6	RP+	1
11	11	1EX	E3	RP-	1
11	12	1EX	E1	RP-	1
11	37	1EX	C4	NRP	0
11	38	1EX	C2	NRP	0
11	39	1EX	C5	NRP	1
11	40	1EX	C1	NRP	1
11	41	1EX	C6	NRP	1
11	42	1EX	C3	NRP	1
11	43	1EX	B6	NRP	0
11	44	1EX	B2	NRP	1
11	45	1EX	B1	NRP	1
11	46	1EX	B5	NRP	1
11	47	1EX	B3	NRP	1
11	48	1EX	B4	NRP	1
11	31	1EX	D2	NRP	0
11	32	1EX	D1	NRP	0
11	33	1EX	D5	NRP	1
11	34	1EX	D6	NRP	1
11	35	1EX	D4	NRP	1
11	36	1EX	D3	NRP	1
11	13	1EX	A2	RP-	1
11	14	1EX	A6	RP-	1
11	15	1EX	A5	RP-	1
11	16	1EX	A4	RP-	1
11	17	1EX	A3	RP-	1
11	18	1EX	A1	RP+	1
11	49	1EX	G2	NRP	1
11	50	1EX	G4	NRP	1
11	51	1EX	G6	NRP	0
11	52	1EX	G3	NRP	1
11	53	1EX	G5	NRP	1
11	54	1EX	G1	NRP	1
11	19	1EX	F4	RP-	1
11	20	1EX	F5	RP-	1
11	21	1EX	F2	RP+	1
11	22	1EX	F1	RP-	1
11	23	1EX	F6	RP-	1
11	24	1EX	F3	RP-	1
12	1	5EX	I6	filler	1
12	2	5EX	I5	filler	1
12	3	5EX	I4	filler	1
12	4	5EX	I1	filler	1
12	5	5EX	I2	filler	1
12	6	5EX	I3	filler	1
12	25	5EX	C4	RP+	1
12	26	5EX	C2	RP+	1
12	27	5EX	C5	RP+	1
12	28	5EX	C6	RP+	1
12	29	5EX	C3	RP+	1
12	30	5EX	C1	RP-	1
12	19	5EX	H1	RP+	1
12	20	5EX	H2	RP-	0
12	21	5EX	H3	RP+	0
12	22	5EX	H6	RP+	1
12	23	5EX	H4	RP+	1
12	24	5EX	H5	RP+	1
12	49	5EX	E6	NRP	0
12	50	5EX	E3	NRP	1
12	51	5EX	E5	NRP	1
12	52	5EX	E4	NRP	1
12	53	5EX	E1	NRP	1
12	54	5EX	E2	NRP	1
12	37	5EX	D5	NRP	1
12	38	5EX	D3	NRP	0
12	39	5EX	D6	NRP	1
12	40	5EX	D2	NRP	0
12	41	5EX	D4	NRP	0
12	42	5EX	D1	NRP	1
12	7	5EX	F3	RP+	1
12	8	5EX	F6	RP+	0
12	9	5EX	F5	RP+	1
12	10	5EX	F2	RP+	1
12	11	5EX	F4	RP+	1
12	12	5EX	F1	RP-	1
12	13	5EX	G1	RP+	1
12	14	5EX	G5	RP+	1
12	15	5EX	G3	RP+	1
12	16	5EX	G6	RP-	0
12	17	5EX	G2	RP+	1
12	18	5EX	G4	RP+	1
12	43	5EX	B2	NRP	1
12	44	5EX	B4	NRP	1
12	45	5EX	B1	NRP	1
12	46	5EX	B3	NRP	1
12	47	5EX	B5	NRP	1
12	48	5EX	B6	NRP	0
12	31	5EX	A3	NRP	1
12	32	5EX	A2	NRP	1
12	33	5EX	A1	NRP	1
12	34	5EX	A6	NRP	0
12	35	5EX	A4	NRP	0
12	36	5EX	A5	NRP	1
13	55	1EX	J5	filler	1
13	56	1EX	J2	filler	1
13	57	1EX	J4	filler	0
13	58	1EX	J6	filler	1
13	59	1EX	J1	filler	1
13	60	1EX	J3	filler	0
13	49	1EX	F2	NRP	1
13	50	1EX	F1	NRP	1
13	51	1EX	F4	NRP	1
13	52	1EX	F6	NRP	1
13	53	1EX	F5	NRP	0
13	54	1EX	F3	NRP	1
13	43	1EX	C1	NRP	1
13	44	1EX	C5	NRP	0
13	45	1EX	C6	NRP	0
13	46	1EX	C2	NRP	0
13	47	1EX	C4	NRP	1
13	48	1EX	C3	NRP	0
13	19	1EX	G3	RP+	1
13	20	1EX	G1	RP-	0
13	21	1EX	G6	RP-	1
13	22	1EX	G5	RP-	0
13	23	1EX	G2	RP-	1
13	24	1EX	G4	RP-	1
13	13	1EX	B4	RP-	0
13	14	1EX	B2	RP-	0
13	15	1EX	B3	RP+	0
13	16	1EX	B5	RP-	0
13	17	1EX	B1	RP-	0
13	18	1EX	B6	RP-	1
13	31	1EX	H4	NRP	0
13	32	1EX	H5	NRP	0
13	33	1EX	H6	NRP	0
13	34	1EX	H1	NRP	1
13	35	1EX	H3	NRP	0
13	36	1EX	H2	NRP	1
13	25	1EX	D3	RP-	0
13	26	1EX	D1	RP+	1
13	27	1EX	D2	RP-	1
13	28	1EX	D6	RP-	0
13	29	1EX	D4	RP-	1
13	30	1EX	D5	RP-	0
13	37	1EX	A4	NRP	0
13	38	1EX	A1	NRP	1
13	39	1EX	A3	NRP	0
13	40	1EX	A5	NRP	1
13	41	1EX	A6	NRP	1
13	42	1EX	A2	NRP	0
13	7	1EX	E2	RP-	0
13	8	1EX	E5	RP-	1
13	9	1EX	E4	RP-	1
13	10	1EX	E1	RP+	0
13	11	1EX	E3	RP-	0
13	12	1EX	E6	RP-	1
14	55	5EX	J1	filler	0
14	56	5EX	J5	filler	0
14	57	5EX	J6	filler	1
14	58	5EX	J3	filler	1
14	59	5EX	J2	filler	1
14	60	5EX	J4	filler	1
14	43	5EX	A4	NRP	1
14	44	5EX	A2	NRP	0
14	45	5EX	A5	NRP	0
14	46	5EX	A6	NRP	1
14	47	5EX	A3	NRP	0
14	48	5EX	A1	NRP	1
14	37	5EX	H2	NRP	0
14	38	5EX	H6	NRP	1
14	39	5EX	H1	NRP	1
14	40	5EX	H3	NRP	1
14	41	5EX	H4	NRP	1
14	42	5EX	H5	NRP	0
14	25	5EX	C1	RP+	1
14	26	5EX	C6	RP+	0
14	27	5EX	C2	RP+	1
14	28	5EX	C4	RP+	1
14	29	5EX	C5	RP+	1
14	30	5EX	C3	RP-	0
14	49	5EX	G3	NRP	1
14	50	5EX	G2	NRP	1
14	51	5EX	G6	NRP	0
14	52	5EX	G5	NRP	1
14	53	5EX	G4	NRP	0
14	54	5EX	G1	NRP	0
14	13	5EX	E6	RP+	0
14	14	5EX	E1	RP+	0
14	15	5EX	E4	RP-	0
14	16	5EX	E5	RP+	0
14	17	5EX	E3	RP+	1
14	18	5EX	E2	RP+	1
14	19	5EX	B2	RP+	1
14	20	5EX	B3	RP+	1
14	21	5EX	B1	RP+	0
14	22	5EX	B4	RP+	1
14	23	5EX	B6	RP-	0
14	24	5EX	B5	RP+	1
14	7	5EX	D2	RP+	0
14	8	5EX	D6	RP+	1
14	9	5EX	D3	RP+	1
14	10	5EX	D4	RP+	0
14	11	5EX	D5	RP-	1
14	12	5EX	D1	RP+	1
14	31	5EX	F5	NRP	0
14	32	5EX	F1	NRP	1
14	33	5EX	F4	NRP	1
14	34	5EX	F3	NRP	1
14	35	5EX	F2	NRP	1
14	36	5EX	F6	NRP	0
15	55	1EX	J1	filler	0
15	56	1EX	J3	filler	1
15	57	1EX	J6	filler	0
15	58	1EX	J4	filler	1
15	59	1EX	J5	filler	1
15	60	1EX	J2	filler	0
15	37	1EX	D4	NRP	0
15	38	1EX	D1	NRP	1
15	39	1EX	D3	NRP	1
15	40	1EX	D6	NRP	0
15	41	1EX	D2	NRP	1
15	42	1EX	D5	NRP	0
15	25	1EX	F1	RP-	1
15	26	1EX	F5	RP-	1
15	27	1EX	F6	RP-	1
15	28	1EX	F3	RP+	1
15	29	1EX	F4	RP-	1
15	30	1EX	F2	RP-	0
15	43	1EX	H1	NRP	0
15	44	1EX	H6	NRP	0
15	45	1EX	H3	NRP	1
15	46	1EX	H4	NRP	0
15	47	1EX	H5	NRP	1
15	48	1EX	H2	NRP	1
15	49	1EX	G1	NRP	1
15	50	1EX	G4	NRP	1
15	51	1EX	G3	NRP	1
15	52	1EX	G6	NRP	1
15	53	1EX	G2	NRP	1
15	54	1EX	G5	NRP	1
15	13	1EX	E5	RP-	0
15	14	1EX	E3	RP-	1
15	15	1EX	E6	RP+	1
15	16	1EX	E1	RP-	1
15	17	1EX	E4	RP-	0
15	18	1EX	E2	RP-	1
15	31	1EX	C1	NRP	0
15	32	1EX	C6	NRP	1
15	33	1EX	C4	NRP	1
15	34	1EX	C2	NRP	1
15	35	1EX	C5	NRP	1
15	36	1EX	C3	NRP	0
15	19	1EX	A1	RP-	1
15	20	1EX	A6	RP-	1
15	21	1EX	A5	RP+	0
15	22	1EX	A3	RP-	1
15	23	1EX	A2	RP-	1
15	24	1EX	A4	RP-	1
15	7	1EX	B3	RP-	1
15	8	1EX	B1	RP-	1
15	9	1EX	B4	RP-	1
15	10	1EX	B6	RP-	0
15	11	1EX	B2	RP+	1
15	12	1EX	B5	RP-	0
16	55	5EX	J2	filler	1
16	56	5EX	J1	filler	0
16	57	5EX	J6	filler	1
16	58	5EX	J4	filler	1
16	59	5EX	J5	filler	0
16	60	5EX	J3	filler	0
16	49	5EX	G3	NRP	1
16	50	5EX	G1	NRP	1
16	51	5EX	G4	NRP	0
16	52	5EX	G6	NRP	1
16	53	5EX	G5	NRP	0
16	54	5EX	G2	NRP	1
16	7	5EX	E1	RP+	1
16	8	5EX	E6	RP+	0
16	9	5EX	E2	RP+	0
16	10	5EX	E4	RP+	1
16	11	5EX	E5	RP-	0
16	12	5EX	E3	RP+	1
16	25	5EX	D1	RP+	0
16	26	5EX	D4	RP+	1
16	27	5EX	D6	RP+	1
16	28	5EX	D5	RP+	0
16	29	5EX	D3	RP+	1
16	30	5EX	D2	RP-	0
16	13	5EX	H5	RP+	1
16	14	5EX	H2	RP+	1
16	15	5EX	H3	RP+	1
16	16	5EX	H4	RP-	0
16	17	5EX	H1	RP+	0
16	18	5EX	H6	RP+	0
16	43	5EX	F1	NRP	1
16	44	5EX	F6	NRP	0
16	45	5EX	F5	NRP	1
16	46	5EX	F3	NRP	1
16	47	5EX	F4	NRP	1
16	48	5EX	F2	NRP	1
16	31	5EX	B4	NRP	0
16	32	5EX	B2	NRP	0
16	33	5EX	B5	NRP	0
16	34	5EX	B1	NRP	0
16	35	5EX	B3	NRP	1
16	36	5EX	B6	NRP	1
16	19	5EX	A6	RP+	0
16	20	5EX	A4	RP+	1
16	21	5EX	A1	RP+	1
16	22	5EX	A2	RP-	0
16	23	5EX	A5	RP+	0
16	24	5EX	A3	RP+	0
16	37	5EX	C6	NRP	0
16	38	5EX	C1	NRP	0
16	39	5EX	C2	NRP	1
16	40	5EX	C5	NRP	1
16	41	5EX	C3	NRP	1
16	42	5EX	C4	NRP	1
17	1	1EX	I2	filler	1
17	2	1EX	I4	filler	1
17	3	1EX	I6	filler	1
17	4	1EX	I1	filler	0
17	5	1EX	I5	filler	0
17	6	1EX	I3	filler	0
17	49	1EX	G2	NRP	0
17	50	1EX	G6	NRP	1
17	51	1EX	G1	NRP	1
17	52	1EX	G3	NRP	1
17	53	1EX	G5	NRP	1
17	54	1EX	G4	NRP	0
17	25	1EX	H4	RP-	0
17	26	1EX	H1	RP-	0
17	27	1EX	H2	RP-	1
17	28	1EX	H3	RP-	1
17	29	1EX	H5	RP+	1
17	30	1EX	H6	RP-	1
17	7	1EX	D3	RP-	1
17	8	1EX	D4	RP-	1
17	9	1EX	D5	RP-	1
17	10	1EX	D6	RP+	1
17	11	1EX	D2	RP-	1
17	12	1EX	D1	RP-	0
17	31	1EX	E1	NRP	0
17	32	1EX	E3	NRP	0
17	33	1EX	E4	NRP	1
17	34	1EX	E6	NRP	1
17	35	1EX	E5	NRP	1
17	36	1EX	E2	NRP	0
17	13	1EX	B1	RP-	1
17	14	1EX	B5	RP+	1
17	15	1EX	B3	RP-	1
17	16	1EX	B4	RP-	0
17	17	1EX	B2	RP-	1
17	18	1EX	B6	RP-	0
17	37	1EX	C4	NRP	1
17	38	1EX	C5	NRP	0
17	39	1EX	C6	NRP	1
17	40	1EX	C2	NRP	1
17	41	1EX	C1	NRP	0
17	42	1EX	C3	NRP	0
17	19	1EX	F5	RP-	1
17	20	1EX	F4	RP-	1
17	21	1EX	F1	RP+	1
17	22	1EX	F3	RP-	1
17	23	1EX	F6	RP-	1
17	24	1EX	F2	RP-	1
17	43	1EX	A6	NRP	0
17	44	1EX	A4	NRP	1
17	45	1EX	A3	NRP	1
17	46	1EX	A1	NRP	0
17	47	1EX	A2	NRP	1
17	48	1EX	A5	NRP	0
18	1	5EX	I2	filler	1
18	2	5EX	I5	filler	0
18	3	5EX	I3	filler	1
18	4	5EX	I1	filler	0
18	5	5EX	I6	filler	1
18	6	5EX	I4	filler	0
18	49	5EX	B5	NRP	0
18	50	5EX	B4	NRP	1
18	51	5EX	B1	NRP	1
18	52	5EX	B2	NRP	1
18	53	5EX	B6	NRP	0
18	54	5EX	B3	NRP	0
18	37	5EX	F6	NRP	0
18	38	5EX	F1	NRP	1
18	39	5EX	F4	NRP	1
18	40	5EX	F2	NRP	1
18	41	5EX	F5	NRP	1
18	42	5EX	F3	NRP	1
18	19	5EX	A2	RP+	1
18	20	5EX	A4	RP-	0
18	21	5EX	A5	RP+	0
18	22	5EX	A3	RP+	1
18	23	5EX	A6	RP+	0
18	24	5EX	A1	RP+	1
18	13	5EX	E5	RP+	1
18	14	5EX	E2	RP+	1
18	15	5EX	E6	RP+	1
18	16	5EX	E3	RP-	0
18	17	5EX	E1	RP+	1
18	18	5EX	E4	RP+	0
18	31	5EX	D4	NRP	0
18	32	5EX	D1	NRP	1
18	33	5EX	D3	NRP	1
18	34	5EX	D2	NRP	0
18	35	5EX	D6	NRP	0
18	36	5EX	D5	NRP	1
18	7	5EX	H2	RP+	1
18	8	5EX	H6	RP-	1
18	9	5EX	H3	RP+	1
18	10	5EX	H4	RP+	0
18	11	5EX	H5	RP+	0
18	12	5EX	H1	RP+	1
18	25	5EX	G6	RP+	0
18	26	5EX	G4	RP+	1
18	27	5EX	G5	RP+	1
18	28	5EX	G3	RP+	1
18	29	5EX	G2	RP-	0
18	30	5EX	G1	RP+	1
18	43	5EX	C5	NRP	0
18	44	5EX	C4	NRP	1
18	45	5EX	C6	NRP	0
18	46	5EX	C2	NRP	0
18	47	5EX	C1	NRP	1
18	48	5EX	C3	NRP	0
19	1	1EX	I1	filler	1
19	2	1EX	I3	filler	1
19	3	1EX	I6	filler	0
19	4	1EX	I4	filler	1
19	5	1EX	I5	filler	1
19	6	1EX	I2	filler	1
19	43	1EX	G6	NRP	1
19	44	1EX	G2	NRP	1
19	45	1EX	G3	NRP	1
19	46	1EX	G5	NRP	1
19	47	1EX	G4	NRP	0
19	48	1EX	G1	NRP	1
19	25	1EX	A5	RP-	0
19	26	1EX	A6	RP-	1
19	27	1EX	A2	RP-	0
19	28	1EX	A4	RP-	1
19	29	1EX	A1	RP+	1
19	30	1EX	A3	RP-	1
19	49	1EX	B4	NRP	0
19	50	1EX	B2	NRP	1
19	51	1EX	B6	NRP	0
19	52	1EX	B1	NRP	1
19	53	1EX	B3	NRP	1
19	54	1EX	B5	NRP	0
19	19	1EX	D5	RP-	1
19	20	1EX	D3	RP-	1
19	21	1EX	D6	RP-	1
19	22	1EX	D4	RP+	1
19	23	1EX	D1	RP-	1
19	24	1EX	D2	RP-	0
19	37	1EX	C6	NRP	1
19	38	1EX	C3	NRP	0
19	39	1EX	C1	NRP	0
19	40	1EX	C2	NRP	0
19	41	1EX	C4	NRP	0
19	42	1EX	C5	NRP	1
19	31	1EX	H1	NRP	1
19	32	1EX	H3	NRP	1
19	33	1EX	H5	NRP	1
19	34	1EX	H4	NRP	0
19	35	1EX	H2	NRP	1
19	36	1EX	H6	NRP	1
19	13	1EX	E5	RP-	0
19	14	1EX	E3	RP+	1
19	15	1EX	E6	RP-	0
19	16	1EX	E1	RP-	1
19	17	1EX	E4	RP-	0
19	18	1EX	E2	RP-	1
19	7	1EX	F5	RP-	0
19	8	1EX	F2	RP+	1
19	9	1EX	F6	RP-	1
19	10	1EX	F1	RP-	1
19	11	1EX	F3	RP-	0
19	12	1EX	F4	RP-	1
20	1	5EX	I5	filler	0
20	2	5EX	I3	filler	1
20	3	5EX	I6	filler	1
20	4	5EX	I1	filler	1
20	5	5EX	I2	filler	1
20	6	5EX	I4	filler	0
20	37	5EX	G3	NRP	0
20	38	5EX	G1	NRP	0
20	39	5EX	G4	NRP	0
20	40	5EX	G5	NRP	1
20	41	5EX	G6	NRP	1
20	42	5EX	G2	NRP	1
20	49	5EX	H5	NRP	1
20	50	5EX	H6	NRP	1
20	51	5EX	H3	NRP	1
20	52	5EX	H1	NRP	1
20	53	5EX	H4	NRP	1
20	54	5EX	H2	NRP	1
20	31	5EX	E1	NRP	1
20	32	5EX	E4	NRP	1
20	33	5EX	E5	NRP	1
20	34	5EX	E2	NRP	1
20	35	5EX	E3	NRP	1
20	36	5EX	E6	NRP	1
20	43	5EX	D2	NRP	1
20	44	5EX	D4	NRP	1
20	45	5EX	D6	NRP	1
20	46	5EX	D5	NRP	0
20	47	5EX	D3	NRP	1
20	48	5EX	D1	NRP	1
20	25	5EX	A5	RP+	0
20	26	5EX	A1	RP+	1
20	27	5EX	A4	RP+	0
20	28	5EX	A3	RP-	0
20	29	5EX	A2	RP+	1
20	30	5EX	A6	RP+	1
20	7	5EX	B6	RP+	1
20	8	5EX	B3	RP+	1
20	9	5EX	B1	RP+	1
20	10	5EX	B4	RP+	1
20	11	5EX	B2	RP-	1
20	12	5EX	B5	RP+	1
20	13	5EX	C5	RP-	0
20	14	5EX	C1	RP+	1
20	15	5EX	C6	RP+	1
20	16	5EX	C3	RP+	1
20	17	5EX	C2	RP+	1
20	18	5EX	C4	RP+	0
20	19	5EX	F2	RP+	1
20	20	5EX	F3	RP+	1
20	21	5EX	F5	RP-	1
20	22	5EX	F1	RP+	1
20	23	5EX	F6	RP+	1
20	24	5EX	F4	RP+	1
21	55	1EX	J6	filler	1
21	56	1EX	J3	filler	1
21	57	1EX	J1	filler	0
21	58	1EX	J2	filler	0
21	59	1EX	J5	filler	1
21	60	1EX	J4	filler	0
21	7	1EX	D3	RP-	0
21	8	1EX	D5	RP-	0
21	9	1EX	D6	RP-	1
21	10	1EX	D2	RP-	1
21	11	1EX	D1	RP-	0
21	12	1EX	D4	RP+	1
21	31	1EX	C5	NRP	0
21	32	1EX	C6	NRP	1
21	33	1EX	C3	NRP	0
21	34	1EX	C1	NRP	0
21	35	1EX	C2	NRP	1
21	36	1EX	C4	NRP	1
21	37	1EX	G4	NRP	1
21	38	1EX	G1	NRP	1
21	39	1EX	G3	NRP	1
21	40	1EX	G2	NRP	0
21	41	1EX	G5	NRP	1
21	42	1EX	G6	NRP	0
21	19	1EX	B4	RP-	0
21	20	1EX	B6	RP-	0
21	21	1EX	B2	RP-	1
21	22	1EX	B1	RP-	0
21	23	1EX	B5	RP+	1
21	24	1EX	B3	RP-	1
21	43	1EX	H3	NRP	1
21	44	1EX	H2	NRP	0
21	45	1EX	H1	NRP	0
21	46	1EX	H5	NRP	0
21	47	1EX	H4	NRP	0
21	48	1EX	H6	NRP	1
21	13	1EX	E3	RP-	0
21	14	1EX	E1	RP-	0
21	15	1EX	E4	RP-	0
21	16	1EX	E6	RP-	1
21	17	1EX	E5	RP-	1
21	18	1EX	E2	RP+	1
21	25	1EX	F2	RP-	1
21	26	1EX	F6	RP-	1
21	27	1EX	F4	RP-	1
21	28	1EX	F5	RP-	1
21	29	1EX	F3	RP-	0
21	30	1EX	F1	RP+	1
21	49	1EX	A2	NRP	0
21	50	1EX	A4	NRP	1
21	51	1EX	A6	NRP	0
21	52	1EX	A3	NRP	1
21	53	1EX	A5	NRP	0
21	54	1EX	A1	NRP	1
22	55	5EX	J2	filler	0
22	56	5EX	J3	filler	1
22	57	5EX	J6	filler	1
22	58	5EX	J5	filler	0
22	59	5EX	J1	filler	1
22	60	5EX	J4	filler	1
22	49	5EX	H5	NRP	0
22	50	5EX	H4	NRP	1
22	51	5EX	H1	NRP	0
22	52	5EX	H2	NRP	1
22	53	5EX	H3	NRP	1
22	54	5EX	H6	NRP	1
22	13	5EX	G4	RP+	1
22	14	5EX	G1	RP+	1
22	15	5EX	G2	RP+	1
22	16	5EX	G6	RP+	1
22	17	5EX	G3	RP+	1
22	18	5EX	G5	RP-	1
22	37	5EX	B2	NRP	0
22	38	5EX	B3	NRP	1
22	39	5EX	B6	NRP	0
22	40	5EX	B5	NRP	1
22	41	5EX	B1	NRP	1
22	42	5EX	B4	NRP	0
22	31	5EX	F3	NRP	1
22	32	5EX	F2	NRP	0
22	33	5EX	F4	NRP	1
22	34	5EX	F1	NRP	1
22	35	5EX	F5	NRP	1
22	36	5EX	F6	NRP	1
22	7	5EX	C3	RP+	0
22	8	5EX	C6	RP+	0
22	9	5EX	C1	RP+	0
22	10	5EX	C4	RP-	1
22	11	5EX	C2	RP+	1
22	12	5EX	C5	RP+	0
22	25	5EX	A6	RP+	0
22	26	5EX	A4	RP+	1
22	27	5EX	A2	RP+	0
22	28	5EX	A1	RP+	1
22	29	5EX	A3	RP+	1
22	30	5EX	A5	RP-	0
22	19	5EX	D1	RP-	1
22	20	5EX	D5	RP+	1
22	21	5EX	D4	RP+	1
22	22	5EX	D6	RP+	1
22	23	5EX	D2	RP+	1
22	24	5EX	D3	RP+	1
22	43	5EX	E3	NRP	1
22	44	5EX	E6	NRP	1
22	45	5EX	E5	NRP	0
22	46	5EX	E4	NRP	0
22	47	5EX	E2	NRP	1
22	48	5EX	E1	NRP	1
23	1	1EX	I1	filler	0
23	2	1EX	I5	filler	0
23	3	1EX	I2	filler	0
23	4	1EX	I4	filler	1
23	5	1EX	I3	filler	0
23	6	1EX	I6	filler	1
23	49	1EX	C4	NRP	0
23	50	1EX	C5	NRP	0
23	51	1EX	C2	NRP	0
23	52	1EX	C6	NRP	0
23	53	1EX	C1	NRP	1
23	54	1EX	C3	NRP	1
23	25	1EX	B2	RP-	0
23	26	1EX	B3	RP-	0
23	27	1EX	B6	RP-	0
23	28	1EX	B1	RP-	1
23	29	1EX	B5	RP-	0
23	30	1EX	B4	RP+	1
23	13	1EX	F6	RP-	1
23	14	1EX	F5	RP+	1
23	15	1EX	F3	RP-	0
23	16	1EX	F1	RP-	1
23	17	1EX	F2	RP-	0
23	18	1EX	F4	RP-	1
23	43	1EX	D1	NRP	0
23	44	1EX	D3	NRP	1
23	45	1EX	D4	NRP	1
23	46	1EX	D6	NRP	0
23	47	1EX	D5	NRP	0
23	48	1EX	D2	NRP	1
23	37	1EX	H6	NRP	1
23	38	1EX	H2	NRP	1
23	39	1EX	H1	NRP	0
23	40	1EX	H5	NRP	1
23	41	1EX	H4	NRP	0
23	42	1EX	H3	NRP	0
23	31	1EX	E4	NRP	1
23	32	1EX	E1	NRP	1
23	33	1EX	E6	NRP	1
23	34	1EX	E5	NRP	0
23	35	1EX	E3	NRP	1
23	36	1EX	E2	NRP	0
23	19	1EX	A5	RP-	0
23	20	1EX	A1	RP-	1
23	21	1EX	A2	RP-	0
23	22	1EX	A6	RP-	0
23	23	1EX	A4	RP+	1
23	24	1EX	A3	RP-	0
23	7	1EX	G2	RP-	0
23	8	1EX	G3	RP-	0
23	9	1EX	G6	RP-	1
23	10	1EX	G4	RP-	1
23	11	1EX	G5	RP-	1
23	12	1EX	G1	RP+	0
24	55	5EX	J1	filler	0
24	56	5EX	J2	filler	1
24	57	5EX	J6	filler	0
24	58	5EX	J4	filler	1
24	59	5EX	J5	filler	0
24	60	5EX	J3	filler	0
24	37	5EX	H1	NRP	0
24	38	5EX	H6	NRP	1
24	39	5EX	H3	NRP	1
24	40	5EX	H5	NRP	1
24	41	5EX	H4	NRP	0
24	42	5EX	H2	NRP	1
24	7	5EX	D6	RP+	0
24	8	5EX	D4	RP+	1
24	9	5EX	D5	RP+	1
24	10	5EX	D2	RP+	0
24	11	5EX	D1	RP-	0
24	12	5EX	D3	RP+	0
24	49	5EX	F1	NRP	1
24	50	5EX	F4	NRP	1
24	51	5EX	F2	NRP	0
24	52	5EX	F5	NRP	1
24	53	5EX	F3	NRP	1
24	54	5EX	F6	NRP	1
24	13	5EX	B6	RP+	0
24	14	5EX	B2	RP-	1
24	15	5EX	B5	RP+	0
24	16	5EX	B3	RP+	1
24	17	5EX	B1	RP+	1
24	18	5EX	B4	RP+	1
24	43	5EX	A5	NRP	1
24	44	5EX	A3	NRP	1
24	45	5EX	A4	NRP	0
24	46	5EX	A6	NRP	0
24	47	5EX	A2	NRP	1
24	48	5EX	A1	NRP	1
24	25	5EX	E5	RP+	1
24	26	5EX	E3	RP+	1
24	27	5EX	E6	RP+	1
24	28	5EX	E4	RP-	0
24	29	5EX	E1	RP+	0
24	30	5EX	E2	RP+	1
24	31	5EX	C2	NRP	1
24	32	5EX	C5	NRP	1
24	33	5EX	C4	NRP	0
24	34	5EX	C3	NRP	0
24	35	5EX	C6	NRP	0
24	36	5EX	C1	NRP	1
24	19	5EX	G5	RP+	1
24	20	5EX	G1	RP-	0
24	21	5EX	G3	RP+	0
24	22	5EX	G4	RP+	0
24	23	5EX	G6	RP+	1
24	24	5EX	G2	RP+	1
25	55	1EX	J2	filler	0
25	56	1EX	J3	filler	0
25	57	1EX	J6	filler	1
25	58	1EX	J4	filler	1
25	59	1EX	J1	filler	1
25	60	1EX	J5	filler	1
25	43	1EX	F5	NRP	1
25	44	1EX	F2	NRP	0
25	45	1EX	F3	NRP	1
25	46	1EX	F6	NRP	1
25	47	1EX	F4	NRP	1
25	48	1EX	F1	NRP	1
25	31	1EX	D2	NRP	1
25	32	1EX	D6	NRP	1
25	33	1EX	D4	NRP	1
25	34	1EX	D5	NRP	0
25	35	1EX	D3	NRP	0
25	36	1EX	D1	NRP	1
25	25	1EX	E4	RP-	1
25	26	1EX	E3	RP-	1
25	27	1EX	E6	RP-	1
25	28	1EX	E5	RP-	1
25	29	1EX	E2	RP+	0
25	30	1EX	E1	RP-	1
25	13	1EX	H5	RP-	1
25	14	1EX	H4	RP-	0
25	15	1EX	H2	RP-	1
25	16	1EX	H6	RP+	1
25	17	1EX	H1	RP-	1
25	18	1EX	H3	RP-	1
25	37	1EX	C6	NRP	1
25	38	1EX	C1	NRP	1
25	39	1EX	C3	NRP	0
25	40	1EX	C5	NRP	1
25	41	1EX	C4	NRP	1
25	42	1EX	C2	NRP	1
25	49	1EX	B6	NRP	1
25	50	1EX	B4	NRP	1
25	51	1EX	B5	NRP	0
25	52	1EX	B1	NRP	0
25	53	1EX	B2	NRP	0
25	54	1EX	B3	NRP	1
25	19	1EX	G5	RP-	1
25	20	1EX	G4	RP+	1
25	21	1EX	G2	RP-	0
25	22	1EX	G3	RP-	1
25	23	1EX	G6	RP-	0
25	24	1EX	G1	RP-	0
25	7	1EX	A3	RP-	1
25	8	1EX	A4	RP-	0
25	9	1EX	A2	RP-	0
25	10	1EX	A6	RP-	1
25	11	1EX	A1	RP+	1
25	12	1EX	A5	RP-	1
26	1	5EX	I5	filler	0
26	2	5EX	I2	filler	1
26	3	5EX	I3	filler	1
26	4	5EX	I6	filler	0
26	5	5EX	I4	filler	0
26	6	5EX	I1	filler	1
26	49	5EX	H2	NRP	0
26	50	5EX	H1	NRP	0
26	51	5EX	H4	NRP	0
26	52	5EX	H6	NRP	0
26	53	5EX	H5	NRP	1
26	54	5EX	H3	NRP	1
26	31	5EX	F4	NRP	1
26	32	5EX	F3	NRP	1
26	33	5EX	F2	NRP	1
26	34	5EX	F5	NRP	0
26	35	5EX	F1	NRP	1
26	36	5EX	F6	NRP	0
26	25	5EX	B2	RP+	1
26	26	5EX	B6	RP+	0
26	27	5EX	B4	RP+	1
26	28	5EX	B5	RP+	1
26	29	5EX	B3	RP+	1
26	30	5EX	B1	RP-	0
26	43	5EX	D2	NRP	0
26	44	5EX	D3	NRP	0
26	45	5EX	D6	NRP	0
26	46	5EX	D5	NRP	1
26	47	5EX	D4	NRP	1
26	48	5EX	D1	NRP	1
26	37	5EX	G5	NRP	0
26	38	5EX	G3	NRP	1
26	39	5EX	G1	NRP	1
26	40	5EX	G6	NRP	0
26	41	5EX	G4	NRP	0
26	42	5EX	G2	NRP	0
26	19	5EX	E5	RP-	1
26	20	5EX	E3	RP+	0
26	21	5EX	E2	RP+	0
26	22	5EX	E4	RP+	1
26	23	5EX	E1	RP+	0
26	24	5EX	E6	RP+	1
26	7	5EX	C6	RP+	0
26	8	5EX	C1	RP+	1
26	9	5EX	C3	RP+	1
26	10	5EX	C2	RP+	1
26	11	5EX	C5	RP+	0
26	12	5EX	C4	RP-	0
26	13	5EX	A6	RP-	0
26	14	5EX	A1	RP+	1
26	15	5EX	A2	RP+	1
26	16	5EX	A4	RP+	0
26	17	5EX	A5	RP+	1
26	18	5EX	A3	RP+	1
27	55	1EX	J5	filler	1
27	56	1EX	J6	filler	1
27	57	1EX	J3	filler	1
27	58	1EX	J4	filler	1
27	59	1EX	J1	filler	1
27	60	1EX	J2	filler	1
27	31	1EX	C3	NRP	1
27	32	1EX	C6	NRP	1
27	33	1EX	C1	NRP	1
27	34	1EX	C5	NRP	1
27	35	1EX	C4	NRP	1
27	36	1EX	C2	NRP	1
27	49	1EX	A3	NRP	1
27	50	1EX	A4	NRP	1
27	51	1EX	A1	NRP	0
27	52	1EX	A5	NRP	0
27	53	1EX	A2	NRP	1
27	54	1EX	A6	NRP	1
27	13	1EX	G6	RP-	1
27	14	1EX	G5	RP+	1
27	15	1EX	G1	RP-	1
27	16	1EX	G2	RP-	1
27	17	1EX	G4	RP-	1
27	18	1EX	G3	RP-	1
27	37	1EX	F4	NRP	1
27	38	1EX	F3	NRP	1
27	39	1EX	F6	NRP	1
27	40	1EX	F5	NRP	1
27	41	1EX	F1	NRP	1
27	42	1EX	F2	NRP	1
27	43	1EX	E2	NRP	1
27	44	1EX	E1	NRP	1
27	45	1EX	E5	NRP	1
27	46	1EX	E4	NRP	1
27	47	1EX	E6	NRP	1
27	48	1EX	E3	NRP	1
27	25	1EX	B6	RP-	1
27	26	1EX	B4	RP-	1
27	27	1EX	B3	RP-	1
27	28	1EX	B5	RP-	0
27	29	1EX	B2	RP-	1
27	30	1EX	B1	RP+	1
27	19	1EX	H5	RP+	1
27	20	1EX	H3	RP-	1
27	21	1EX	H2	RP-	1
27	22	1EX	H4	RP-	1
27	23	1EX	H6	RP-	1
27	24	1EX	H1	RP-	1
27	7	1EX	D1	RP-	1
27	8	1EX	D5	RP-	1
27	9	1EX	D6	RP-	1
27	10	1EX	D3	RP+	1
27	11	1EX	D4	RP-	1
27	12	1EX	D2	RP-	1
28	1	5EX	I2	filler	0
28	2	5EX	I4	filler	1
28	3	5EX	I6	filler	1
28	4	5EX	I3	filler	1
28	5	5EX	I1	filler	1
28	6	5EX	I5	filler	1
28	31	5EX	H5	NRP	0
28	32	5EX	H1	NRP	1
28	33	5EX	H6	NRP	1
28	34	5EX	H2	NRP	1
28	35	5EX	H3	NRP	0
28	36	5EX	H4	NRP	0
28	19	5EX	F2	RP+	1
28	20	5EX	F3	RP+	1
28	21	5EX	F6	RP+	0
28	22	5EX	F5	RP-	1
28	23	5EX	F4	RP+	1
28	24	5EX	F1	RP+	1
28	13	5EX	A6	RP+	1
28	14	5EX	A5	RP+	1
28	15	5EX	A3	RP-	0
28	16	5EX	A2	RP+	0
28	17	5EX	A4	RP+	1
28	18	5EX	A1	RP+	1
28	37	5EX	B5	NRP	1
28	38	5EX	B4	NRP	0
28	39	5EX	B3	NRP	0
28	40	5EX	B2	NRP	1
28	41	5EX	B1	NRP	0
28	42	5EX	B6	NRP	1
28	7	5EX	E2	RP+	1
28	8	5EX	E1	RP+	1
28	9	5EX	E4	RP+	1
28	10	5EX	E3	RP+	0
28	11	5EX	E6	RP-	0
28	12	5EX	E5	RP+	1
28	49	5EX	D3	NRP	1
28	50	5EX	D6	NRP	1
28	51	5EX	D5	NRP	0
28	52	5EX	D4	NRP	1
28	53	5EX	D2	NRP	1
28	54	5EX	D1	NRP	1
28	43	5EX	G1	NRP	1
28	44	5EX	G2	NRP	1
28	45	5EX	G6	NRP	0
28	46	5EX	G5	NRP	1
28	47	5EX	G3	NRP	1
28	48	5EX	G4	NRP	1
28	25	5EX	C6	RP+	0
28	26	5EX	C2	RP+	1
28	27	5EX	C1	RP+	1
28	28	5EX	C4	RP+	1
28	29	5EX	C5	RP-	0
28	30	5EX	C3	RP+	1
29	55	1EX	J3	filler	0
29	56	1EX	J2	filler	1
29	57	1EX	J4	filler	0
29	58	1EX	J5	filler	0
29	59	1EX	J1	filler	1
29	60	1EX	J6	filler	1
29	37	1EX	C2	NRP	1
29	38	1EX	C3	NRP	1
29	39	1EX	C1	NRP	0
29	40	1EX	C4	NRP	1
29	41	1EX	C6	NRP	1
29	42	1EX	C5	NRP	0
29	43	1EX	G3	NRP	0
29	44	1EX	G2	NRP	1
29	45	1EX	G4	NRP	0
29	46	1EX	G6	NRP	1
29	47	1EX	G1	NRP	1
29	48	1EX	G5	NRP	1
29	7	1EX	H3	RP-	1
29	8	1EX	H5	RP-	0
29	9	1EX	H4	RP-	0
29	10	1EX	H6	RP-	0
29	11	1EX	H2	RP-	1
29	12	1EX	H1	RP+	1
29	25	1EX	A3	RP-	1
29	26	1EX	A1	RP-	1
29	27	1EX	A6	RP-	0
29	28	1EX	A5	RP-	0
29	29	1EX	A4	RP-	0
29	30	1EX	A2	RP+	1
29	19	1EX	E5	RP-	0
29	20	1EX	E3	RP+	1
29	21	1EX	E6	RP-	0
29	22	1EX	E2	RP-	0
29	23	1EX	E4	RP-	0
29	24	1EX	E1	RP-	0
29	49	1EX	B1	NRP	1
29	50	1EX	B3	NRP	0
29	51	1EX	B5	NRP	1
29	52	1EX	B2	NRP	1
29	53	1EX	B6	NRP	0
29	54	1EX	B4	NRP	0
29	13	1EX	D1	RP-	1
29	14	1EX	D3	RP-	1
29	15	1EX	D5	RP-	1
29	16	1EX	D6	RP-	0
29	17	1EX	D2	RP+	1
29	18	1EX	D4	RP-	0
29	31	1EX	F5	NRP	1
29	32	1EX	F1	NRP	1
29	33	1EX	F3	NRP	1
29	34	1EX	F4	NRP	0
29	35	1EX	F2	NRP	1
29	36	1EX	F6	NRP	1
30	55	5EX	J4	filler	0
30	56	5EX	J3	filler	1
30	57	5EX	J5	filler	1
30	58	5EX	J2	filler	0
30	59	5EX	J1	filler	0
30	60	5EX	J6	filler	1
30	19	5EX	A6	RP+	0
30	20	5EX	A5	RP-	1
30	21	5EX	A2	RP+	1
30	22	5EX	A1	RP+	1
30	23	5EX	A3	RP+	1
30	24	5EX	A4	RP+	1
30	43	5EX	C6	NRP	1
30	44	5EX	C2	NRP	1
30	45	5EX	C5	NRP	0
30	46	5EX	C3	NRP	1
30	47	5EX	C1	NRP	1
30	48	5EX	C4	NRP	0
30	7	5EX	G6	RP+	0
30	8	5EX	G4	RP+	1
30	9	5EX	G1	RP+	1
30	10	5EX	G3	RP+	1
30	11	5EX	G5	RP-	0
30	12	5EX	G2	RP+	1
30	13	5EX	B2	RP-	0
30	14	5EX	B5	RP+	1
30	15	5EX	B1	RP+	1
30	16	5EX	B6	RP+	0
30	17	5EX	B3	RP+	1
30	18	5EX	B4	RP+	1
30	25	5EX	E4	RP+	1
30	26	5EX	E1	RP+	1
30	27	5EX	E2	RP+	1
30	28	5EX	E5	RP+	1
30	29	5EX	E6	RP+	1
30	30	5EX	E3	RP-	0
30	31	5EX	F3	NRP	1
30	32	5EX	F1	NRP	1
30	33	5EX	F4	NRP	1
30	34	5EX	F2	NRP	1
30	35	5EX	F5	NRP	1
30	36	5EX	F6	NRP	1
30	37	5EX	D1	NRP	1
30	38	5EX	D5	NRP	1
30	39	5EX	D6	NRP	0
30	40	5EX	D2	NRP	1
30	41	5EX	D4	NRP	0
30	42	5EX	D3	NRP	1
30	49	5EX	H1	NRP	0
30	50	5EX	H4	NRP	1
30	51	5EX	H5	NRP	1
30	52	5EX	H2	NRP	1
30	53	5EX	H3	NRP	1
30	54	5EX	H6	NRP	0
31	1	1EX	I2	filler	0
31	2	1EX	I6	filler	0
31	3	1EX	I3	filler	0
31	4	1EX	I1	filler	1
31	5	1EX	I5	filler	1
31	6	1EX	I4	filler	0
31	13	1EX	H3	RP-	0
31	14	1EX	H2	RP-	1
31	15	1EX	H4	RP-	0
31	16	1EX	H6	RP-	1
31	17	1EX	H5	RP+	1
31	18	1EX	H1	RP-	1
31	25	1EX	C2	RP-	1
31	26	1EX	C5	RP-	0
31	27	1EX	C3	RP-	0
31	28	1EX	C1	RP-	1
31	29	1EX	C4	RP+	1
31	30	1EX	C6	RP-	1
31	31	1EX	G4	NRP	0
31	32	1EX	G6	NRP	1
31	33	1EX	G1	NRP	0
31	34	1EX	G3	NRP	1
31	35	1EX	G2	NRP	0
31	36	1EX	G5	NRP	0
31	7	1EX	D5	RP-	0
31	8	1EX	D2	RP-	1
31	9	1EX	D1	RP-	1
31	10	1EX	D6	RP-	0
31	11	1EX	D4	RP-	0
31	12	1EX	D3	RP+	1
31	37	1EX	B6	NRP	1
31	38	1EX	B2	NRP	0
31	39	1EX	B3	NRP	0
31	40	1EX	B4	NRP	1
31	41	1EX	B1	NRP	0
31	42	1EX	B5	NRP	0
31	49	1EX	A6	NRP	1
31	50	1EX	A1	NRP	1
31	51	1EX	A2	NRP	1
31	52	1EX	A5	NRP	1
31	53	1EX	A3	NRP	1
31	54	1EX	A4	NRP	0
31	43	1EX	E4	NRP	0
31	44	1EX	E5	NRP	1
31	45	1EX	E6	NRP	0
31	46	1EX	E2	NRP	1
31	47	1EX	E3	NRP	1
31	48	1EX	E1	NRP	1
31	19	1EX	F5	RP-	1
31	20	1EX	F3	RP-	1
31	21	1EX	F2	RP+	1
31	22	1EX	F1	RP-	1
31	23	1EX	F4	RP-	0
31	24	1EX	F6	RP-	1
32	1	5EX	I1	filler	0
32	2	5EX	I4	filler	1
32	3	5EX	I6	filler	0
32	4	5EX	I2	filler	1
32	5	5EX	I3	filler	0
32	6	5EX	I5	filler	1
32	43	5EX	E6	NRP	0
32	44	5EX	E3	NRP	1
32	45	5EX	E4	NRP	1
32	46	5EX	E1	NRP	0
32	47	5EX	E5	NRP	1
32	48	5EX	E2	NRP	1
32	25	5EX	G4	RP+	1
32	26	5EX	G5	RP+	1
32	27	5EX	G2	RP+	0
32	28	5EX	G6	RP-	1
32	29	5EX	G3	RP+	0
32	30	5EX	G1	RP+	0
32	7	5EX	D4	RP+	1
32	8	5EX	D6	RP-	1
32	9	5EX	D3	RP+	0
32	10	5EX	D1	RP+	1
32	11	5EX	D2	RP+	1
32	12	5EX	D5	RP+	1
32	37	5EX	A4	NRP	1
32	38	5EX	A2	NRP	1
32	39	5EX	A6	NRP	1
32	40	5EX	A5	NRP	1
32	41	5EX	A3	NRP	1
32	42	5EX	A1	NRP	0
32	49	5EX	B1	NRP	0
32	50	5EX	B5	NRP	0
32	51	5EX	B2	NRP	0
32	52	5EX	B3	NRP	0
32	53	5EX	B4	NRP	0
32	54	5EX	B6	NRP	0
32	19	5EX	C1	RP+	1
32	20	5EX	C5	RP+	1
32	21	5EX	C3	RP-	1
32	22	5EX	C4	RP+	1
32	23	5EX	C6	RP+	1
32	24	5EX	C2	RP+	1
32	31	5EX	F5	NRP	1
32	32	5EX	F1	NRP	1
32	33	5EX	F4	NRP	0
32	34	5EX	F3	NRP	1
32	35	5EX	F6	NRP	1
32	36	5EX	F2	NRP	1
32	13	5EX	H4	RP+	1
32	14	5EX	H1	RP+	1
32	15	5EX	H6	RP+	1
32	16	5EX	H5	RP-	0
32	17	5EX	H3	RP+	1
32	18	5EX	H2	RP+	1
33	55	1EX	J2	filler	1
33	56	1EX	J5	filler	1
33	57	1EX	J3	filler	0
33	58	1EX	J1	filler	1
33	59	1EX	J4	filler	1
33	60	1EX	J6	filler	1
33	25	1EX	H4	RP+	1
33	26	1EX	H5	RP-	1
33	27	1EX	H1	RP-	1
33	28	1EX	H3	RP-	1
33	29	1EX	H2	RP-	1
33	30	1EX	H6	RP-	0
33	49	1EX	A2	NRP	0
33	50	1EX	A5	NRP	1
33	51	1EX	A3	NRP	1
33	52	1EX	A1	NRP	0
33	53	1EX	A6	NRP	0
33	54	1EX	A4	NRP	1
33	43	1EX	F1	NRP	1
33	44	1EX	F6	NRP	1
33	45	1EX	F3	NRP	1
33	46	1EX	F4	NRP	1
33	47	1EX	F2	NRP	1
33	48	1EX	F5	NRP	1
33	13	1EX	B6	RP-	1
33	14	1EX	B3	RP-	1
33	15	1EX	B2	RP-	0
33	16	1EX	B5	RP-	0
33	17	1EX	B1	RP+	1
33	18	1EX	B4	RP-	0
33	19	1EX	E2	RP+	1
33	20	1EX	E3	RP-	0
33	21	1EX	E6	RP-	0
33	22	1EX	E1	RP-	1
33	23	1EX	E5	RP-	0
33	24	1EX	E4	RP-	0
33	37	1EX	C2	NRP	1
33	38	1EX	C5	NRP	0
33	39	1EX	C3	NRP	1
33	40	1EX	C6	NRP	1
33	41	1EX	C1	NRP	1
33	42	1EX	C4	NRP	1
33	31	1EX	D1	NRP	1
33	32	1EX	D4	NRP	1
33	33	1EX	D2	NRP	1
33	34	1EX	D3	NRP	1
33	35	1EX	D6	NRP	1
33	36	1EX	D5	NRP	0
33	7	1EX	G2	RP-	1
33	8	1EX	G4	RP-	1
33	9	1EX	G1	RP-	1
33	10	1EX	G6	RP-	1
33	11	1EX	G3	RP-	0
33	12	1EX	G5	RP+	1
34	55	5EX	J2	filler	1
34	56	5EX	J1	filler	1
34	57	5EX	J3	filler	1
34	58	5EX	J6	filler	1
34	59	5EX	J4	filler	1
34	60	5EX	J5	filler	1
34	19	5EX	A4	RP-	0
34	20	5EX	A2	RP+	1
34	21	5EX	A5	RP+	1
34	22	5EX	A3	RP+	0
34	23	5EX	A1	RP+	1
34	24	5EX	A6	RP+	1
34	37	5EX	G6	NRP	0
34	38	5EX	G4	NRP	0
34	39	5EX	G1	NRP	1
34	40	5EX	G5	NRP	0
34	41	5EX	G3	NRP	1
34	42	5EX	G2	NRP	1
34	49	5EX	E3	NRP	0
34	50	5EX	E1	NRP	1
34	51	5EX	E6	NRP	0
34	52	5EX	E5	NRP	1
34	53	5EX	E2	NRP	0
34	54	5EX	E4	NRP	1
34	43	5EX	D3	NRP	1
34	44	5EX	D2	NRP	1
34	45	5EX	D1	NRP	1
34	46	5EX	D6	NRP	1
34	47	5EX	D4	NRP	1
34	48	5EX	D5	NRP	0
34	7	5EX	B6	RP+	1
34	8	5EX	B3	RP+	0
34	9	5EX	B2	RP-	1
34	10	5EX	B4	RP+	1
34	11	5EX	B1	RP+	1
34	12	5EX	B5	RP+	0
34	25	5EX	H3	RP-	1
34	26	5EX	H2	RP+	1
34	27	5EX	H1	RP+	1
34	28	5EX	H6	RP+	1
34	29	5EX	H5	RP+	1
34	30	5EX	H4	RP+	1
34	31	5EX	F4	NRP	1
34	32	5EX	F5	NRP	1
34	33	5EX	F2	NRP	1
34	34	5EX	F6	NRP	1
34	35	5EX	F1	NRP	1
34	36	5EX	F3	NRP	1
34	13	5EX	C5	RP+	0
34	14	5EX	C4	RP+	0
34	15	5EX	C6	RP+	1
34	16	5EX	C1	RP+	1
34	17	5EX	C2	RP-	1
34	18	5EX	C3	RP+	1
35	55	1EX	J3	filler	1
35	56	1EX	J5	filler	1
35	57	1EX	J4	filler	1
35	58	1EX	J1	filler	0
35	59	1EX	J6	filler	0
35	60	1EX	J2	filler	1
35	31	1EX	C3	NRP	1
35	32	1EX	C4	NRP	1
35	33	1EX	C5	NRP	0
35	34	1EX	C2	NRP	1
35	35	1EX	C6	NRP	1
35	36	1EX	C1	NRP	0
35	37	1EX	A5	NRP	0
35	38	1EX	A2	NRP	1
35	39	1EX	A6	NRP	0
35	40	1EX	A1	NRP	1
35	41	1EX	A3	NRP	1
35	42	1EX	A4	NRP	1
35	7	1EX	H3	RP-	0
35	8	1EX	H1	RP-	1
35	9	1EX	H6	RP+	0
35	10	1EX	H2	RP-	1
35	11	1EX	H4	RP-	0
35	12	1EX	H5	RP-	1
35	25	1EX	F2	RP-	1
35	26	1EX	F6	RP-	1
35	27	1EX	F4	RP-	1
35	28	1EX	F1	RP-	0
35	29	1EX	F3	RP+	1
35	30	1EX	F5	RP-	1
35	19	1EX	G1	RP-	1
35	20	1EX	G2	RP-	0
35	21	1EX	G4	RP+	0
35	22	1EX	G5	RP-	1
35	23	1EX	G6	RP-	1
35	24	1EX	G3	RP-	1
35	43	1EX	D3	NRP	1
35	44	1EX	D5	NRP	1
35	45	1EX	D1	NRP	0
35	46	1EX	D4	NRP	1
35	47	1EX	D6	NRP	1
35	48	1EX	D2	NRP	1
35	49	1EX	B3	NRP	1
35	50	1EX	B5	NRP	1
35	51	1EX	B1	NRP	0
35	52	1EX	B2	NRP	1
35	53	1EX	B4	NRP	0
35	54	1EX	B6	NRP	0
35	13	1EX	E5	RP-	1
35	14	1EX	E3	RP-	1
35	15	1EX	E1	RP+	0
35	16	1EX	E6	RP-	1
35	17	1EX	E4	RP-	0
35	18	1EX	E2	RP-	1
36	1	5EX	I3	filler	1
36	2	5EX	I2	filler	0
36	3	5EX	I6	filler	0
36	4	5EX	I4	filler	0
36	5	5EX	I5	filler	0
36	6	5EX	I1	filler	0
36	7	5EX	C4	RP-	1
36	8	5EX	C3	RP+	1
36	9	5EX	C2	RP+	0
36	10	5EX	C6	RP+	0
36	11	5EX	C5	RP+	1
36	12	5EX	C1	RP+	0
36	49	5EX	H6	NRP	0
36	50	5EX	H3	NRP	1
36	51	5EX	H1	NRP	0
36	52	5EX	H2	NRP	1
36	53	5EX	H4	NRP	1
36	54	5EX	H5	NRP	1
36	31	5EX	B5	NRP	0
36	32	5EX	B4	NRP	1
36	33	5EX	B1	NRP	0
36	34	5EX	B6	NRP	0
36	35	5EX	B3	NRP	0
36	36	5EX	B2	NRP	0
36	43	5EX	G3	NRP	0
36	44	5EX	G6	NRP	0
36	45	5EX	G5	NRP	0
36	46	5EX	G4	NRP	0
36	47	5EX	G1	NRP	0
36	48	5EX	G2	NRP	0
36	13	5EX	A2	RP+	1
36	14	5EX	A6	RP+	1
36	15	5EX	A5	RP+	0
36	16	5EX	A4	RP+	0
36	17	5EX	A3	RP-	0
36	18	5EX	A1	RP+	0
36	25	5EX	F4	RP+	0
36	26	5EX	F1	RP+	1
36	27	5EX	F2	RP+	1
36	28	5EX	F6	RP-	0
36	29	5EX	F3	RP+	0
36	30	5EX	F5	RP+	0
36	19	5EX	D3	RP+	0
36	20	5EX	D2	RP-	0
36	21	5EX	D6	RP+	0
36	22	5EX	D5	RP+	0
36	23	5EX	D1	RP+	1
36	24	5EX	D4	RP+	1
36	37	5EX	E1	NRP	0
36	38	5EX	E6	NRP	0
36	39	5EX	E2	NRP	0
36	40	5EX	E5	NRP	0
36	41	5EX	E4	NRP	1
36	42	5EX	E3	NRP	0
37	55	1EX	J3	filler	0
37	56	1EX	J5	filler	1
37	57	1EX	J6	filler	1
37	58	1EX	J2	filler	1
37	59	1EX	J4	filler	0
37	60	1EX	J1	filler	0
37	49	1EX	H1	NRP	1
37	50	1EX	H4	NRP	0
37	51	1EX	H2	NRP	0
37	52	1EX	H5	NRP	0
37	53	1EX	H6	NRP	1
37	54	1EX	H3	NRP	1
37	31	1EX	F1	NRP	0
37	32	1EX	F5	NRP	0
37	33	1EX	F4	NRP	0
37	34	1EX	F6	NRP	0
37	35	1EX	F2	NRP	1
37	36	1EX	F3	NRP	1
37	19	1EX	E4	RP-	0
37	20	1EX	E3	RP+	1
37	21	1EX	E6	RP-	1
37	22	1EX	E1	RP-	1
37	23	1EX	E5	RP-	0
37	24	1EX	E2	RP-	0
37	37	1EX	D6	NRP	0
37	38	1EX	D1	NRP	1
37	39	1EX	D4	NRP	1
37	40	1EX	D3	NRP	1
37	41	1EX	D5	NRP	1
37	42	1EX	D2	NRP	1
37	7	1EX	C6	RP-	0
37	8	1EX	C3	RP-	0
37	9	1EX	C1	RP-	1
37	10	1EX	C2	RP-	1
37	11	1EX	C5	RP-	1
37	12	1EX	C4	RP+	0
37	43	1EX	B2	NRP	0
37	44	1EX	B3	NRP	1
37	45	1EX	B4	NRP	1
37	46	1EX	B5	NRP	0
37	47	1EX	B6	NRP	1
37	48	1EX	B1	NRP	0
37	25	1EX	G6	RP-	1
37	26	1EX	G5	RP-	0
37	27	1EX	G1	RP-	0
37	28	1EX	G4	RP+	1
37	29	1EX	G3	RP-	1
37	30	1EX	G2	RP-	1
37	13	1EX	A1	RP-	0
37	14	1EX	A2	RP-	1
37	15	1EX	A3	RP-	1
37	16	1EX	A4	RP+	1
37	17	1EX	A6	RP-	0
37	18	1EX	A5	RP-	0
38	1	5EX	I4	filler	1
[truncated: 2,321 more rows]

## Sheet: Experiment 5
Participant	Group	Item	RIF status	Rehearsal Schedule	Participant Selection	Correct
1	1RP	G1	RP-	MaxRP+	N	1
1	1RP	G2	RP+	MaxRP+	R	1
1	1RP	G3	RP-	MaxRP+	F	1
1	1RP	G4	RP-	MaxRP+	F	0		MaxRP+ is referred to as Maximize Remembering in text
1	1RP	G5	RP-	MaxRP+	N	1		MaxRP- is referred to as Maximize Forgetting in text
1	1RP	G6	RP-	MaxRP+	F	1		NoRP is referred to as no Retreival Practice in text
1	1RP	G7	RP+	MaxRP+	R	1
1	1RP	G8	RP-	MaxRP+	N	0
1	1RP	G9	RP+	MaxRP+	R	0
1	1RP	D1	RP+	MaxRP-	N	0
1	1RP	D2	RP-	MaxRP-	F	0
1	1RP	D3	RP-	MaxRP-	F	0
1	1RP	D4	RP+	MaxRP-	N	1
1	1RP	D5	RP+	MaxRP-	R	0
1	1RP	D6	RP-	MaxRP-	F	1
1	1RP	D7	RP+	MaxRP-	R	0
1	1RP	D8	RP+	MaxRP-	N	0
1	1RP	D9	RP+	MaxRP-	R	1
1	1RP	H1	NRP	NoRP	R	0
1	1RP	H2	NRP	NoRP	F	0
1	1RP	H3	NRP	NoRP	F	0
1	1RP	H4	NRP	NoRP	N	0
1	1RP	H5	NRP	NoRP	N	1
1	1RP	H6	NRP	NoRP	N	1
1	1RP	H7	NRP	NoRP	R	1
1	1RP	H8	NRP	NoRP	R	1
1	1RP	H9	NRP	NoRP	F	1
1	1RP	B1	RP-	MaxRP-	F	1
1	1RP	B2	RP-	MaxRP-	F	0
1	1RP	B3	RP+	MaxRP-	R	1
1	1RP	B4	RP-	MaxRP-	F	0
1	1RP	B5	RP+	MaxRP-	R	1
1	1RP	B6	RP+	MaxRP-	N	0
1	1RP	B7	RP+	MaxRP-	R	1
1	1RP	B8	RP+	MaxRP-	N	0
1	1RP	B9	RP+	MaxRP-	N	0
1	1RP	A1	RP+	MaxRP-	N	1
1	1RP	A2	RP+	MaxRP-	R	1
1	1RP	A3	RP-	MaxRP-	F	0
1	1RP	A4	RP+	MaxRP-	N	0
1	1RP	A5	RP-	MaxRP-	F	0
1	1RP	A6	RP+	MaxRP-	R	1
1	1RP	A7	RP+	MaxRP-	N	1
1	1RP	A8	RP+	MaxRP-	R	1
1	1RP	A9	RP-	MaxRP-	F	1
1	1RP	E1	NRP	NoRP	N	1
1	1RP	E2	NRP	NoRP	F	1
1	1RP	E3	NRP	NoRP	N	1
1	1RP	E4	NRP	NoRP	F	1
1	1RP	E5	NRP	NoRP	F	1
1	1RP	E6	NRP	NoRP	R	1
1	1RP	E7	NRP	NoRP	N	0
1	1RP	E8	NRP	NoRP	R	1
1	1RP	E9	NRP	NoRP	R	0
1	1RP	F1	NRP	NoRP	R	1
1	1RP	F2	NRP	NoRP	N	0
1	1RP	F3	NRP	NoRP	F	1
1	1RP	F4	NRP	NoRP	N	0
1	1RP	F5	NRP	NoRP	F	0
1	1RP	F6	NRP	NoRP	F	0
1	1RP	F7	NRP	NoRP	N	0
1	1RP	F8	NRP	NoRP	R	0
1	1RP	F9	NRP	NoRP	R	1
1	1RP	C1	RP-	MaxRP+	N	1
1	1RP	C2	RP-	MaxRP+	F	1
1	1RP	C3	RP+	MaxRP+	R	0
1	1RP	C4	RP-	MaxRP+	F	0
1	1RP	C5	RP-	MaxRP+	F	0
1	1RP	C6	RP-	MaxRP+	N	0
1	1RP	C7	RP-	MaxRP+	N	0
1	1RP	C8	RP+	MaxRP+	R	0
1	1RP	C9	RP+	MaxRP+	R	0
1	1RP	I1	RP-	MaxRP+	F	0
1	1RP	I2	RP+	MaxRP+	R	1
1	1RP	I3	RP+	MaxRP+	R	1
1	1RP	I4	RP-	MaxRP+	F	1
1	1RP	I5	RP-	MaxRP+	N	1
1	1RP	I6	RP+	MaxRP+	R	1
1	1RP	I7	RP-	MaxRP+	N	0
1	1RP	I8	RP-	MaxRP+	N	1
1	1RP	I9	RP-	MaxRP+	F	0
2	2RP	G1	RP+	MaxRP+	R	1
2	2RP	G2	RP-	MaxRP+	F	1
2	2RP	G3	RP-	MaxRP+	N	0
2	2RP	G4	RP-	MaxRP+	F	0
2	2RP	G5	RP-	MaxRP+	F	1
2	2RP	G6	RP-	MaxRP+	N	0
2	2RP	G7	RP+	MaxRP+	R	1
2	2RP	G8	RP+	MaxRP+	R	1
2	2RP	G9	RP-	MaxRP+	N	0
2	2RP	I1	NRP	NoRP	N	0
2	2RP	I2	NRP	NoRP	R	1
2	2RP	I3	NRP	NoRP	N	1
2	2RP	I4	NRP	NoRP	N	0
2	2RP	I5	NRP	NoRP	F	0
2	2RP	I6	NRP	NoRP	F	0
2	2RP	I7	NRP	NoRP	R	1
2	2RP	I8	NRP	NoRP	R	1
2	2RP	I9	NRP	NoRP	F	0
2	2RP	B1	RP-	MaxRP-	F	0
2	2RP	B2	RP+	MaxRP-	R	0
2	2RP	B3	RP+	MaxRP-	N	0
2	2RP	B4	RP-	MaxRP-	F	0
2	2RP	B5	RP+	MaxRP-	R	1
2	2RP	B6	RP+	MaxRP-	R	0
2	2RP	B7	RP-	MaxRP-	F	0
2	2RP	B8	RP+	MaxRP-	N	1
2	2RP	B9	RP+	MaxRP-	N	0
2	2RP	D1	RP+	MaxRP+	R	1
2	2RP	D2	RP-	MaxRP+	F	0
2	2RP	D3	RP-	MaxRP+	N	0
2	2RP	D4	RP+	MaxRP+	R	1
2	2RP	D5	RP+	MaxRP+	R	0
2	2RP	D6	RP-	MaxRP+	N	1
2	2RP	D7	RP-	MaxRP+	F	1
2	2RP	D8	RP-	MaxRP+	F	0
2	2RP	D9	RP-	MaxRP+	N	0
2	2RP	A1	RP-	MaxRP+	F	0
2	2RP	A2	RP+	MaxRP+	R	0
2	2RP	A3	RP-	MaxRP+	N	0
2	2RP	A4	RP+	MaxRP+	R	1
2	2RP	A5	RP-	MaxRP+	F	0
2	2RP	A6	RP-	MaxRP+	N	1
2	2RP	A7	RP+	MaxRP+	R	1
2	2RP	A8	RP-	MaxRP+	F	1
2	2RP	A9	RP-	MaxRP+	N	0
2	2RP	C1	NRP	NoRP	R	1
2	2RP	C2	NRP	NoRP	N	0
2	2RP	C3	NRP	NoRP	N	1
2	2RP	C4	NRP	NoRP	R	0
2	2RP	C5	NRP	NoRP	R	1
2	2RP	C6	NRP	NoRP	F	0
2	2RP	C7	NRP	NoRP	N	0
2	2RP	C8	NRP	NoRP	F	1
2	2RP	C9	NRP	NoRP	F	0
2	2RP	H1	NRP	NoRP	N	1
2	2RP	H2	NRP	NoRP	R	0
2	2RP	H3	NRP	NoRP	F	0
2	2RP	H4	NRP	NoRP	F	1
2	2RP	H5	NRP	NoRP	N	1
2	2RP	H6	NRP	NoRP	R	1
2	2RP	H7	NRP	NoRP	R	1
2	2RP	H8	NRP	NoRP	F	0
2	2RP	H9	NRP	NoRP	N	0
2	2RP	F1	RP+	MaxRP-	R	1
2	2RP	F2	RP+	MaxRP-	N	1
2	2RP	F3	RP-	MaxRP-	F	0
2	2RP	F4	RP+	MaxRP-	N	0
2	2RP	F5	RP-	MaxRP-	F	0
2	2RP	F6	RP-	MaxRP-	F	0
2	2RP	F7	RP+	MaxRP-	R	1
2	2RP	F8	RP+	MaxRP-	R	1
2	2RP	F9	RP+	MaxRP-	N	1
2	2RP	E1	RP+	MaxRP-	R	1
2	2RP	E2	RP-	MaxRP-	F	0
2	2RP	E3	RP+	MaxRP-	N	1
2	2RP	E4	RP+	MaxRP-	N	0
2	2RP	E5	RP+	MaxRP-	R	0
2	2RP	E6	RP+	MaxRP-	R	0
2	2RP	E7	RP-	MaxRP-	F	0
2	2RP	E8	RP-	MaxRP-	F	1
2	2RP	E9	RP+	MaxRP-	N	1
3	1RP	I1	NRP	NoRP	R	1
3	1RP	I2	NRP	NoRP	R	1
3	1RP	I3	NRP	NoRP	F	1
3	1RP	I4	NRP	NoRP	F	1
3	1RP	I5	NRP	NoRP	F	1
3	1RP	I6	NRP	NoRP	N	1
3	1RP	I7	NRP	NoRP	N	1
3	1RP	I8	NRP	NoRP	R	1
3	1RP	I9	NRP	NoRP	N	1
3	1RP	D1	RP+	MaxRP+	R	1
3	1RP	D2	RP-	MaxRP+	F	1
3	1RP	D3	RP-	MaxRP+	N	1
3	1RP	D4	RP-	MaxRP+	N	1
3	1RP	D5	RP-	MaxRP+	F	1
3	1RP	D6	RP-	MaxRP+	N	1
3	1RP	D7	RP+	MaxRP+	R	1
3	1RP	D8	RP-	MaxRP+	F	1
3	1RP	D9	RP+	MaxRP+	R	1
3	1RP	H1	RP+	MaxRP-	N	1
3	1RP	H2	RP-	MaxRP-	F	1
3	1RP	H3	RP-	MaxRP-	F	0
3	1RP	H4	RP-	MaxRP-	F	0
3	1RP	H5	RP+	MaxRP-	R	1
3	1RP	H6	RP+	MaxRP-	N	1
3	1RP	H7	RP+	MaxRP-	N	1
3	1RP	H8	RP+	MaxRP-	R	1
3	1RP	H9	RP+	MaxRP-	R	1
3	1RP	C1	RP+	MaxRP+	R	1
3	1RP	C2	RP-	MaxRP+	F	1
3	1RP	C3	RP+	MaxRP+	R	1
3	1RP	C4	RP-	MaxRP+	F	0
3	1RP	C5	RP-	MaxRP+	N	1
3	1RP	C6	RP-	MaxRP+	N	1
3	1RP	C7	RP-	MaxRP+	F	1
3	1RP	C8	RP-	MaxRP+	N	1
3	1RP	C9	RP+	MaxRP+	R	1
3	1RP	G1	RP+	MaxRP-	R	1
3	1RP	G2	RP-	MaxRP-	F	1
3	1RP	G3	RP+	MaxRP-	N	1
3	1RP	G4	RP+	MaxRP-	R	1
3	1RP	G5	RP-	MaxRP-	F	1
3	1RP	G6	RP+	MaxRP-	R	1
3	1RP	G7	RP+	MaxRP-	N	1
3	1RP	G8	RP+	MaxRP-	N	1
3	1RP	G9	RP-	MaxRP-	F	0
3	1RP	F1	RP-	MaxRP-	F	0
3	1RP	F2	RP+	MaxRP-	R	1
3	1RP	F3	RP-	MaxRP-	F	0
3	1RP	F4	RP+	MaxRP-	R	1
3	1RP	F5	RP+	MaxRP-	R	1
3	1RP	F6	RP-	MaxRP-	F	1
3	1RP	F7	RP+	MaxRP-	N	1
3	1RP	F8	RP+	MaxRP-	N	1
3	1RP	F9	RP+	MaxRP-	N	1
3	1RP	E1	NRP	NoRP	R	1
3	1RP	E2	NRP	NoRP	R	1
3	1RP	E3	NRP	NoRP	R	0
3	1RP	E4	NRP	NoRP	N	1
3	1RP	E5	NRP	NoRP	N	1
3	1RP	E6	NRP	NoRP	N	1
3	1RP	E7	NRP	NoRP	F	1
3	1RP	E8	NRP	NoRP	F	1
3	1RP	E9	NRP	NoRP	F	0
3	1RP	B1	NRP	NoRP	R	1
3	1RP	B2	NRP	NoRP	F	0
3	1RP	B3	NRP	NoRP	R	0
3	1RP	B4	NRP	NoRP	R	0
3	1RP	B5	NRP	NoRP	F	1
3	1RP	B6	NRP	NoRP	N	1
3	1RP	B7	NRP	NoRP	N	1
3	1RP	B8	NRP	NoRP	N	1
3	1RP	B9	NRP	NoRP	F	1
3	1RP	A1	RP+	MaxRP+	R	0
3	1RP	A2	RP-	MaxRP+	N	1
3	1RP	A3	RP-	MaxRP+	F	0
3	1RP	A4	RP+	MaxRP+	R	1
3	1RP	A5	RP-	MaxRP+	F	1
3	1RP	A6	RP-	MaxRP+	N	0
3	1RP	A7	RP-	MaxRP+	F	0
3	1RP	A8	RP+	MaxRP+	R	1
3	1RP	A9	RP-	MaxRP+	N	1
4	2RP	I1	RP-	MaxRP+	F	1
4	2RP	I2	RP-	MaxRP+	N	0
4	2RP	I3	RP+	MaxRP+	R	1
4	2RP	I4	RP+	MaxRP+	R	0
4	2RP	I5	RP-	MaxRP+	F	0
4	2RP	I6	RP-	MaxRP+	N	1
4	2RP	I7	RP+	MaxRP+	R	1
4	2RP	I8	RP-	MaxRP+	F	1
4	2RP	I9	RP-	MaxRP+	N	1
4	2RP	F1	NRP	NoRP	N	0
4	2RP	F2	NRP	NoRP	F	0
4	2RP	F3	NRP	NoRP	R	1
4	2RP	F4	NRP	NoRP	N	1
4	2RP	F5	NRP	NoRP	F	1
4	2RP	F6	NRP	NoRP	R	0
4	2RP	F7	NRP	NoRP	N	0
4	2RP	F8	NRP	NoRP	F	0
4	2RP	F9	NRP	NoRP	R	0
4	2RP	D1	NRP	NoRP	N	0
4	2RP	D2	NRP	NoRP	R	0
4	2RP	D3	NRP	NoRP	N	1
4	2RP	D4	NRP	NoRP	N	1
4	2RP	D5	NRP	NoRP	F	0
4	2RP	D6	NRP	NoRP	F	0
4	2RP	D7	NRP	NoRP	R	0
4	2RP	D8	NRP	NoRP	F	0
4	2RP	D9	NRP	NoRP	R	0
4	2RP	C1	NRP	NoRP	R	0
4	2RP	C2	NRP	NoRP	N	0
4	2RP	C3	NRP	NoRP	N	1
4	2RP	C4	NRP	NoRP	R	0
4	2RP	C5	NRP	NoRP	R	1
4	2RP	C6	NRP	NoRP	N	0
4	2RP	C7	NRP	NoRP	F	0
4	2RP	C8	NRP	NoRP	F	0
4	2RP	C9	NRP	NoRP	F	1
4	2RP	A1	RP+	MaxRP-	N	1
4	2RP	A2	RP-	MaxRP-	F	0
4	2RP	A3	RP-	MaxRP-	F	1
4	2RP	A4	RP+	MaxRP-	R	0
4	2RP	A5	RP+	MaxRP-	N	1
4	2RP	A6	RP-	MaxRP-	F	0
4	2RP	A7	RP+	MaxRP-	N	0
4	2RP	A8	RP+	MaxRP-	R	0
4	2RP	A9	RP+	MaxRP-	R	0
4	2RP	B1	RP+	MaxRP+	R	1
4	2RP	B2	RP-	MaxRP+	N	1
4	2RP	B3	RP+	MaxRP+	R	1
4	2RP	B4	RP-	MaxRP+	N	0
4	2RP	B5	RP-	MaxRP+	F	1
4	2RP	B6	RP-	MaxRP+	N	0
4	2RP	B7	RP+	MaxRP+	R	1
4	2RP	B8	RP-	MaxRP+	F	1
4	2RP	B9	RP-	MaxRP+	F	0
4	2RP	E1	RP+	MaxRP-	R	1
4	2RP	E2	RP+	MaxRP-	N	1
4	2RP	E3	RP+	MaxRP-	N	1
4	2RP	E4	RP+	MaxRP-	R	1
4	2RP	E5	RP-	MaxRP-	F	0
4	2RP	E6	RP+	MaxRP-	N	0
4	2RP	E7	RP-	MaxRP-	F	0
4	2RP	E8	RP-	MaxRP-	F	1
4	2RP	E9	RP+	MaxRP-	R	0
4	2RP	G1	RP-	MaxRP+	N	1
4	2RP	G2	RP+	MaxRP+	R	1
4	2RP	G3	RP-	MaxRP+	N	0
4	2RP	G4	RP+	MaxRP+	R	1
4	2RP	G5	RP-	MaxRP+	F	0
4	2RP	G6	RP+	MaxRP+	R	0
4	2RP	G7	RP-	MaxRP+	N	0
4	2RP	G8	RP-	MaxRP+	F	0
4	2RP	G9	RP-	MaxRP+	F	0
4	2RP	H1	RP+	MaxRP-	N	1
4	2RP	H2	RP+	MaxRP-	R	0
4	2RP	H3	RP+	MaxRP-	R	0
4	2RP	H4	RP+	MaxRP-	R	1
4	2RP	H5	RP+	MaxRP-	N	0
4	2RP	H6	RP-	MaxRP-	F	0
4	2RP	H7	RP-	MaxRP-	F	0
4	2RP	H8	RP+	MaxRP-	N	1
4	2RP	H9	RP-	MaxRP-	F	0
5	1RP	F1	RP+	MaxRP-	R	1
5	1RP	F2	RP+	MaxRP-	R	0
5	1RP	F3	RP+	MaxRP-	N	1
5	1RP	F4	RP-	MaxRP-	F	0
5	1RP	F5	RP+	MaxRP-	R	0
5	1RP	F6	RP-	MaxRP-	F	0
5	1RP	F7	RP+	MaxRP-	N	1
5	1RP	F8	RP+	MaxRP-	N	0
5	1RP	F9	RP-	MaxRP-	F	1
5	1RP	D1	RP-	MaxRP+	N	0
5	1RP	D2	RP+	MaxRP+	R	1
5	1RP	D3	RP+	MaxRP+	R	1
5	1RP	D4	RP-	MaxRP+	F	0
5	1RP	D5	RP-	MaxRP+	N	1
5	1RP	D6	RP+	MaxRP+	R	0
5	1RP	D7	RP-	MaxRP+	F	0
5	1RP	D8	RP-	MaxRP+	F	0
5	1RP	D9	RP-	MaxRP+	N	0
5	1RP	G1	RP+	MaxRP-	N	1
5	1RP	G2	RP+	MaxRP-	R	1
5	1RP	G3	RP+	MaxRP-	R	1
5	1RP	G4	RP+	MaxRP-	N	1
5	1RP	G5	RP-	MaxRP-	F	0
5	1RP	G6	RP+	MaxRP-	N	1
5	1RP	G7	RP-	MaxRP-	F	0
5	1RP	G8	RP-	MaxRP-	F	1
5	1RP	G9	RP+	MaxRP-	R	1
5	1RP	E1	RP+	MaxRP+	R	1
5	1RP	E2	RP+	MaxRP+	R	1
5	1RP	E3	RP-	MaxRP+	F	1
5	1RP	E4	RP+	MaxRP+	R	0
5	1RP	E5	RP-	MaxRP+	N	1
5	1RP	E6	RP-	MaxRP+	N	1
5	1RP	E7	RP-	MaxRP+	F	1
5	1RP	E8	RP-	MaxRP+	F	1
5	1RP	E9	RP-	MaxRP+	N	0
5	1RP	A1	RP+	MaxRP-	N	0
5	1RP	A2	RP+	MaxRP-	R	0
5	1RP	A3	RP+	MaxRP-	N	0
5	1RP	A4	RP-	MaxRP-	F	1
5	1RP	A5	RP+	MaxRP-	R	1
5	1RP	A6	RP-	MaxRP-	F	1
5	1RP	A7	RP-	MaxRP-	F	1
5	1RP	A8	RP+	MaxRP-	R	1
5	1RP	A9	RP+	MaxRP-	N	1
5	1RP	I1	NRP	NoRP	N	0
5	1RP	I2	NRP	NoRP	F	1
5	1RP	I3	NRP	NoRP	R	0
5	1RP	I4	NRP	NoRP	R	1
5	1RP	I5	NRP	NoRP	N	1
5	1RP	I6	NRP	NoRP	R	0
5	1RP	I7	NRP	NoRP	F	1
5	1RP	I8	NRP	NoRP	F	0
5	1RP	I9	NRP	NoRP	N	0
5	1RP	H1	RP+	MaxRP+	R	1
5	1RP	H2	RP+	MaxRP+	R	1
5	1RP	H3	RP-	MaxRP+	F	1
5	1RP	H4	RP+	MaxRP+	R	1
5	1RP	H5	RP-	MaxRP+	N	1
5	1RP	H6	RP-	MaxRP+	N	0
5	1RP	H7	RP-	MaxRP+	F	0
5	1RP	H8	RP-	MaxRP+	F	0
5	1RP	H9	RP-	MaxRP+	N	0
5	1RP	C1	NRP	NoRP	R	0
5	1RP	C2	NRP	NoRP	N	1
5	1RP	C3	NRP	NoRP	F	1
5	1RP	C4	NRP	NoRP	R	1
5	1RP	C5	NRP	NoRP	N	0
5	1RP	C6	NRP	NoRP	F	0
5	1RP	C7	NRP	NoRP	N	1
5	1RP	C8	NRP	NoRP	R	0
5	1RP	C9	NRP	NoRP	F	0
5	1RP	B1	NRP	NoRP	R	0
5	1RP	B2	NRP	NoRP	N	0
5	1RP	B3	NRP	NoRP	R	1
5	1RP	B4	NRP	NoRP	F	1
5	1RP	B5	NRP	NoRP	F	0
5	1RP	B6	NRP	NoRP	N	0
5	1RP	B7	NRP	NoRP	N	0
5	1RP	B8	NRP	NoRP	R	1
5	1RP	B9	NRP	NoRP	F	1
6	2RP	D1	RP+	MaxRP-	R	0
6	2RP	D2	RP+	MaxRP-	R	1
6	2RP	D3	RP+	MaxRP-	R	0
6	2RP	D4	RP+	MaxRP-	N	1
6	2RP	D5	RP+	MaxRP-	N	1
6	2RP	D6	RP-	MaxRP-	F	0
6	2RP	D7	RP-	MaxRP-	F	1
6	2RP	D8	RP+	MaxRP-	N	0
6	2RP	D9	RP-	MaxRP-	F	0
6	2RP	G1	NRP	NoRP	N	1
6	2RP	G2	NRP	NoRP	R	1
6	2RP	G3	NRP	NoRP	F	1
6	2RP	G4	NRP	NoRP	R	0
6	2RP	G5	NRP	NoRP	N	0
6	2RP	G6	NRP	NoRP	F	0
6	2RP	G7	NRP	NoRP	R	0
6	2RP	G8	NRP	NoRP	N	0
6	2RP	G9	NRP	NoRP	F	1
6	2RP	B1	RP+	MaxRP+	R	0
6	2RP	B2	RP-	MaxRP+	N	0
6	2RP	B3	RP+	MaxRP+	R	0
6	2RP	B4	RP+	MaxRP+	R	1
6	2RP	B5	RP-	MaxRP+	F	0
6	2RP	B6	RP-	MaxRP+	N	0
6	2RP	B7	RP-	MaxRP+	F	0
6	2RP	B8	RP-	MaxRP+	F	1
6	2RP	B9	RP-	MaxRP+	N	1
6	2RP	I1	RP-	MaxRP-	F	1
6	2RP	I2	RP+	MaxRP-	N	1
6	2RP	I3	RP+	MaxRP-	R	0
6	2RP	I4	RP+	MaxRP-	R	1
6	2RP	I5	RP-	MaxRP-	F	0
6	2RP	I6	RP+	MaxRP-	R	0
6	2RP	I7	RP+	MaxRP-	N	0
6	2RP	I8	RP+	MaxRP-	N	0
6	2RP	I9	RP-	MaxRP-	F	1
6	2RP	E1	NRP	NoRP	R	0
6	2RP	E2	NRP	NoRP	N	1
6	2RP	E3	NRP	NoRP	F	1
6	2RP	E4	NRP	NoRP	N	0
6	2RP	E5	NRP	NoRP	R	0
6	2RP	E6	NRP	NoRP	N	0
6	2RP	E7	NRP	NoRP	F	0
6	2RP	E8	NRP	NoRP	R	1
6	2RP	E9	NRP	NoRP	F	0
6	2RP	C1	RP+	MaxRP-	N	1
6	2RP	C2	RP+	MaxRP-	N	0
6	2RP	C3	RP-	MaxRP-	F	0
6	2RP	C4	RP+	MaxRP-	R	0
6	2RP	C5	RP+	MaxRP-	N	0
6	2RP	C6	RP+	MaxRP-	R	1
6	2RP	C7	RP+	MaxRP-	R	1
6	2RP	C8	RP-	MaxRP-	F	0
6	2RP	C9	RP-	MaxRP-	F	1
6	2RP	A1	NRP	NoRP	R	1
6	2RP	A2	NRP	NoRP	F	0
6	2RP	A3	NRP	NoRP	N	0
6	2RP	A4	NRP	NoRP	R	1
6	2RP	A5	NRP	NoRP	F	1
6	2RP	A6	NRP	NoRP	N	0
6	2RP	A7	NRP	NoRP	N	0
6	2RP	A8	NRP	NoRP	F	0
6	2RP	A9	NRP	NoRP	R	1
6	2RP	F1	RP-	MaxRP+	F	0
6	2RP	F2	RP+	MaxRP+	R	1
6	2RP	F3	RP+	MaxRP+	R	1
6	2RP	F4	RP-	MaxRP+	F	1
6	2RP	F5	RP-	MaxRP+	N	0
6	2RP	F6	RP-	MaxRP+	F	0
6	2RP	F7	RP-	MaxRP+	N	0
6	2RP	F8	RP+	MaxRP+	R	1
6	2RP	F9	RP-	MaxRP+	N	0
6	2RP	H1	RP-	MaxRP+	N	1
6	2RP	H2	RP-	MaxRP+	F	1
6	2RP	H3	RP+	MaxRP+	R	1
6	2RP	H4	RP+	MaxRP+	R	1
6	2RP	H5	RP+	MaxRP+	R	0
6	2RP	H6	RP-	MaxRP+	N	1
6	2RP	H7	RP-	MaxRP+	F	0
6	2RP	H8	RP-	MaxRP+	F	0
6	2RP	H9	RP-	MaxRP+	N	0
7	1RP	D1	NRP	NoRP	R	0
7	1RP	D2	NRP	NoRP	F	0
7	1RP	D3	NRP	NoRP	R	1
7	1RP	D4	NRP	NoRP	R	1
7	1RP	D5	NRP	NoRP	N	1
7	1RP	D6	NRP	NoRP	N	0
7	1RP	D7	NRP	NoRP	F	0
7	1RP	D8	NRP	NoRP	F	1
7	1RP	D9	NRP	NoRP	N	0
7	1RP	I1	RP-	MaxRP-	F	0
7	1RP	I2	RP+	MaxRP-	R	1
7	1RP	I3	RP+	MaxRP-	N	1
7	1RP	I4	RP+	MaxRP-	R	0
7	1RP	I5	RP-	MaxRP-	F	0
7	1RP	I6	RP-	MaxRP-	F	0
7	1RP	I7	RP+	MaxRP-	N	1
7	1RP	I8	RP+	MaxRP-	R	1
7	1RP	I9	RP+	MaxRP-	N	1
7	1RP	E1	RP+	MaxRP-	N	0
7	1RP	E2	RP+	MaxRP-	R	1
7	1RP	E3	RP-	MaxRP-	F	1
7	1RP	E4	RP+	MaxRP-	R	1
7	1RP	E5	RP+	MaxRP-	N	0
7	1RP	E6	RP-	MaxRP-	F	1
7	1RP	E7	RP+	MaxRP-	N	0
7	1RP	E8	RP-	MaxRP-	F	1
7	1RP	E9	RP+	MaxRP-	R	1
7	1RP	B1	NRP	NoRP	F	1
7	1RP	B2	NRP	NoRP	N	0
7	1RP	B3	NRP	NoRP	R	1
7	1RP	B4	NRP	NoRP	R	0
7	1RP	B5	NRP	NoRP	R	0
7	1RP	B6	NRP	NoRP	F	1
7	1RP	B7	NRP	NoRP	N	0
7	1RP	B8	NRP	NoRP	F	1
7	1RP	B9	NRP	NoRP	N	0
7	1RP	F1	RP+	MaxRP+	R	1
7	1RP	F2	RP-	MaxRP+	N	1
7	1RP	F3	RP-	MaxRP+	N	0
7	1RP	F4	RP-	MaxRP+	N	0
7	1RP	F5	RP-	MaxRP+	F	0
7	1RP	F6	RP-	MaxRP+	F	0
7	1RP	F7	RP+	MaxRP+	R	1
7	1RP	F8	RP+	MaxRP+	R	1
7	1RP	F9	RP-	MaxRP+	F	0
7	1RP	H1	RP+	MaxRP-	N	1
7	1RP	H2	RP+	MaxRP-	R	1
7	1RP	H3	RP+	MaxRP-	R	1
7	1RP	H4	RP-	MaxRP-	F	1
7	1RP	H5	RP+	MaxRP-	N	1
7	1RP	H6	RP-	MaxRP-	F	0
7	1RP	H7	RP+	MaxRP-	N	1
7	1RP	H8	RP+	MaxRP-	R	1
7	1RP	H9	RP-	MaxRP-	F	0
7	1RP	A1	NRP	NoRP	R	0
7	1RP	A2	NRP	NoRP	F	1
7	1RP	A3	NRP	NoRP	F	0
7	1RP	A4	NRP	NoRP	R	0
7	1RP	A5	NRP	NoRP	R	0
7	1RP	A6	NRP	NoRP	N	1
7	1RP	A7	NRP	NoRP	N	1
7	1RP	A8	NRP	NoRP	N	0
7	1RP	A9	NRP	NoRP	F	0
7	1RP	G1	RP-	MaxRP+	N	0
7	1RP	G2	RP+	MaxRP+	R	1
7	1RP	G3	RP+	MaxRP+	R	1
7	1RP	G4	RP-	MaxRP+	F	0
7	1RP	G5	RP-	MaxRP+	N	0
7	1RP	G6	RP+	MaxRP+	R	1
7	1RP	G7	RP-	MaxRP+	F	1
7	1RP	G8	RP-	MaxRP+	F	1
7	1RP	G9	RP-	MaxRP+	N	0
7	1RP	C1	RP+	MaxRP+	R	1
7	1RP	C2	RP+	MaxRP+	R	1
7	1RP	C3	RP-	MaxRP+	F	1
7	1RP	C4	RP-	MaxRP+	F	0
7	1RP	C5	RP-	MaxRP+	N	0
7	1RP	C6	RP-	MaxRP+	N	0
7	1RP	C7	RP+	MaxRP+	R	0
7	1RP	C8	RP-	MaxRP+	F	0
7	1RP	C9	RP-	MaxRP+	N	0
8	2RP	A1	RP+	MaxRP+	R	1
8	2RP	A2	RP-	MaxRP+	N	0
8	2RP	A3	RP-	MaxRP+	F	0
8	2RP	A4	RP+	MaxRP+	R	1
8	2RP	A5	RP-	MaxRP+	N	0
8	2RP	A6	RP+	MaxRP+	R	1
8	2RP	A7	RP-	MaxRP+	F	0
8	2RP	A8	RP-	MaxRP+	N	0
8	2RP	A9	RP-	MaxRP+	F	0
8	2RP	H1	NRP	NoRP	F	1
8	2RP	H2	NRP	NoRP	F	1
8	2RP	H3	NRP	NoRP	F	0
8	2RP	H4	NRP	NoRP	R	1
8	2RP	H5	NRP	NoRP	N	0
8	2RP	H6	NRP	NoRP	N	1
8	2RP	H7	NRP	NoRP	R	1
8	2RP	H8	NRP	NoRP	N	1
8	2RP	H9	NRP	NoRP	R	1
8	2RP	D1	RP-	MaxRP-	F	0
8	2RP	D2	RP-	MaxRP-	F	0
8	2RP	D3	RP+	MaxRP-	N	0
8	2RP	D4	RP-	MaxRP-	F	1
8	2RP	D5	RP+	MaxRP-	N	0
8	2RP	D6	RP+	MaxRP-	R	1
8	2RP	D7	RP+	MaxRP-	R	1
8	2RP	D8	RP+	MaxRP-	N	1
8	2RP	D9	RP+	MaxRP-	R	1
8	2RP	G1	RP-	MaxRP-	F	1
8	2RP	G2	RP-	MaxRP-	F	1
8	2RP	G3	RP-	MaxRP-	F	1
8	2RP	G4	RP+	MaxRP-	R	1
8	2RP	G5	RP+	MaxRP-	R	1
8	2RP	G6	RP+	MaxRP-	N	1
8	2RP	G7	RP+	MaxRP-	N	1
8	2RP	G8	RP+	MaxRP-	R	1
8	2RP	G9	RP+	MaxRP-	N	1
8	2RP	B1	RP-	MaxRP+	F	0
8	2RP	B2	RP-	MaxRP+	F	0
8	2RP	B3	RP-	MaxRP+	F	1
8	2RP	B4	RP-	MaxRP+	N	1
8	2RP	B5	RP+	MaxRP+	R	1
8	2RP	B6	RP-	MaxRP+	N	1
8	2RP	B7	RP+	MaxRP+	R	0
8	2RP	B8	RP-	MaxRP+	N	0
8	2RP	B9	RP+	MaxRP+	R	0
8	2RP	E1	RP+	MaxRP+	R	0
8	2RP	E2	RP-	MaxRP+	N	1
8	2RP	E3	RP+	MaxRP+	R	1
8	2RP	E4	RP+	MaxRP+	R	1
8	2RP	E5	RP-	MaxRP+	F	1
8	2RP	E6	RP-	MaxRP+	N	0
8	2RP	E7	RP-	MaxRP+	N	1
8	2RP	E8	RP-	MaxRP+	F	0
8	2RP	E9	RP-	MaxRP+	F	1
8	2RP	F1	RP-	MaxRP-	F	1
8	2RP	F2	RP-	MaxRP-	F	1
8	2RP	F3	RP-	MaxRP-	F	0
8	2RP	F4	RP+	MaxRP-	N	1
8	2RP	F5	RP+	MaxRP-	R	1
8	2RP	F6	RP+	MaxRP-	R	0
8	2RP	F7	RP+	MaxRP-	R	1
8	2RP	F8	RP+	MaxRP-	N	0
8	2RP	F9	RP+	MaxRP-	N	0
8	2RP	C1	NRP	NoRP	F	1
8	2RP	C2	NRP	NoRP	F	0
8	2RP	C3	NRP	NoRP	F	0
8	2RP	C4	NRP	NoRP	R	1
8	2RP	C5	NRP	NoRP	N	0
8	2RP	C6	NRP	NoRP	N	1
8	2RP	C7	NRP	NoRP	R	1
8	2RP	C8	NRP	NoRP	R	1
8	2RP	C9	NRP	NoRP	N	1
8	2RP	I1	NRP	NoRP	N	0
8	2RP	I2	NRP	NoRP	F	1
8	2RP	I3	NRP	NoRP	F	1
8	2RP	I4	NRP	NoRP	N	1
8	2RP	I5	NRP	NoRP	R	1
8	2RP	I6	NRP	NoRP	R	1
8	2RP	I7	NRP	NoRP	R	0
8	2RP	I8	NRP	NoRP	N	0
8	2RP	I9	NRP	NoRP	F	0
8	2RP	I1	RP+	MaxRP-	R	0
9	1RP	H1	NRP	NoRP	F	0
9	1RP	H2	NRP	NoRP	F	1
9	1RP	H3	NRP	NoRP	N	1
9	1RP	H4	NRP	NoRP	N	0
9	1RP	H5	NRP	NoRP	F	0
9	1RP	H6	NRP	NoRP	R	1
9	1RP	H7	NRP	NoRP	R	0
9	1RP	H8	NRP	NoRP	N	0
9	1RP	H9	NRP	NoRP	R	0
9	1RP	G1	NRP	NoRP	N	0
9	1RP	G2	NRP	NoRP	R	1
9	1RP	G3	NRP	NoRP	R	1
9	1RP	G4	NRP	NoRP	R	1
9	1RP	G5	NRP	NoRP	F	0
9	1RP	G6	NRP	NoRP	F	1
9	1RP	G7	NRP	NoRP	N	1
9	1RP	G8	NRP	NoRP	F	1
9	1RP	G9	NRP	NoRP	N	0
9	1RP	I1	NRP	NoRP	R	0
9	1RP	I2	NRP	NoRP	F	0
9	1RP	I3	NRP	NoRP	N	1
9	1RP	I4	NRP	NoRP	N	1
9	1RP	I5	NRP	NoRP	R	1
9	1RP	I6	NRP	NoRP	F	1
9	1RP	I7	NRP	NoRP	N	0
9	1RP	I8	NRP	NoRP	R	0
9	1RP	I9	NRP	NoRP	F	1
9	1RP	F1	RP+	MaxRP-	N	0
9	1RP	F2	RP+	MaxRP-	R	1
9	1RP	F3	RP+	MaxRP-	R	0
9	1RP	F4	RP+	MaxRP-	R	0
9	1RP	F5	RP-	MaxRP-	F	0
9	1RP	F6	RP+	MaxRP-	N	1
9	1RP	F7	RP-	MaxRP-	F	0
9	1RP	F8	RP-	MaxRP-	F	1
9	1RP	F9	RP+	MaxRP-	N	1
9	1RP	A1	RP-	MaxRP+	F	1
9	1RP	A2	RP+	MaxRP+	R	0
9	1RP	A3	RP-	MaxRP+	F	0
9	1RP	A4	RP+	MaxRP+	R	1
9	1RP	A5	RP-	MaxRP+	N	0
9	1RP	A6	RP-	MaxRP+	N	0
9	1RP	A7	RP+	MaxRP+	R	1
9	1RP	A8	RP-	MaxRP+	N	0
9	1RP	A9	RP-	MaxRP+	F	0
9	1RP	B1	RP-	MaxRP+	N	0
9	1RP	B2	RP-	MaxRP+	F	0
9	1RP	B3	RP-	MaxRP+	N	1
9	1RP	B4	RP-	MaxRP+	F	0
9	1RP	B5	RP+	MaxRP+	R	1
9	1RP	B6	RP+	MaxRP+	R	0
9	1RP	B7	RP-	MaxRP+	N	0
9	1RP	B8	RP+	MaxRP+	R	0
9	1RP	B9	RP-	MaxRP+	F	0
9	1RP	C1	RP+	MaxRP-	R	1
9	1RP	C2	RP+	MaxRP-	R	1
9	1RP	C3	RP+	MaxRP-	R	1
9	1RP	C4	RP+	MaxRP-	N	0
9	1RP	C5	RP-	MaxRP-	F	0
9	1RP	C6	RP-	MaxRP-	F	0
9	1RP	C7	RP+	MaxRP-	N	0
9	1RP	C8	RP+	MaxRP-	N	0
9	1RP	C9	RP-	MaxRP-	F	0
9	1RP	E1	RP-	MaxRP+	N	0
9	1RP	E2	RP+	MaxRP+	R	1
9	1RP	E3	RP-	MaxRP+	F	0
9	1RP	E4	RP-	MaxRP+	N	1
9	1RP	E5	RP+	MaxRP+	R	0
9	1RP	E6	RP-	MaxRP+	N	1
9	1RP	E7	RP+	MaxRP+	R	0
9	1RP	E8	RP-	MaxRP+	F	0
9	1RP	E9	RP-	MaxRP+	F	0
9	1RP	D1	RP+	MaxRP-	R	0
9	1RP	D2	RP+	MaxRP-	R	0
9	1RP	D3	RP-	MaxRP-	F	0
9	1RP	D4	RP-	MaxRP-	F	0
9	1RP	D5	RP-	MaxRP-	F	1
9	1RP	D6	RP+	MaxRP-	N	1
9	1RP	D7	RP+	MaxRP-	R	1
9	1RP	D8	RP+	MaxRP-	N	0
9	1RP	D9	RP+	MaxRP-	N	0
10	2RP	G1	RP+	MaxRP-	R	1
10	2RP	G2	RP+	MaxRP-	R	1
10	2RP	G3	RP-	MaxRP-	F	0
10	2RP	G4	RP-	MaxRP-	F	1
10	2RP	G5	RP-	MaxRP-	F	0
10	2RP	G6	RP+	MaxRP-	R	1
10	2RP	G7	RP+	MaxRP-	N	0
10	2RP	G8	RP+	MaxRP-	N	1
10	2RP	G9	RP+	MaxRP-	N	1
10	2RP	B1	RP-	MaxRP+	N	0
10	2RP	B2	RP-	MaxRP+	N	1
10	2RP	B3	RP-	MaxRP+	N	0
10	2RP	B4	RP-	MaxRP+	F	0
10	2RP	B5	RP-	MaxRP+	F	0
10	2RP	B6	RP-	MaxRP+	F	0
10	2RP	B7	RP+	MaxRP+	R	1
10	2RP	B8	RP+	MaxRP+	R	0
10	2RP	B9	RP+	MaxRP+	R	0
10	2RP	F1	NRP	NoRP	N	1
10	2RP	F2	NRP	NoRP	N	0
10	2RP	F3	NRP	NoRP	R	1
10	2RP	F4	NRP	NoRP	F	0
10	2RP	F5	NRP	NoRP	F	1
10	2RP	F6	NRP	NoRP	R	0
10	2RP	F7	NRP	NoRP	N	0
10	2RP	F8	NRP	NoRP	R	0
10	2RP	F9	NRP	NoRP	F	0
10	2RP	H1	NRP	NoRP	N	1
10	2RP	H2	NRP	NoRP	R	1
10	2RP	H3	NRP	NoRP	R	0
10	2RP	H4	NRP	NoRP	F	0
10	2RP	H5	NRP	NoRP	F	0
10	2RP	H6	NRP	NoRP	F	0
10	2RP	H7	NRP	NoRP	R	0
10	2RP	H8	NRP	NoRP	N	1
10	2RP	H9	NRP	NoRP	N	1
10	2RP	D1	RP+	MaxRP+	R	1
10	2RP	D2	RP+	MaxRP+	R	1
10	2RP	D3	RP+	MaxRP+	R	0
10	2RP	D4	RP-	MaxRP+	F	0
10	2RP	D5	RP-	MaxRP+	F	0
10	2RP	D6	RP-	MaxRP+	N	1
10	2RP	D7	RP-	MaxRP+	F	1
10	2RP	D8	RP-	MaxRP+	N	0
10	2RP	D9	RP-	MaxRP+	N	0
10	2RP	C1	RP-	MaxRP-	F	0
10	2RP	C2	RP-	MaxRP-	F	0
10	2RP	C3	RP+	MaxRP-	N	1
10	2RP	C4	RP+	MaxRP-	R	0
10	2RP	C5	RP-	MaxRP-	F	1
10	2RP	C6	RP+	MaxRP-	R	0
10	2RP	C7	RP+	MaxRP-	N	1
10	2RP	C8	RP+	MaxRP-	N	0
10	2RP	C9	RP+	MaxRP-	R	0
10	2RP	E1	NRP	NoRP	R	1
10	2RP	E2	NRP	NoRP	F	1
10	2RP	E3	NRP	NoRP	N	0
10	2RP	E4	NRP	NoRP	R	0
10	2RP	E5	NRP	NoRP	F	1
10	2RP	E6	NRP	NoRP	N	1
10	2RP	E7	NRP	NoRP	R	0
10	2RP	E8	NRP	NoRP	F	0
10	2RP	E9	NRP	NoRP	N	0
10	2RP	I1	RP+	MaxRP+	R	0
10	2RP	I2	RP+	MaxRP+	R	1
10	2RP	I3	RP+	MaxRP+	R	1
10	2RP	I4	RP-	MaxRP+	F	1
10	2RP	I5	RP-	MaxRP+	F	0
10	2RP	I6	RP-	MaxRP+	F	0
10	2RP	I7	RP-	MaxRP+	N	1
10	2RP	I8	RP-	MaxRP+	N	0
10	2RP	I9	RP-	MaxRP+	N	1
10	2RP	A1	RP+	MaxRP-	N	1
10	2RP	A2	RP+	MaxRP-	N	1
10	2RP	A3	RP+	MaxRP-	N	1
10	2RP	A4	RP+	MaxRP-	R	0
10	2RP	A5	RP+	MaxRP-	R	1
10	2RP	A6	RP+	MaxRP-	R	0
10	2RP	A7	RP-	MaxRP-	F	0
10	2RP	A8	RP-	MaxRP-	F	0
10	2RP	A9	RP-	MaxRP-	F	0
11	1RP	D1	RP+	MaxRP-	N	1
11	1RP	D2	RP+	MaxRP-	N	1
11	1RP	D3	RP-	MaxRP-	F	0
11	1RP	D4	RP-	MaxRP-	F	0
11	1RP	D5	RP+	MaxRP-	N	1
11	1RP	D6	RP+	MaxRP-	R	1
11	1RP	D7	RP+	MaxRP-	R	0
11	1RP	D8	RP+	MaxRP-	R	1
11	1RP	D9	RP-	MaxRP-	F	0
11	1RP	E1	RP-	MaxRP+	F	1
11	1RP	E2	RP-	MaxRP+	F	0
11	1RP	E3	RP+	MaxRP+	R	1
11	1RP	E4	RP-	MaxRP+	N	1
11	1RP	E5	RP+	MaxRP+	R	1
11	1RP	E6	RP-	MaxRP+	N	0
11	1RP	E7	RP+	MaxRP+	R	1
11	1RP	E8	RP-	MaxRP+	F	1
11	1RP	E9	RP-	MaxRP+	N	0
11	1RP	A1	NRP	NoRP	R	1
11	1RP	A2	NRP	NoRP	R	0
11	1RP	A3	NRP	NoRP	R	0
11	1RP	A4	NRP	NoRP	N	0
11	1RP	A5	NRP	NoRP	N	1
11	1RP	A6	NRP	NoRP	N	1
11	1RP	A7	NRP	NoRP	F	0
11	1RP	A8	NRP	NoRP	F	0
11	1RP	A9	NRP	NoRP	F	0
11	1RP	C1	NRP	NoRP	R	0
11	1RP	C2	NRP	NoRP	F	0
11	1RP	C3	NRP	NoRP	F	0
11	1RP	C4	NRP	NoRP	N	0
11	1RP	C5	NRP	NoRP	R	0
11	1RP	C6	NRP	NoRP	R	1
11	1RP	C7	NRP	NoRP	N	0
11	1RP	C8	NRP	NoRP	F	0
11	1RP	C9	NRP	NoRP	N	0
11	1RP	H1	RP-	MaxRP+	N	1
11	1RP	H2	RP-	MaxRP+	N	1
11	1RP	H3	RP-	MaxRP+	N	1
11	1RP	H4	RP-	MaxRP+	F	1
11	1RP	H5	RP-	MaxRP+	F	1
11	1RP	H6	RP+	MaxRP+	R	1
11	1RP	H7	RP-	MaxRP+	F	1
11	1RP	H8	RP+	MaxRP+	R	1
11	1RP	H9	RP+	MaxRP+	R	0
11	1RP	I1	RP+	MaxRP-	R	0
11	1RP	I2	RP+	MaxRP-	N	0
11	1RP	I3	RP+	MaxRP-	N	1
11	1RP	I4	RP-	MaxRP-	F	1
11	1RP	I5	RP+	MaxRP-	N	1
11	1RP	I6	RP+	MaxRP-	R	1
11	1RP	I7	RP+	MaxRP-	R	1
11	1RP	I8	RP-	MaxRP-	F	0
11	1RP	I9	RP-	MaxRP-	F	0
11	1RP	B1	NRP	NoRP	R	1
11	1RP	B2	NRP	NoRP	R	1
11	1RP	B3	NRP	NoRP	F	1
11	1RP	B4	NRP	NoRP	N	1
11	1RP	B5	NRP	NoRP	F	1
11	1RP	B6	NRP	NoRP	N	0
11	1RP	B7	NRP	NoRP	R	0
11	1RP	B8	NRP	NoRP	N	0
11	1RP	B9	NRP	NoRP	F	0
11	1RP	G1	RP-	MaxRP+	F	0
11	1RP	G2	RP+	MaxRP+	R	1
11	1RP	G3	RP+	MaxRP+	R	1
11	1RP	G4	RP-	MaxRP+	N	1
11	1RP	G5	RP-	MaxRP+	F	0
11	1RP	G6	RP-	MaxRP+	N	0
11	1RP	G7	RP-	MaxRP+	N	0
11	1RP	G8	RP+	MaxRP+	R	1
11	1RP	G9	RP-	MaxRP+	F	1
11	1RP	F1	RP-	MaxRP-	F	0
11	1RP	F2	RP+	MaxRP-	N	1
11	1RP	F3	RP+	MaxRP-	N	1
11	1RP	F4	RP+	MaxRP-	N	1
11	1RP	F5	RP+	MaxRP-	R	1
11	1RP	F6	RP-	MaxRP-	F	0
11	1RP	F7	RP-	MaxRP-	F	1
11	1RP	F8	RP+	MaxRP-	R	1
11	1RP	F9	RP+	MaxRP-	R	0
12	2RP	F1	RP-	MaxRP+	N	1
12	2RP	F2	RP+	MaxRP+	R	1
12	2RP	F3	RP-	MaxRP+	F	1
12	2RP	F4	RP+	MaxRP+	R	0
12	2RP	F5	RP-	MaxRP+	N	0
12	2RP	F6	RP+	MaxRP+	R	1
12	2RP	F7	RP-	MaxRP+	N	0
12	2RP	F8	RP-	MaxRP+	F	0
12	2RP	F9	RP-	MaxRP+	F	0
12	2RP	A1	RP+	MaxRP-	R	0
12	2RP	A2	RP+	MaxRP-	R	0
12	2RP	A3	RP+	MaxRP-	N	0
12	2RP	A4	RP+	MaxRP-	N	0
12	2RP	A5	RP-	MaxRP-	F	0
12	2RP	A6	RP-	MaxRP-	F	1
12	2RP	A7	RP-	MaxRP-	F	0
12	2RP	A8	RP+	MaxRP-	R	1
12	2RP	A9	RP+	MaxRP-	N	1
12	2RP	H1	NRP	NoRP	N	1
12	2RP	H2	NRP	NoRP	R	1
12	2RP	H3	NRP	NoRP	R	1
12	2RP	H4	NRP	NoRP	N	1
12	2RP	H5	NRP	NoRP	F	0
12	2RP	H6	NRP	NoRP	F	0
12	2RP	H7	NRP	NoRP	R	0
12	2RP	H8	NRP	NoRP	N	1
12	2RP	H9	NRP	NoRP	F	1
12	2RP	B1	RP+	MaxRP-	N	0
12	2RP	B2	RP-	MaxRP-	F	1
12	2RP	B3	RP-	MaxRP-	F	0
12	2RP	B4	RP+	MaxRP-	R	0
12	2RP	B5	RP+	MaxRP-	N	0
12	2RP	B6	RP-	MaxRP-	F	1
12	2RP	B7	RP+	MaxRP-	R	0
12	2RP	B8	RP+	MaxRP-	N	0
12	2RP	B9	RP+	MaxRP-	R	0
12	2RP	D1	NRP	NoRP	N	1
12	2RP	D2	NRP	NoRP	R	0
12	2RP	D3	NRP	NoRP	F	1
12	2RP	D4	NRP	NoRP	R	0
12	2RP	D5	NRP	NoRP	N	0
12	2RP	D6	NRP	NoRP	N	1
12	2RP	D7	NRP	NoRP	R	1
12	2RP	D8	NRP	NoRP	F	0
12	2RP	D9	NRP	NoRP	F	1
12	2RP	I1	RP-	MaxRP+	N	1
12	2RP	I2	RP+	MaxRP+	R	1
12	2RP	I3	RP-	MaxRP+	F	1
12	2RP	I4	RP+	MaxRP+	R	1
12	2RP	I5	RP-	MaxRP+	N	1
12	2RP	I6	RP-	MaxRP+	F	0
12	2RP	I7	RP-	MaxRP+	N	0
12	2RP	I8	RP+	MaxRP+	R	1
12	2RP	I9	RP-	MaxRP+	F	1
12	2RP	G1	RP+	MaxRP-	R	1
12	2RP	G2	RP+	MaxRP-	N	1
12	2RP	G3	RP-	MaxRP-	F	1
12	2RP	G4	RP+	MaxRP-	R	1
12	2RP	G5	RP+	MaxRP-	N	1
12	2RP	G6	RP-	MaxRP-	F	1
12	2RP	G7	RP+	MaxRP-	R	1
12	2RP	G8	RP+	MaxRP-	N	1
12	2RP	G9	RP-	MaxRP-	F	1
12	2RP	E1	NRP	NoRP	R	0
12	2RP	E2	NRP	NoRP	F	1
12	2RP	E3	NRP	NoRP	R	0
12	2RP	E4	NRP	NoRP	R	1
12	2RP	E5	NRP	NoRP	N	1
12	2RP	E6	NRP	NoRP	N	1
12	2RP	E7	NRP	NoRP	F	1
12	2RP	E8	NRP	NoRP	F	1
12	2RP	E9	NRP	NoRP	N	1
12	2RP	C1	RP-	MaxRP+	N	1
12	2RP	C2	RP-	MaxRP+	F	1
12	2RP	C3	RP+	MaxRP+	R	0
12	2RP	C4	RP-	MaxRP+	F	1
12	2RP	C5	RP+	MaxRP+	R	1
12	2RP	C6	RP-	MaxRP+	N	1
12	2RP	C7	RP-	MaxRP+	F	0
12	2RP	C8	RP+	MaxRP+	R	0
12	2RP	C9	RP-	MaxRP+	N	0
13	1RP	F1	RP+	MaxRP-	R	1
13	1RP	F2	RP+	MaxRP-	N	1
13	1RP	F3	RP+	MaxRP-	R	1
13	1RP	F4	RP-	MaxRP-	F	1
13	1RP	F5	RP+	MaxRP-	N	1
13	1RP	F6	RP+	MaxRP-	N	0
13	1RP	F7	RP-	MaxRP-	F	0
13	1RP	F8	RP+	MaxRP-	R	0
13	1RP	F9	RP-	MaxRP-	F	0
13	1RP	B1	NRP	NoRP	N	0
13	1RP	B2	NRP	NoRP	N	0
13	1RP	B3	NRP	NoRP	F	0
13	1RP	B4	NRP	NoRP	R	0
13	1RP	B5	NRP	NoRP	F	0
13	1RP	B6	NRP	NoRP	F	0
13	1RP	B7	NRP	NoRP	R	0
13	1RP	B8	NRP	NoRP	R	0
13	1RP	B9	NRP	NoRP	N	0
13	1RP	A1	RP+	MaxRP+	R	0
13	1RP	A2	RP-	MaxRP+	N	0
13	1RP	A3	RP-	MaxRP+	N	0
13	1RP	A4	RP+	MaxRP+	R	1
13	1RP	A5	RP+	MaxRP+	R	1
13	1RP	A6	RP-	MaxRP+	N	1
13	1RP	A7	RP-	MaxRP+	F	0
13	1RP	A8	RP-	MaxRP+	F	0
13	1RP	A9	RP-	MaxRP+	F	0
13	1RP	D1	NRP	NoRP	N	1
13	1RP	D2	NRP	NoRP	F	0
13	1RP	D3	NRP	NoRP	F	0
13	1RP	D4	NRP	NoRP	F	0
13	1RP	D5	NRP	NoRP	N	0
13	1RP	D6	NRP	NoRP	R	1
13	1RP	D7	NRP	NoRP	N	0
13	1RP	D8	NRP	NoRP	R	1
13	1RP	D9	NRP	NoRP	R	1
13	1RP	E1	NRP	NoRP	R	1
13	1RP	E2	NRP	NoRP	N	0
13	1RP	E3	NRP	NoRP	N	0
13	1RP	E4	NRP	NoRP	R	0
13	1RP	E5	NRP	NoRP	N	0
13	1RP	E6	NRP	NoRP	F	0
13	1RP	E7	NRP	NoRP	F	1
13	1RP	E8	NRP	NoRP	F	0
13	1RP	E9	NRP	NoRP	R	0
13	1RP	C1	RP+	MaxRP+	R	1
13	1RP	C2	RP-	MaxRP+	N	0
13	1RP	C3	RP-	MaxRP+	N	0
13	1RP	C4	RP+	MaxRP+	R	1
13	1RP	C5	RP-	MaxRP+	N	0
13	1RP	C6	RP+	MaxRP+	R	0
13	1RP	C7	RP-	MaxRP+	F	0
13	1RP	C8	RP-	MaxRP+	F	0
13	1RP	C9	RP-	MaxRP+	F	0
13	1RP	G1	RP-	MaxRP+	F	0
13	1RP	G2	RP-	MaxRP+	F	0
13	1RP	G3	RP-	MaxRP+	N	1
13	1RP	G4	RP-	MaxRP+	F	0
13	1RP	G5	RP-	MaxRP+	N	1
13	1RP	G6	RP+	MaxRP+	R	1
13	1RP	G7	RP-	MaxRP+	N	0
13	1RP	G8	RP+	MaxRP+	R	1
13	1RP	G9	RP+	MaxRP+	R	1
13	1RP	I1	RP+	MaxRP-	N	0
13	1RP	I2	RP+	MaxRP-	R	1
13	1RP	I3	RP-	MaxRP-	F	1
13	1RP	I4	RP+	MaxRP-	R	0
13	1RP	I5	RP+	MaxRP-	R	0
13	1RP	I6	RP+	MaxRP-	N	1
13	1RP	I7	RP-	MaxRP-	F	1
13	1RP	I8	RP-	MaxRP-	F	0
13	1RP	I9	RP+	MaxRP-	N	0
13	1RP	H1	RP+	MaxRP-	R	1
13	1RP	H2	RP+	MaxRP-	N	0
13	1RP	H3	RP-	MaxRP-	F	0
13	1RP	H4	RP+	MaxRP-	N	1
13	1RP	H5	RP+	MaxRP-	R	1
13	1RP	H6	RP+	MaxRP-	R	1
13	1RP	H7	RP-	MaxRP-	F	0
13	1RP	H8	RP+	MaxRP-	N	1
13	1RP	H9	RP-	MaxRP-	F	1
14	2RP	E1	RP+	MaxRP-	R	1
14	2RP	E2	RP-	MaxRP-	F	1
14	2RP	E3	RP+	MaxRP-	R	1
14	2RP	E4	RP-	MaxRP-	F	1
14	2RP	E5	RP-	MaxRP-	F	1
14	2RP	E6	RP+	MaxRP-	N	1
14	2RP	E7	RP+	MaxRP-	R	1
14	2RP	E8	RP+	MaxRP-	N	1
14	2RP	E9	RP+	MaxRP-	N	0
14	2RP	C1	NRP	NoRP	R	1
14	2RP	C2	NRP	NoRP	N	1
14	2RP	C3	NRP	NoRP	F	1
14	2RP	C4	NRP	NoRP	F	1
14	2RP	C5	NRP	NoRP	F	0
14	2RP	C6	NRP	NoRP	R	1
14	2RP	C7	NRP	NoRP	N	1
14	2RP	C8	NRP	NoRP	N	1
14	2RP	C9	NRP	NoRP	R	1
14	2RP	D1	RP+	MaxRP-	N	1
14	2RP	D2	RP-	MaxRP-	F	1
14	2RP	D3	RP+	MaxRP-	R	0
14	2RP	D4	RP-	MaxRP-	F	0
14	2RP	D5	RP+	MaxRP-	N	1
14	2RP	D6	RP+	MaxRP-	R	1
14	2RP	D7	RP-	MaxRP-	F	1
14	2RP	D8	RP+	MaxRP-	R	1
14	2RP	D9	RP+	MaxRP-	N	1
14	2RP	F1	NRP	NoRP	R	1
14	2RP	F2	NRP	NoRP	R	1
14	2RP	F3	NRP	NoRP	F	1
14	2RP	F4	NRP	NoRP	F	1
14	2RP	F5	NRP	NoRP	R	1
14	2RP	F6	NRP	NoRP	N	1
14	2RP	F7	NRP	NoRP	F	1
14	2RP	F8	NRP	NoRP	N	1
14	2RP	F9	NRP	NoRP	N	1
14	2RP	H1	RP+	MaxRP-	R	1
14	2RP	H2	RP-	MaxRP-	F	0
14	2RP	H3	RP+	MaxRP-	N	1
14	2RP	H4	RP+	MaxRP-	N	1
14	2RP	H5	RP-	MaxRP-	F	1
14	2RP	H6	RP+	MaxRP-	R	1
14	2RP	H7	RP-	MaxRP-	F	1
14	2RP	H8	RP+	MaxRP-	N	1
14	2RP	H9	RP+	MaxRP-	R	0
14	2RP	G1	RP-	MaxRP+	N	1
14	2RP	G2	RP+	MaxRP+	R	1
14	2RP	G3	RP+	MaxRP+	R	1
14	2RP	G4	RP+	MaxRP+	R	1
14	2RP	G5	RP-	MaxRP+	F	1
14	2RP	G6	RP-	MaxRP+	F	1
14	2RP	G7	RP-	MaxRP+	N	1
14	2RP	G8	RP-	MaxRP+	F	1
14	2RP	G9	RP-	MaxRP+	N	1
14	2RP	A1	NRP	NoRP	N	1
14	2RP	A2	NRP	NoRP	F	1
14	2RP	A3	NRP	NoRP	N	0
14	2RP	A4	NRP	NoRP	F	1
14	2RP	A5	NRP	NoRP	R	1
14	2RP	A6	NRP	NoRP	R	1
14	2RP	A7	NRP	NoRP	R	1
14	2RP	A8	NRP	NoRP	F	1
14	2RP	A9	NRP	NoRP	N	1
14	2RP	B1	RP+	MaxRP+	R	1
14	2RP	B2	RP-	MaxRP+	N	1
14	2RP	B3	RP+	MaxRP+	R	1
14	2RP	B4	RP+	MaxRP+	R	1
14	2RP	B5	RP-	MaxRP+	F	1
14	2RP	B6	RP-	MaxRP+	F	1
14	2RP	B7	RP-	MaxRP+	F	1
14	2RP	B8	RP-	MaxRP+	N	0
14	2RP	B9	RP-	MaxRP+	N	1
14	2RP	I1	RP-	MaxRP+	N	1
14	2RP	I2	RP-	MaxRP+	F	0
14	2RP	I3	RP+	MaxRP+	R	1
14	2RP	I4	RP-	MaxRP+	N	1
14	2RP	I5	RP+	MaxRP+	R	1
14	2RP	I6	RP-	MaxRP+	F	1
14	2RP	I7	RP+	MaxRP+	R	1
14	2RP	I8	RP-	MaxRP+	N	0
14	2RP	I9	RP-	MaxRP+	F	1
15	1RP	H1	RP-	MaxRP+	F	0
15	1RP	H2	RP+	MaxRP+	R	1
15	1RP	H3	RP-	MaxRP+	N	0
15	1RP	H4	RP-	MaxRP+	N	0
15	1RP	H5	RP+	MaxRP+	R	1
15	1RP	H6	RP-	MaxRP+	N	0
15	1RP	H7	RP+	MaxRP+	R	1
15	1RP	H8	RP-	MaxRP+	F	0
15	1RP	H9	RP-	MaxRP+	F	1
15	1RP	D1	RP+	MaxRP-	N	1
15	1RP	D2	RP-	MaxRP-	F	0
15	1RP	D3	RP-	MaxRP-	F	0
15	1RP	D4	RP+	MaxRP-	R	1
15	1RP	D5	RP-	MaxRP-	F	0
15	1RP	D6	RP+	MaxRP-	R	1
15	1RP	D7	RP+	MaxRP-	R	1
15	1RP	D8	RP+	MaxRP-	N	1
15	1RP	D9	RP+	MaxRP-	N	1
15	1RP	B1	RP-	MaxRP-	F	0
15	1RP	B2	RP+	MaxRP-	N	0
15	1RP	B3	RP+	MaxRP-	R	1
15	1RP	B4	RP+	MaxRP-	R	1
15	1RP	B5	RP+	MaxRP-	R	0
15	1RP	B6	RP+	MaxRP-	N	1
15	1RP	B7	RP+	MaxRP-	N	1
15	1RP	B8	RP-	MaxRP-	F	0
15	1RP	B9	RP-	MaxRP-	F	0
15	1RP	I1	RP+	MaxRP+	R	1
15	1RP	I2	RP-	MaxRP+	F	0
15	1RP	I3	RP+	MaxRP+	R	1
15	1RP	I4	RP-	MaxRP+	F	0
15	1RP	I5	RP-	MaxRP+	F	0
15	1RP	I6	RP+	MaxRP+	R	1
15	1RP	I7	RP-	MaxRP+	N	0
15	1RP	I8	RP-	MaxRP+	N	0
15	1RP	I9	RP-	MaxRP+	N	0
15	1RP	A1	NRP	NoRP	N	0
15	1RP	A2	NRP	NoRP	N	0
15	1RP	A3	NRP	NoRP	F	0
15	1RP	A4	NRP	NoRP	F	0
15	1RP	A5	NRP	NoRP	F	1
15	1RP	A6	NRP	NoRP	N	0
15	1RP	A7	NRP	NoRP	R	1
15	1RP	A8	NRP	NoRP	R	1
15	1RP	A9	NRP	NoRP	R	1
15	1RP	F1	RP-	MaxRP-	F	0
15	1RP	F2	RP-	MaxRP-	F	0
15	1RP	F3	RP+	MaxRP-	R	1
15	1RP	F4	RP+	MaxRP-	R	1
15	1RP	F5	RP+	MaxRP-	N	1
15	1RP	F6	RP+	MaxRP-	N	1
15	1RP	F7	RP+	MaxRP-	R	1
15	1RP	F8	RP-	MaxRP-	F	0
15	1RP	F9	RP+	MaxRP-	N	0
15	1RP	G1	NRP	NoRP	R	1
15	1RP	G2	NRP	NoRP	N	1
15	1RP	G3	NRP	NoRP	N	1
15	1RP	G4	NRP	NoRP	N	1
15	1RP	G5	NRP	NoRP	F	1
15	1RP	G6	NRP	NoRP	R	1
15	1RP	G7	NRP	NoRP	R	0
15	1RP	G8	NRP	NoRP	F	0
15	1RP	G9	NRP	NoRP	F	0
15	1RP	C1	NRP	NoRP	R	0
15	1RP	C2	NRP	NoRP	N	0
15	1RP	C3	NRP	NoRP	R	0
15	1RP	C4	NRP	NoRP	R	1
15	1RP	C5	NRP	NoRP	F	0
15	1RP	C6	NRP	NoRP	F	0
15	1RP	C7	NRP	NoRP	N	1
15	1RP	C8	NRP	NoRP	N	0
15	1RP	C9	NRP	NoRP	F	0
15	1RP	E1	RP-	MaxRP+	N	1
15	1RP	E2	RP-	MaxRP+	F	0
15	1RP	E3	RP+	MaxRP+	R	1
15	1RP	E4	RP-	MaxRP+	F	0
15	1RP	E5	RP+	MaxRP+	R	1
15	1RP	E6	RP-	MaxRP+	F	0
15	1RP	E7	RP+	MaxRP+	R	1
15	1RP	E8	RP-	MaxRP+	N	0
15	1RP	E9	RP-	MaxRP+	N	0
16	2RP	B1	NRP	NoRP	R	0
16	2RP	B2	NRP	NoRP	N	1
16	2RP	B3	NRP	NoRP	R	0
16	2RP	B4	NRP	NoRP	N	1
16	2RP	B5	NRP	NoRP	F	1
16	2RP	B6	NRP	NoRP	F	1
16	2RP	B7	NRP	NoRP	N	0
16	2RP	B8	NRP	NoRP	F	1
16	2RP	B9	NRP	NoRP	R	0
16	2RP	G1	RP-	MaxRP+	N	1
16	2RP	G2	RP+	MaxRP+	R	0
16	2RP	G3	RP+	MaxRP+	R	0
16	2RP	G4	RP+	MaxRP+	R	1
16	2RP	G5	RP-	MaxRP+	N	0
16	2RP	G6	RP-	MaxRP+	F	0
16	2RP	G7	RP-	MaxRP+	N	1
16	2RP	G8	RP-	MaxRP+	F	1
16	2RP	G9	RP-	MaxRP+	F	1
16	2RP	A1	RP+	MaxRP-	R	1
16	2RP	A2	RP+	MaxRP-	R	1
16	2RP	A3	RP+	MaxRP-	R	1
16	2RP	A4	RP+	MaxRP-	N	0
16	2RP	A5	RP+	MaxRP-	N	0
16	2RP	A6	RP-	MaxRP-	F	0
16	2RP	A7	RP-	MaxRP-	F	0
16	2RP	A8	RP-	MaxRP-	F	1
16	2RP	A9	RP+	MaxRP-	N	0
16	2RP	F1	RP-	MaxRP+	N	1
16	2RP	F2	RP+	MaxRP+	R	0
16	2RP	F3	RP+	MaxRP+	R	1
16	2RP	F4	RP-	MaxRP+	N	1
16	2RP	F5	RP+	MaxRP+	R	1
16	2RP	F6	RP-	MaxRP+	F	0
16	2RP	F7	RP-	MaxRP+	F	1
16	2RP	F8	RP-	MaxRP+	N	0
16	2RP	F9	RP-	MaxRP+	F	0
16	2RP	C1	RP-	MaxRP+	F	0
16	2RP	C2	RP-	MaxRP+	F	0
16	2RP	C3	RP-	MaxRP+	F	0
16	2RP	C4	RP-	MaxRP+	N	0
16	2RP	C5	RP+	MaxRP+	R	0
16	2RP	C6	RP-	MaxRP+	N	0
16	2RP	C7	RP-	MaxRP+	N	0
16	2RP	C8	RP+	MaxRP+	R	0
16	2RP	C9	RP+	MaxRP+	R	1
16	2RP	D1	NRP	NoRP	R	0
16	2RP	D2	NRP	NoRP	R	0
16	2RP	D3	NRP	NoRP	N	0
16	2RP	D4	NRP	NoRP	R	0
16	2RP	D5	NRP	NoRP	N	1
16	2RP	D6	NRP	NoRP	F	0
16	2RP	D7	NRP	NoRP	F	0
16	2RP	D8	NRP	NoRP	F	0
16	2RP	D9	NRP	NoRP	N	1
16	2RP	E1	NRP	NoRP	N	1
16	2RP	E2	NRP	NoRP	N	0
16	2RP	E3	NRP	NoRP	F	0
16	2RP	E4	NRP	NoRP	R	1
16	2RP	E5	NRP	NoRP	R	1
16	2RP	E6	NRP	NoRP	R	0
16	2RP	E7	NRP	NoRP	N	0
16	2RP	E8	NRP	NoRP	F	1
16	2RP	E9	NRP	NoRP	F	0
16	2RP	I1	RP-	MaxRP-	F	0
16	2RP	I2	RP+	MaxRP-	N	0
16	2RP	I3	RP+	MaxRP-	R	1
16	2RP	I4	RP+	MaxRP-	N	0
16	2RP	I5	RP+	MaxRP-	R	0
16	2RP	I6	RP+	MaxRP-	N	1
16	2RP	I7	RP+	MaxRP-	R	1
16	2RP	I8	RP-	MaxRP-	F	0
16	2RP	I9	RP-	MaxRP-	F	0
16	2RP	H1	RP+	MaxRP-	R	0
16	2RP	H2	RP+	MaxRP-	N	1
16	2RP	H3	RP+	MaxRP-	R	1
16	2RP	H4	RP+	MaxRP-	N	1
16	2RP	H5	RP+	MaxRP-	N	1
16	2RP	H6	RP-	MaxRP-	F	0
16	2RP	H7	RP+	MaxRP-	R	1
16	2RP	H8	RP-	MaxRP-	F	0
16	2RP	H9	RP-	MaxRP-	F	0
17	1RP	C1	RP-	MaxRP+	F	1
17	1RP	C2	RP-	MaxRP+	N	0
17	1RP	C3	RP-	MaxRP+	F	0
17	1RP	C4	RP+	MaxRP+	R	1
17	1RP	C5	RP+	MaxRP+	R	0
17	1RP	C6	RP-	MaxRP+	N	0
17	1RP	C7	RP+	MaxRP+	R	0
17	1RP	C8	RP-	MaxRP+	F	0
17	1RP	C9	RP-	MaxRP+	N	0
17	1RP	A1	RP-	MaxRP-	F	0
17	1RP	A2	RP-	MaxRP-	F	0
17	1RP	A3	RP+	MaxRP-	N	1
17	1RP	A4	RP+	MaxRP-	R	0
17	1RP	A5	RP+	MaxRP-	R	0
17	1RP	A6	RP-	MaxRP-	F	1
17	1RP	A7	RP+	MaxRP-	N	0
17	1RP	A8	RP+	MaxRP-	R	0
17	1RP	A9	RP+	MaxRP-	N	1
17	1RP	H1	RP+	MaxRP+	R	1
17	1RP	H2	RP+	MaxRP+	R	0
17	1RP	H3	RP-	MaxRP+	F	0
17	1RP	H4	RP-	MaxRP+	F	0
17	1RP	H5	RP-	MaxRP+	F	0
17	1RP	H6	RP-	MaxRP+	N	0
17	1RP	H7	RP+	MaxRP+	R	1
17	1RP	H8	RP-	MaxRP+	N	0
17	1RP	H9	RP-	MaxRP+	N	0
17	1RP	F1	NRP	NoRP	R	0
17	1RP	F2	NRP	NoRP	F	1
17	1RP	F3	NRP	NoRP	F	1
17	1RP	F4	NRP	NoRP	F	0
17	1RP	F5	NRP	NoRP	N	0
17	1RP	F6	NRP	NoRP	N	1
17	1RP	F7	NRP	NoRP	R	0
17	1RP	F8	NRP	NoRP	R	0
17	1RP	F9	NRP	NoRP	N	0
17	1RP	D1	RP-	MaxRP-	F	0
17	1RP	D2	RP-	MaxRP-	F	0
17	1RP	D3	RP+	MaxRP-	R	1
17	1RP	D4	RP-	MaxRP-	F	0
17	1RP	D5	RP+	MaxRP-	N	1
17	1RP	D6	RP+	MaxRP-	N	1
17	1RP	D7	RP+	MaxRP-	R	0
17	1RP	D8	RP+	MaxRP-	R	1
17	1RP	D9	RP+	MaxRP-	N	0
17	1RP	B1	RP+	MaxRP+	R	0
17	1RP	B2	RP+	MaxRP+	R	0
17	1RP	B3	RP-	MaxRP+	F	0
17	1RP	B4	RP+	MaxRP+	R	0
17	1RP	B5	RP-	MaxRP+	F	0
17	1RP	B6	RP-	MaxRP+	F	0
17	1RP	B7	RP-	MaxRP+	N	0
17	1RP	B8	RP-	MaxRP+	N	1
17	1RP	B9	RP-	MaxRP+	N	0
17	1RP	G1	RP+	MaxRP-	R	1
17	1RP	G2	RP-	MaxRP-	F	1
17	1RP	G3	RP+	MaxRP-	N	0
17	1RP	G4	RP+	MaxRP-	R	0
17	1RP	G5	RP-	MaxRP-	F	0
17	1RP	G6	RP+	MaxRP-	N	1
17	1RP	G7	RP+	MaxRP-	R	1
17	1RP	G8	RP+	MaxRP-	N	1
17	1RP	G9	RP-	MaxRP-	F	0
17	1RP	E1	NRP	NoRP	R	1
17	1RP	E2	NRP	NoRP	R	0
17	1RP	E3	NRP	NoRP	N	0
17	1RP	E4	NRP	NoRP	R	1
17	1RP	E5	NRP	NoRP	F	0
17	1RP	E6	NRP	NoRP	F	0
17	1RP	E7	NRP	NoRP	N	1
17	1RP	E8	NRP	NoRP	F	0
17	1RP	E9	NRP	NoRP	N	1
17	1RP	I1	NRP	NoRP	R	1
17	1RP	I2	NRP	NoRP	R	0
17	1RP	I3	NRP	NoRP	N	1
17	1RP	I4	NRP	NoRP	R	1
17	1RP	I5	NRP	NoRP	N	0
17	1RP	I6	NRP	NoRP	F	1
17	1RP	I7	NRP	NoRP	F	0
17	1RP	I8	NRP	NoRP	F	0
17	1RP	I9	NRP	NoRP	N	0
18	2RP	I2	RP+	MaxRP-	R	0
18	2RP	I3	RP+	MaxRP-	N	0
18	2RP	I4	RP-	MaxRP-	F	1
18	2RP	I5	RP+	MaxRP-	N	0
18	2RP	I6	RP+	MaxRP-	R	0
18	2RP	I7	RP+	MaxRP-	N	1
18	2RP	I8	RP-	MaxRP-	F	0
18	2RP	I9	RP-	MaxRP-	F	0
18	2RP	A1	RP-	MaxRP+	F	0
18	2RP	A2	RP+	MaxRP+	R	1
18	2RP	A3	RP-	MaxRP+	F	1
18	2RP	A4	RP-	MaxRP+	N	1
18	2RP	A5	RP-	MaxRP+	N	1
18	2RP	A6	RP-	MaxRP+	N	1
18	2RP	A7	RP+	MaxRP+	R	1
18	2RP	A8	RP-	MaxRP+	F	0
18	2RP	A9	RP+	MaxRP+	R	0
18	2RP	G1	NRP	NoRP	R	1
18	2RP	G2	NRP	NoRP	N	1
18	2RP	G3	NRP	NoRP	N	1
18	2RP	G4	NRP	NoRP	F	0
18	2RP	G5	NRP	NoRP	R	1
18	2RP	G6	NRP	NoRP	F	1
18	2RP	G7	NRP	NoRP	F	0
18	2RP	G8	NRP	NoRP	R	1
18	2RP	G9	NRP	NoRP	N	1
18	2RP	F1	NRP	NoRP	R	1
18	2RP	F2	NRP	NoRP	R	1
18	2RP	F3	NRP	NoRP	F	1
18	2RP	F4	NRP	NoRP	N	1
18	2RP	F5	NRP	NoRP	F	0
18	2RP	F6	NRP	NoRP	N	1
18	2RP	F7	NRP	NoRP	F	0
18	2RP	F8	NRP	NoRP	R	0
18	2RP	F9	NRP	NoRP	N	0
18	2RP	D1	RP-	MaxRP-	F	0
18	2RP	D2	RP-	MaxRP-	F	1
18	2RP	D3	RP+	MaxRP-	N	0
18	2RP	D4	RP+	MaxRP-	R	0
18	2RP	D5	RP+	MaxRP-	N	1
18	2RP	D6	RP-	MaxRP-	F	0
18	2RP	D7	RP+	MaxRP-	N	0
18	2RP	D8	RP+	MaxRP-	R	1
18	2RP	D9	RP+	MaxRP-	R	1
18	2RP	C1	RP+	MaxRP+	R	1
18	2RP	C2	RP-	MaxRP+	F	0
18	2RP	C3	RP-	MaxRP+	F	0
18	2RP	C4	RP-	MaxRP+	F	0
18	2RP	C5	RP-	MaxRP+	N	0
18	2RP	C6	RP-	MaxRP+	N	0
18	2RP	C7	RP+	MaxRP+	R	1
18	2RP	C8	RP-	MaxRP+	N	1
18	2RP	C9	RP+	MaxRP+	R	0
18	2RP	E1	RP-	MaxRP+	N	0
18	2RP	E2	RP-	MaxRP+	N	0
18	2RP	E3	RP-	MaxRP+	F	1
18	2RP	E4	RP-	MaxRP+	F	1
18	2RP	E5	RP+	MaxRP+	R	0
18	2RP	E6	RP-	MaxRP+	N	0
18	2RP	E7	RP+	MaxRP+	R	1
18	2RP	E8	RP+	MaxRP+	R	1
18	2RP	E9	RP-	MaxRP+	F	0
18	2RP	H1	NRP	NoRP	N	0
18	2RP	H2	NRP	NoRP	F	1
18	2RP	H3	NRP	NoRP	R	0
18	2RP	H4	NRP	NoRP	R	1
18	2RP	H5	NRP	NoRP	R	1
18	2RP	H6	NRP	NoRP	N	0
18	2RP	H7	NRP	NoRP	N	0
18	2RP	H8	NRP	NoRP	F	1
18	2RP	H9	NRP	NoRP	F	0
18	2RP	B1	RP+	MaxRP-	R	0
18	2RP	B2	RP+	MaxRP-	R	0
18	2RP	B3	RP+	MaxRP-	N	0
18	2RP	B4	RP+	MaxRP-	N	1
18	2RP	B5	RP+	MaxRP-	R	1
18	2RP	B6	RP-	MaxRP-	F	1
18	2RP	B7	RP-	MaxRP-	F	1
18	2RP	B8	RP-	MaxRP-	F	1
18	2RP	B9	RP+	MaxRP-	N	0
19	1RP	B1	NRP	NoRP	R	1
19	1RP	B2	NRP	NoRP	R	1
19	1RP	B3	NRP	NoRP	R	1
19	1RP	B4	NRP	NoRP	F	0
19	1RP	B5	NRP	NoRP	F	0
19	1RP	B6	NRP	NoRP	F	1
19	1RP	B7	NRP	NoRP	N	0
19	1RP	B8	NRP	NoRP	N	0
19	1RP	B9	NRP	NoRP	N	1
19	1RP	G1	RP+	MaxRP+	R	1
19	1RP	G2	RP-	MaxRP+	F	1
19	1RP	G3	RP-	MaxRP+	F	1
19	1RP	G4	RP-	MaxRP+	F	1
19	1RP	G5	RP+	MaxRP+	R	1
19	1RP	G6	RP-	MaxRP+	N	1
19	1RP	G7	RP-	MaxRP+	N	1
19	1RP	G8	RP-	MaxRP+	N	1
19	1RP	G9	RP+	MaxRP+	R	1
19	1RP	A1	RP-	MaxRP-	F	1
19	1RP	A2	RP+	MaxRP-	N	1
19	1RP	A3	RP-	MaxRP-	F	0
19	1RP	A4	RP-	MaxRP-	F	0
19	1RP	A5	RP+	MaxRP-	R	1
19	1RP	A6	RP+	MaxRP-	R	1
19	1RP	A7	RP+	MaxRP-	R	1
19	1RP	A8	RP+	MaxRP-	N	1
19	1RP	A9	RP+	MaxRP-	N	1
19	1RP	I1	RP-	MaxRP+	N	0
19	1RP	I2	RP+	MaxRP+	R	1
19	1RP	I3	RP+	MaxRP+	R	1
19	1RP	I4	RP-	MaxRP+	F	0
19	1RP	I5	RP-	MaxRP+	F	0
19	1RP	I6	RP-	MaxRP+	N	1
19	1RP	I7	RP-	MaxRP+	F	1
19	1RP	I8	RP-	MaxRP+	N	1
19	1RP	I9	RP+	MaxRP+	R	1
19	1RP	F1	NRP	NoRP	F	1
19	1RP	F2	NRP	NoRP	R	1
19	1RP	F3	NRP	NoRP	R	1
19	1RP	F4	NRP	NoRP	R	1
19	1RP	F5	NRP	NoRP	N	1
19	1RP	F6	NRP	NoRP	F	1
19	1RP	F7	NRP	NoRP	F	1
19	1RP	F8	NRP	NoRP	N	1
19	1RP	F9	NRP	NoRP	N	0
19	1RP	D1	RP-	MaxRP+	F	1
19	1RP	D2	RP-	MaxRP+	F	0
19	1RP	D3	RP-	MaxRP+	N	1
19	1RP	D4	RP+	MaxRP+	R	1
19	1RP	D5	RP+	MaxRP+	R	1
19	1RP	D6	RP-	MaxRP+	N	0
19	1RP	D7	RP+	MaxRP+	R	1
19	1RP	D8	RP-	MaxRP+	N	1
19	1RP	D9	RP-	MaxRP+	F	0
19	1RP	C1	RP+	MaxRP-	N	1
19	1RP	C2	RP-	MaxRP-	F	1
19	1RP	C3	RP+	MaxRP-	R	1
19	1RP	C4	RP+	MaxRP-	R	1
19	1RP	C5	RP-	MaxRP-	F	0
19	1RP	C6	RP-	MaxRP-	F	0
19	1RP	C7	RP+	MaxRP-	N	0
19	1RP	C8	RP+	MaxRP-	N	0
19	1RP	C9	RP+	MaxRP-	R	0
19	1RP	E1	RP-	MaxRP-	F	1
19	1RP	E2	RP+	MaxRP-	R	1
19	1RP	E3	RP+	MaxRP-	N	1
19	1RP	E4	RP+	MaxRP-	N	1
19	1RP	E5	RP+	MaxRP-	N	0
19	1RP	E6	RP-	MaxRP-	F	1
19	1RP	E7	RP-	MaxRP-	F	0
19	1RP	E8	RP+	MaxRP-	R	1
19	1RP	E9	RP+	MaxRP-	R	1
19	1RP	H1	NRP	NoRP	R	1
19	1RP	H2	NRP	NoRP	F	1
19	1RP	H3	NRP	NoRP	N	1
19	1RP	H4	NRP	NoRP	F	1
19	1RP	H5	NRP	NoRP	F	0
19	1RP	H6	NRP	NoRP	N	0
19	1RP	H7	NRP	NoRP	N	1
19	1RP	H8	NRP	NoRP	R	1
19	1RP	H9	NRP	NoRP	R	0
20	2RP	C1	RP+	MaxRP+	R	0
20	2RP	C2	RP-	MaxRP+	F	0
20	2RP	C3	RP-	MaxRP+	N	0
20	2RP	C4	RP-	MaxRP+	F	0
20	2RP	C5	RP+	MaxRP+	R	1
20	2RP	C6	RP+	MaxRP+	R	1
20	2RP	C7	RP-	MaxRP+	F	0
20	2RP	C8	RP-	MaxRP+	N	0
20	2RP	C9	RP-	MaxRP+	N	0
20	2RP	A1	RP+	MaxRP-	N	1
20	2RP	A2	RP+	MaxRP-	R	1
20	2RP	A3	RP+	MaxRP-	N	0
20	2RP	A4	RP+	MaxRP-	N	0
20	2RP	A5	RP-	MaxRP-	F	0
20	2RP	A6	RP-	MaxRP-	F	0
20	2RP	A7	RP+	MaxRP-	R	0
20	2RP	A8	RP-	MaxRP-	F	0
20	2RP	A9	RP+	MaxRP-	R	1
20	2RP	H1	RP-	MaxRP+	F	0
20	2RP	H2	RP-	MaxRP+	F	1
20	2RP	H3	RP-	MaxRP+	N	0
20	2RP	H4	RP+	MaxRP+	R	1
20	2RP	H5	RP-	MaxRP+	N	0
20	2RP	H6	RP+	MaxRP+	R	1
20	2RP	H7	RP-	MaxRP+	N	0
20	2RP	H8	RP-	MaxRP+	F	0
20	2RP	H9	RP+	MaxRP+	R	1
20	2RP	F1	NRP	NoRP	N	1
20	2RP	F2	NRP	NoRP	F	1
20	2RP	F3	NRP	NoRP	F	1
20	2RP	F4	NRP	NoRP	R	0
20	2RP	F5	NRP	NoRP	F	0
20	2RP	F6	NRP	NoRP	N	1
20	2RP	F7	NRP	NoRP	R	1
20	2RP	F8	NRP	NoRP	N	0
20	2RP	F9	NRP	NoRP	R	0
20	2RP	D1	RP-	MaxRP-	F	1
20	2RP	D2	RP+	MaxRP-	N	0
20	2RP	D3	RP+	MaxRP-	R	0
20	2RP	D4	RP+	MaxRP-	R	0
20	2RP	D5	RP+	MaxRP-	R	0
20	2RP	D6	RP+	MaxRP-	N	1
20	2RP	D7	RP-	MaxRP-	F	0
20	2RP	D8	RP+	MaxRP-	N	0
20	2RP	D9	RP-	MaxRP-	F	1
20	2RP	B1	RP+	MaxRP+	R	1
20	2RP	B2	RP-	MaxRP+	N	1
20	2RP	B3	RP-	MaxRP+	N	0
20	2RP	B4	RP-	MaxRP+	F	0
20	2RP	B5	RP+	MaxRP+	R	0
20	2RP	B6	RP+	MaxRP+	R	0
20	2RP	B7	RP-	MaxRP+	F	1
20	2RP	B8	RP-	MaxRP+	F	1
20	2RP	B9	RP-	MaxRP+	N	0
20	2RP	G1	RP+	MaxRP-	R	1
20	2RP	G2	RP-	MaxRP-	F	1
20	2RP	G3	RP+	MaxRP-	N	1
20	2RP	G4	RP+	MaxRP-	N	0
20	2RP	G5	RP+	MaxRP-	R	1
20	2RP	G6	RP+	MaxRP-	R	0
20	2RP	G7	RP-	MaxRP-	F	1
20	2RP	G8	RP-	MaxRP-	F	1
20	2RP	G9	RP+	MaxRP-	N	1
20	2RP	E1	NRP	NoRP	R	1
20	2RP	E2	NRP	NoRP	R	1
20	2RP	E3	NRP	NoRP	F	1
20	2RP	E4	NRP	NoRP	R	0
20	2RP	E5	NRP	NoRP	N	1
20	2RP	E6	NRP	NoRP	F	1
20	2RP	E7	NRP	NoRP	N	1
20	2RP	E8	NRP	NoRP	N	1
20	2RP	E9	NRP	NoRP	F	0
20	2RP	I1	NRP	NoRP	N	0
20	2RP	I2	NRP	NoRP	F	1
20	2RP	I3	NRP	NoRP	F	1
20	2RP	I4	NRP	NoRP	R	0
20	2RP	I5	NRP	NoRP	R	0
20	2RP	I6	NRP	NoRP	N	0
20	2RP	I7	NRP	NoRP	N	0
20	2RP	I8	NRP	NoRP	R	0
20	2RP	I9	NRP	NoRP	F	0
21	1RP	I1	RP+	MaxRP-	R	1
21	1RP	I2	RP+	MaxRP-	N	0
21	1RP	I3	RP+	MaxRP-	R	1
21	1RP	I4	RP-	MaxRP-	F	0
21	1RP	I5	RP+	MaxRP-	N	1
21	1RP	I6	RP+	MaxRP-	R	0
21	1RP	I7	RP+	MaxRP-	N	0
21	1RP	I8	RP-	MaxRP-	F	0
21	1RP	I9	RP-	MaxRP-	F	0
21	1RP	B1	RP+	MaxRP-	R	0
21	1RP	B2	RP+	MaxRP-	N	0
21	1RP	B3	RP+	MaxRP-	R	0
21	1RP	B4	RP+	MaxRP-	R	0
21	1RP	B5	RP-	MaxRP-	F	0
21	1RP	B6	RP-	MaxRP-	F	0
21	1RP	B7	RP-	MaxRP-	F	0
21	1RP	B8	RP+	MaxRP-	N	1
21	1RP	B9	RP+	MaxRP-	N	1
21	1RP	D1	NRP	NoRP	R	1
21	1RP	D2	NRP	NoRP	N	1
21	1RP	D3	NRP	NoRP	F	1
21	1RP	D4	NRP	NoRP	R	0
21	1RP	D5	NRP	NoRP	N	1
21	1RP	D6	NRP	NoRP	F	1
21	1RP	D7	NRP	NoRP	R	1
21	1RP	D8	NRP	NoRP	N	0
21	1RP	D9	NRP	NoRP	F	0
21	1RP	E1	RP+	MaxRP+	R	1
21	1RP	E2	RP-	MaxRP+	F	1
21	1RP	E3	RP-	MaxRP+	N	1
21	1RP	E4	RP-	MaxRP+	F	1
21	1RP	E5	RP+	MaxRP+	R	1
21	1RP	E6	RP-	MaxRP+	N	1
21	1RP	E7	RP-	MaxRP+	N	0
21	1RP	E8	RP+	MaxRP+	R	1
21	1RP	E9	RP-	MaxRP+	F	0
21	1RP	G1	NRP	NoRP	R	1
21	1RP	G2	NRP	NoRP	N	1
21	1RP	G3	NRP	NoRP	R	1
21	1RP	G4	NRP	NoRP	R	1
21	1RP	G5	NRP	NoRP	N	1
21	1RP	G6	NRP	NoRP	F	1
21	1RP	G7	NRP	NoRP	F	1
21	1RP	G8	NRP	NoRP	F	1
21	1RP	G9	NRP	NoRP	N	1
21	1RP	A1	RP+	MaxRP-	R	1
21	1RP	A2	RP-	MaxRP-	F	0
21	1RP	A3	RP+	MaxRP-	N	1
21	1RP	A4	RP+	MaxRP-	R	0
21	1RP	A5	RP-	MaxRP-	F	0
21	1RP	A6	RP+	MaxRP-	N	1
21	1RP	A7	RP+	MaxRP-	R	0
21	1RP	A8	RP+	MaxRP-	N	0
21	1RP	A9	RP-	MaxRP-	F	0
21	1RP	F1	NRP	NoRP	F	0
21	1RP	F2	NRP	NoRP	F	0
21	1RP	F3	NRP	NoRP	R	0
21	1RP	F4	NRP	NoRP	R	1
21	1RP	F5	NRP	NoRP	R	1
21	1RP	F6	NRP	NoRP	F	1
21	1RP	F7	NRP	NoRP	N	1
21	1RP	F8	NRP	NoRP	N	1
21	1RP	F9	NRP	NoRP	N	0
21	1RP	C1	RP+	MaxRP+	R	1
21	1RP	C2	RP+	MaxRP+	R	1
21	1RP	C3	RP+	MaxRP+	R	1
21	1RP	C4	RP-	MaxRP+	N	1
21	1RP	C5	RP-	MaxRP+	N	0
21	1RP	C6	RP-	MaxRP+	F	0
21	1RP	C7	RP-	MaxRP+	N	0
21	1RP	C8	RP-	MaxRP+	F	0
21	1RP	C9	RP-	MaxRP+	F	0
21	1RP	H1	RP+	MaxRP+	R	0
21	1RP	H2	RP+	MaxRP+	R	1
21	1RP	H3	RP+	MaxRP+	R	1
21	1RP	H4	RP-	MaxRP+	N	1
21	1RP	H5	RP-	MaxRP+	F	0
21	1RP	H6	RP-	MaxRP+	N	1
21	1RP	H7	RP-	MaxRP+	F	1
21	1RP	H8	RP-	MaxRP+	F	0
21	1RP	H9	RP-	MaxRP+	N	1
22	2RP	C1	NRP	NoRP	R	1
22	2RP	C2	NRP	NoRP	R	1
22	2RP	C3	NRP	NoRP	R	0
22	2RP	C4	NRP	NoRP	F	0
22	2RP	C5	NRP	NoRP	F	1
22	2RP	C6	NRP	NoRP	N	1
22	2RP	C7	NRP	NoRP	N	1
22	2RP	C8	NRP	NoRP	N	1
22	2RP	C9	NRP	NoRP	F	1
22	2RP	B1	RP+	MaxRP-	R	0
22	2RP	B2	RP+	MaxRP-	R	0
22	2RP	B3	RP+	MaxRP-	N	0
22	2RP	B4	RP+	MaxRP-	N	0
22	2RP	B5	RP-	MaxRP-	F	0
22	2RP	B6	RP-	MaxRP-	F	1
22	2RP	B7	RP+	MaxRP-	R	1
22	2RP	B8	RP+	MaxRP-	N	0
22	2RP	B9	RP-	MaxRP-	F	0
22	2RP	G1	RP+	MaxRP+	R	1
22	2RP	G2	RP-	MaxRP+	N	0
22	2RP	G3	RP-	MaxRP+	N	1
22	2RP	G4	RP-	MaxRP+	N	1
22	2RP	G5	RP+	MaxRP+	R	1
22	2RP	G6	RP+	MaxRP+	R	1
22	2RP	G7	RP-	MaxRP+	F	1
22	2RP	G8	RP-	MaxRP+	F	0
22	2RP	G9	RP-	MaxRP+	F	1
22	2RP	H1	RP+	MaxRP+	R	1
22	2RP	H2	RP-	MaxRP+	F	1
22	2RP	H3	RP-	MaxRP+	F	1
22	2RP	H4	RP-	MaxRP+	N	1
22	2RP	H5	RP-	MaxRP+	N	1
22	2RP	H6	RP-	MaxRP+	N	1
22	2RP	H7	RP-	MaxRP+	F	1
22	2RP	H8	RP+	MaxRP+	R	0
22	2RP	H9	RP+	MaxRP+	R	1
22	2RP	D1	RP-	MaxRP+	N	0
22	2RP	D2	RP+	MaxRP+	R	1
22	2RP	D3	RP-	MaxRP+	N	0
22	2RP	D4	RP+	MaxRP+	R	1
22	2RP	D5	RP-	MaxRP+	F	0
22	2RP	D6	RP-	MaxRP+	F	0
22	2RP	D7	RP-	MaxRP+	F	0
22	2RP	D8	RP+	MaxRP+	R	0
22	2RP	D9	RP-	MaxRP+	N	0
22	2RP	E1	NRP	NoRP	N	1
22	2RP	E2	NRP	NoRP	R	1
22	2RP	E3	NRP	NoRP	N	0
22	2RP	E4	NRP	NoRP	R	0
22	2RP	E5	NRP	NoRP	R	1
22	2RP	E6	NRP	NoRP	F	1
22	2RP	E7	NRP	NoRP	F	0
22	2RP	E8	NRP	NoRP	F	0
22	2RP	E9	NRP	NoRP	N	1
22	2RP	I1	NRP	NoRP	R	1
22	2RP	I2	NRP	NoRP	R	0
22	2RP	I3	NRP	NoRP	N	0
22	2RP	I4	NRP	NoRP	R	0
22	2RP	I5	NRP	NoRP	N	1
22	2RP	I6	NRP	NoRP	F	1
22	2RP	I7	NRP	NoRP	N	0
22	2RP	I8	NRP	NoRP	F	0
22	2RP	I9	NRP	NoRP	F	0
22	2RP	A1	RP-	MaxRP-	F	1
22	2RP	A2	RP+	MaxRP-	N	1
22	2RP	A3	RP+	MaxRP-	R	0
22	2RP	A4	RP-	MaxRP-	F	0
22	2RP	A5	RP+	MaxRP-	R	1
22	2RP	A6	RP+	MaxRP-	R	0
22	2RP	A7	RP+	MaxRP-	N	0
22	2RP	A8	RP-	MaxRP-	F	0
22	2RP	A9	RP+	MaxRP-	N	1
22	2RP	F1	RP+	MaxRP-	N	0
22	2RP	F2	RP-	MaxRP-	F	0
22	2RP	F3	RP+	MaxRP-	R	1
22	2RP	F4	RP+	MaxRP-	N	0
22	2RP	F5	RP+	MaxRP-	R	1
22	2RP	F6	RP-	MaxRP-	F	0
22	2RP	F7	RP+	MaxRP-	R	1
22	2RP	F8	RP-	MaxRP-	F	0
22	2RP	F9	RP+	MaxRP-	N	0
23	1RP	A1	RP+	MaxRP-	R	1
23	1RP	A2	RP+	MaxRP-	R	1
23	1RP	A3	RP-	MaxRP-	F	0
23	1RP	A4	RP-	MaxRP-	F	1
23	1RP	A5	RP+	MaxRP-	N	1
23	1RP	A6	RP-	MaxRP-	F	0
23	1RP	A7	RP+	MaxRP-	R	1
23	1RP	A8	RP+	MaxRP-	N	1
23	1RP	A9	RP+	MaxRP-	N	1
23	1RP	G1	NRP	NoRP	N	0
23	1RP	G2	NRP	NoRP	F	2
23	1RP	G3	NRP	NoRP	F	2
23	1RP	G4	NRP	NoRP	N	0
23	1RP	G5	NRP	NoRP	R	2
23	1RP	G6	NRP	NoRP	R	2
23	1RP	G7	NRP	NoRP	F	2
23	1RP	G8	NRP	NoRP	R	2
23	1RP	G9	NRP	NoRP	N	2
23	1RP	B1	RP-	MaxRP-	F	0
23	1RP	B2	RP+	MaxRP-	R	1
23	1RP	B3	RP+	MaxRP-	N	1
23	1RP	B4	RP-	MaxRP-	F	1
23	1RP	B5	RP-	MaxRP-	F	0
23	1RP	B6	RP+	MaxRP-	R	0
23	1RP	B7	RP+	MaxRP-	N	0
23	1RP	B8	RP+	MaxRP-	N	1
23	1RP	B9	RP+	MaxRP-	R	0
23	1RP	I1	RP-	MaxRP+	N	1
23	1RP	I2	RP+	MaxRP+	R	1
23	1RP	I3	RP-	MaxRP+	F	1
23	1RP	I4	RP-	MaxRP+	N	0
23	1RP	I5	RP+	MaxRP+	R	1
23	1RP	I6	RP+	MaxRP+	R	1
23	1RP	I7	RP-	MaxRP+	N	0
23	1RP	I8	RP-	MaxRP+	F	1
23	1RP	I9	RP-	MaxRP+	F	0
23	1RP	E1	RP-	MaxRP+	N	1
23	1RP	E2	RP+	MaxRP+	R	1
23	1RP	E3	RP+	MaxRP+	R	1
23	1RP	E4	RP-	MaxRP+	N	1
23	1RP	E5	RP-	MaxRP+	N	0
23	1RP	E6	RP+	MaxRP+	R	1
23	1RP	E7	RP-	MaxRP+	F	1
23	1RP	E8	RP-	MaxRP+	F	1
23	1RP	E9	RP-	MaxRP+	F	0
23	1RP	D1	NRP	NoRP	F	1
23	1RP	D2	NRP	NoRP	R	1
23	1RP	D3	NRP	NoRP	R	1
23	1RP	D4	NRP	NoRP	N	0
23	1RP	D5	NRP	NoRP	N	0
23	1RP	D6	NRP	NoRP	F	0
23	1RP	D7	NRP	NoRP	N	0
23	1RP	D8	NRP	NoRP	R	1
23	1RP	D9	NRP	NoRP	F	0
23	1RP	F1	RP-	MaxRP+	N	1
23	1RP	F2	RP+	MaxRP+	R	1
23	1RP	F3	RP-	MaxRP+	F	0
23	1RP	F4	RP+	MaxRP+	R	1
23	1RP	F5	RP+	MaxRP+	R	1
23	1RP	F6	RP-	MaxRP+	F	1
23	1RP	F7	RP-	MaxRP+	N	0
23	1RP	F8	RP-	MaxRP+	F	0
23	1RP	F9	RP-	MaxRP+	N	0
23	1RP	H1	NRP	NoRP	F	0
23	1RP	H2	NRP	NoRP	N	1
23	1RP	H3	NRP	NoRP	F	1
23	1RP	H4	NRP	NoRP	R	0
23	1RP	H5	NRP	NoRP	F	1
23	1RP	H6	NRP	NoRP	R	1
23	1RP	H7	NRP	NoRP	R	1
23	1RP	H8	NRP	NoRP	N	1
23	1RP	H9	NRP	NoRP	N	1
23	1RP	C1	RP+	MaxRP-	R	1
23	1RP	C2	RP+	MaxRP-	R	1
23	1RP	C3	RP+	MaxRP-	R	1
23	1RP	C4	RP+	MaxRP-	N	1
23	1RP	C5	RP-	MaxRP-	F	1
23	1RP	C6	RP+	MaxRP-	N	1
23	1RP	C7	RP-	MaxRP-	F	0
23	1RP	C8	RP-	MaxRP-	F	0
23	1RP	C9	RP+	MaxRP-	N	0
24	2RP	C1	RP-	MaxRP+	N	1
24	2RP	C2	RP-	MaxRP+	N	0
24	2RP	C3	RP+	MaxRP+	R	0
24	2RP	C4	RP-	MaxRP+	F	0
24	2RP	C5	RP-	MaxRP+	F	0
24	2RP	C6	RP+	MaxRP+	R	1
24	2RP	C7	RP-	MaxRP+	N	0
24	2RP	C8	RP-	MaxRP+	F	1
24	2RP	C9	RP+	MaxRP+	R	1
24	2RP	D1	RP-	MaxRP-	F	0
24	2RP	D2	RP+	MaxRP-	N	1
24	2RP	D3	RP+	MaxRP-	R	1
24	2RP	D4	RP+	MaxRP-	N	1
24	2RP	D5	RP-	MaxRP-	F	0
24	2RP	D6	RP+	MaxRP-	N	1
24	2RP	D7	RP+	MaxRP-	R	0
24	2RP	D8	RP-	MaxRP-	F	0
24	2RP	D9	RP+	MaxRP-	R	0
24	2RP	I1	RP+	MaxRP-	R	1
24	2RP	I2	RP+	MaxRP-	R	0
24	2RP	I3	RP+	MaxRP-	N	1
24	2RP	I4	RP-	MaxRP-	F	0
24	2RP	I5	RP+	MaxRP-	N	1
24	2RP	I6	RP-	MaxRP-	F	0
24	2RP	I7	RP+	MaxRP-	N	1
24	2RP	I8	RP+	MaxRP-	R	1
24	2RP	I9	RP-	MaxRP-	F	0
24	2RP	H1	RP+	MaxRP-	R	1
24	2RP	H2	RP+	MaxRP-	N	1
24	2RP	H3	RP+	MaxRP-	R	1
24	2RP	H4	RP+	MaxRP-	N	1
24	2RP	H5	RP-	MaxRP-	F	0
24	2RP	H6	RP+	MaxRP-	R	1
24	2RP	H7	RP-	MaxRP-	F	1
24	2RP	H8	RP-	MaxRP-	F	0
24	2RP	H9	RP+	MaxRP-	N	0
24	2RP	F1	NRP	NoRP	N	1
24	2RP	F2	NRP	NoRP	R	1
24	2RP	F3	NRP	NoRP	R	1
24	2RP	F4	NRP	NoRP	F	1
24	2RP	F5	NRP	NoRP	N	0
24	2RP	F6	NRP	NoRP	N	0
24	2RP	F7	NRP	NoRP	F	0
24	2RP	F8	NRP	NoRP	F	0
24	2RP	F9	NRP	NoRP	R	0
24	2RP	G1	RP-	MaxRP+	F	0
24	2RP	G2	RP-	MaxRP+	N	0
24	2RP	G3	RP+	MaxRP+	R	1
24	2RP	G4	RP-	MaxRP+	N	0
24	2RP	G5	RP-	MaxRP+	F	0
24	2RP	G6	RP+	MaxRP+	R	1
24	2RP	G7	RP-	MaxRP+	N	0
24	2RP	G8	RP+	MaxRP+	R	1
24	2RP	G9	RP-	MaxRP+	F	0
24	2RP	E1	NRP	NoRP	R	1
24	2RP	E2	NRP	NoRP	N	0
24	2RP	E3	NRP	NoRP	R	1
24	2RP	E4	NRP	NoRP	R	0
24	2RP	E5	NRP	NoRP	N	0
24	2RP	E6	NRP	NoRP	F	0
24	2RP	E7	NRP	NoRP	N	0
24	2RP	E8	NRP	NoRP	F	0
24	2RP	E9	NRP	NoRP	F	1
24	2RP	A1	NRP	NoRP	N	1
24	2RP	A2	NRP	NoRP	R	1
24	2RP	A3	NRP	NoRP	N	0
24	2RP	A4	NRP	NoRP	F	0
24	2RP	A5	NRP	NoRP	R	0
24	2RP	A6	NRP	NoRP	N	1
24	2RP	A7	NRP	NoRP	F	0
24	2RP	A8	NRP	NoRP	F	1
24	2RP	A9	NRP	NoRP	R	0
24	2RP	B1	RP-	MaxRP+	F	0
24	2RP	B2	RP-	MaxRP+	N	0
24	2RP	B3	RP-	MaxRP+	N	0
24	2RP	B4	RP-	MaxRP+	F	0
24	2RP	B5	RP+	MaxRP+	R	1
24	2RP	B6	RP-	MaxRP+	N	0
24	2RP	B7	RP+	MaxRP+	R	1
24	2RP	B8	RP-	MaxRP+	F	1
24	2RP	B9	RP+	MaxRP+	R	0
25	1RP	F1	RP+	MaxRP+	R	1
25	1RP	F2	RP-	MaxRP+	F	0
25	1RP	F3	RP-	MaxRP+	N	1
25	1RP	F4	RP+	MaxRP+	R	1
25	1RP	F5	RP-	MaxRP+	N	1
25	1RP	F6	RP-	MaxRP+	F	1
25	1RP	F7	RP-	MaxRP+	N	0
25	1RP	F8	RP-	MaxRP+	F	0
25	1RP	F9	RP+	MaxRP+	R	1
25	1RP	D1	RP+	MaxRP-	N	0
25	1RP	D2	RP-	MaxRP-	F	1
25	1RP	D3	RP+	MaxRP-	R	1
25	1RP	D4	RP-	MaxRP-	F	0
25	1RP	D5	RP+	MaxRP-	R	1
25	1RP	D6	RP+	MaxRP-	N	1
25	1RP	D7	RP-	MaxRP-	F	0
25	1RP	D8	RP+	MaxRP-	R	1
25	1RP	D9	RP+	MaxRP-	N	1
25	1RP	H1	RP+	MaxRP-	N	1
25	1RP	H2	RP+	MaxRP-	N	1
25	1RP	H3	RP+	MaxRP-	R	0
25	1RP	H4	RP+	MaxRP-	R	0
25	1RP	H5	RP-	MaxRP-	F	1
25	1RP	H6	RP+	MaxRP-	R	1
25	1RP	H7	RP-	MaxRP-	F	1
25	1RP	H8	RP-	MaxRP-	F	1
25	1RP	H9	RP+	MaxRP-	N	1
25	1RP	G1	NRP	NoRP	R	1
25	1RP	G2	NRP	NoRP	N	1
25	1RP	G3	NRP	NoRP	R	1
25	1RP	G4	NRP	NoRP	N	0
25	1RP	G5	NRP	NoRP	F	1
25	1RP	G6	NRP	NoRP	N	0
25	1RP	G7	NRP	NoRP	F	0
25	1RP	G8	NRP	NoRP	R	0
25	1RP	G9	NRP	NoRP	F	1
25	1RP	C1	NRP	NoRP	N	1
25	1RP	C2	NRP	NoRP	R	1
25	1RP	C3	NRP	NoRP	F	1
25	1RP	C4	NRP	NoRP	R	1
25	1RP	C5	NRP	NoRP	F	1
25	1RP	C6	NRP	NoRP	N	0
25	1RP	C7	NRP	NoRP	N	0
25	1RP	C8	NRP	NoRP	F	0
25	1RP	C9	NRP	NoRP	R	0
25	1RP	B1	NRP	NoRP	R	1
25	1RP	B2	NRP	NoRP	N	0
25	1RP	B3	NRP	NoRP	F	0
25	1RP	B4	NRP	NoRP	F	0
25	1RP	B5	NRP	NoRP	F	1
25	1RP	B6	NRP	NoRP	N	0
25	1RP	B7	NRP	NoRP	R	1
25	1RP	B8	NRP	NoRP	R	0
25	1RP	B9	NRP	NoRP	N	1
25	1RP	A1	RP-	MaxRP-	F	1
[truncated: 4,481 more rows]

## Sheet: Experiment 6
Participant	ItemCode	RIF Status	Rehearsal Schedule	Participants Selection	Correct
1	A5	RP+	MaxRP-	N	1
1	F6	RP+	MaxRP+	R	1
1	E5	NRP	NoRP	N	1
1	E3	NRP	NoRP	N	1
1	B1	RP+	MaxRP-	N	1
1	D7	NRP	NoRP	F	1
1	G6	RP-	MaxRP-	F	0		MaxRP+ is referred to as Maximize Remembering in text
1	H2	NRP	NoRP	R	0		MaxRP- is referred to as Maximize Forgetting in text
1	I5	RP-	MaxRP+	N	1		NoRP is referred to as no Retreival Practice in text
1	G4	RP+	MaxRP-	N	1
1	I1	RP-	MaxRP+	F	0
1	A7	RP+	MaxRP-	R	1
1	E2	NRP	NoRP	R	0
1	H6	NRP	NoRP	N	1
1	A4	RP-	MaxRP-	F	1
1	D8	NRP	NoRP	F	0
1	G7	RP-	MaxRP-	F	1
1	H1	NRP	NoRP	F	1
1	E4	NRP	NoRP	R	1
1	A9	RP-	MaxRP-	F	0
1	C6	RP+	MaxRP+	R	0
1	I3	RP+	MaxRP+	R	1
1	I7	RP-	MaxRP+	F	1
1	I4	RP-	MaxRP+	N	1
1	F1	RP+	MaxRP+	R	1
1	A2	RP+	MaxRP-	N	0
1	H5	NRP	NoRP	N	0
1	H3	NRP	NoRP	F	0
1	B3	RP-	MaxRP-	F	0
1	G3	RP+	MaxRP-	N	1
1	F8	RP-	MaxRP+	F	1
1	G1	RP+	MaxRP-	R	1
1	D6	NRP	NoRP	N	0
1	G5	RP+	MaxRP-	R	1
1	B7	RP+	MaxRP-	N	1
1	F4	RP-	MaxRP+	F	1
1	C2	RP-	MaxRP+	N	0
1	E7	NRP	NoRP	F	1
1	E8	NRP	NoRP	N	0
1	C9	RP-	MaxRP+	F	0
1	A3	RP+	MaxRP-	R	1
1	I6	RP+	MaxRP+	R	1
1	F3	RP-	MaxRP+	N	1
1	H7	NRP	NoRP	F	1
1	H8	NRP	NoRP	N	1
1	B8	RP+	MaxRP-	R	0
1	G2	RP+	MaxRP-	N	1
1	F9	RP+	MaxRP+	R	1
1	G9	RP+	MaxRP-	R	1
1	D5	NRP	NoRP	F	1
1	I8	RP-	MaxRP+	N	0
1	B4	RP-	MaxRP-	F	0
1	E1	NRP	NoRP	F	1
1	D9	NRP	NoRP	R	1
1	H4	NRP	NoRP	R	1
1	D4	NRP	NoRP	N	0
1	H9	NRP	NoRP	R	1
1	G8	RP-	MaxRP-	F	0
1	A1	RP+	MaxRP-	R	1
1	C3	RP-	MaxRP+	F	1
1	C1	RP-	MaxRP+	F	1
1	I2	RP+	MaxRP+	R	1
1	A6	RP-	MaxRP-	F	0
1	B2	RP-	MaxRP-	F	0
1	B6	RP+	MaxRP-	R	1
1	C8	RP-	MaxRP+	N	0
1	C7	RP+	MaxRP+	R	1
1	E9	NRP	NoRP	F	0
1	I9	RP-	MaxRP+	F	0
1	B5	RP+	MaxRP-	N	1
1	C5	RP-	MaxRP+	N	0
1	A8	RP+	MaxRP-	N	0
1	F7	RP-	MaxRP+	N	1
1	F2	RP-	MaxRP+	N	0
1	E6	NRP	NoRP	R	1
1	D1	NRP	NoRP	R	1
1	B9	RP+	MaxRP-	R	0
1	C4	RP+	MaxRP+	R	0
1	F5	RP-	MaxRP+	F	0
1	D2	NRP	NoRP	R	0
1	D3	NRP	NoRP	N	0
2	C2	RP-	MaxRP-	F	1
2	G4	RP+	MaxRP-	R	0
2	I3	NRP	NoRP	F	0
2	D5	RP+	MaxRP-	R	1
2	F2	NRP	NoRP	R	1
2	C7	RP+	MaxRP-	R	1
2	B7	RP-	MaxRP+	N	1
2	H4	RP-	MaxRP+	F	1
2	G9	RP+	MaxRP-	N	1
2	B3	RP-	MaxRP+	N	0
2	B2	RP-	MaxRP+	F	0
2	D7	RP+	MaxRP-	N	1
2	A9	NRP	NoRP	F	0
2	B4	RP-	MaxRP+	F	0
2	A2	NRP	NoRP	N	1
2	B6	RP+	MaxRP+	R	1
2	H9	RP+	MaxRP+	R	1
2	E5	RP+	MaxRP+	R	1
2	E9	RP-	MaxRP+	F	1
2	E2	RP-	MaxRP+	N	0
2	I6	NRP	NoRP	F	0
2	E6	RP-	MaxRP+	F	0
2	F5	NRP	NoRP	N	1
2	C1	RP-	MaxRP-	F	0
2	E3	RP-	MaxRP+	F	1
2	G6	RP+	MaxRP-	R	1
2	G7	RP+	MaxRP-	N	1
2	A4	NRP	NoRP	R	0
2	H3	RP-	MaxRP+	N	1
2	A1	NRP	NoRP	R	1
2	F3	NRP	NoRP	F	1
2	D6	RP+	MaxRP-	N	1
2	C6	RP-	MaxRP-	F	0
2	F6	NRP	NoRP	N	1
2	G3	RP-	MaxRP-	F	1
2	C3	RP+	MaxRP-	N	1
2	G8	RP+	MaxRP-	N	1
2	A8	NRP	NoRP	F	0
2	H6	RP+	MaxRP+	R	1
2	D9	RP+	MaxRP-	N	1
2	D8	RP-	MaxRP-	F	1
2	I1	NRP	NoRP	N	0
2	F9	NRP	NoRP	F	1
2	F7	NRP	NoRP	F	1
2	H7	RP-	MaxRP+	F	1
2	A3	NRP	NoRP	R	1
2	I5	NRP	NoRP	N	1
2	E1	RP+	MaxRP+	R	1
2	F8	NRP	NoRP	R	0
2	F4	NRP	NoRP	N	1
2	D2	RP-	MaxRP-	F	0
2	H2	RP+	MaxRP+	R	1
2	B5	RP+	MaxRP+	R	0
2	G5	RP+	MaxRP-	R	1
2	G1	RP-	MaxRP-	F	1
2	B9	RP-	MaxRP+	N	0
2	I9	NRP	NoRP	N	0
2	H1	RP-	MaxRP+	N	0
2	H5	RP-	MaxRP+	N	1
2	D3	RP-	MaxRP-	F	0
2	C9	RP+	MaxRP-	N	1
2	F1	NRP	NoRP	R	1
2	I7	NRP	NoRP	R	0
2	I2	NRP	NoRP	R	0
2	B1	RP-	MaxRP+	F	1
2	E8	RP+	MaxRP+	R	1
2	A6	NRP	NoRP	N	1
2	I8	NRP	NoRP	F	1
2	H8	RP-	MaxRP+	F	1
2	E7	RP-	MaxRP+	N	1
2	E4	RP-	MaxRP+	N	1
2	C5	RP+	MaxRP-	R	1
2	C8	RP+	MaxRP-	R	0
2	D4	RP+	MaxRP-	R	1
2	D1	RP+	MaxRP-	R	1
2	C4	RP+	MaxRP-	N	1
2	I4	NRP	NoRP	R	1
2	A7	NRP	NoRP	F	1
2	G2	RP-	MaxRP-	F	1
2	B8	RP+	MaxRP+	R	0
2	A5	NRP	NoRP	N	0
3	A6	RP+	MaxRP+	R	1
3	B3	RP+	MaxRP-	R	1
3	G4	NRP	NoRP	F	0
3	C5	NRP	NoRP	R	1
3	E3	RP-	MaxRP+	F	0
3	H5	NRP	NoRP	R	1
3	H3	NRP	NoRP	N	1
3	C1	NRP	NoRP	N	0
3	F1	RP-	MaxRP+	F	1
3	H4	NRP	NoRP	R	0
3	D3	RP+	MaxRP-	R	1
3	G5	NRP	NoRP	N	1
3	A5	RP-	MaxRP+	N	0
3	I8	RP+	MaxRP-	R	0
3	H2	NRP	NoRP	N	0
3	B5	RP+	MaxRP-	R	1
3	F2	RP+	MaxRP+	R	1
3	D6	RP+	MaxRP-	N	1
3	C2	NRP	NoRP	F	1
3	A4	RP+	MaxRP+	R	0
3	H6	NRP	NoRP	N	1
3	C3	NRP	NoRP	F	0
3	D9	RP+	MaxRP-	R	1
3	B9	RP+	MaxRP-	R	0
3	C6	NRP	NoRP	N	0
3	F3	RP-	MaxRP+	F	0
3	E8	RP-	MaxRP+	N	1
3	F4	RP+	MaxRP+	R	0
3	I4	RP+	MaxRP-	N	1
3	F5	RP+	MaxRP+	R	1
3	E6	RP-	MaxRP+	N	0
3	E1	RP-	MaxRP+	F	1
3	I6	RP-	MaxRP-	F	0
3	A8	RP-	MaxRP+	F	0
3	F9	RP-	MaxRP+	N	0
3	G7	NRP	NoRP	N	1
3	F7	RP-	MaxRP+	N	1
3	C7	NRP	NoRP	N	1
3	H7	NRP	NoRP	F	1
3	F6	RP-	MaxRP+	F	1
3	E2	RP+	MaxRP+	R	1
3	G1	NRP	NoRP	F	1
3	B6	RP+	MaxRP-	N	0
3	D7	RP+	MaxRP-	N	1
3	G8	NRP	NoRP	R	1
3	D2	RP-	MaxRP-	F	0
3	A1	RP-	MaxRP+	N	1
3	H9	NRP	NoRP	F	1
3	G2	NRP	NoRP	R	1
3	A7	RP-	MaxRP+	F	0
3	A9	RP-	MaxRP+	F	1
3	E7	RP-	MaxRP+	N	1
3	D5	RP+	MaxRP-	N	1
3	I2	RP-	MaxRP-	F	1
3	B1	RP-	MaxRP-	F	0
3	F8	RP-	MaxRP+	N	1
3	B4	RP+	MaxRP-	N	1
3	B7	RP-	MaxRP-	F	1
3	D1	RP-	MaxRP-	F	1
3	E9	RP+	MaxRP+	R	0
3	I1	RP+	MaxRP-	N	0
3	H8	NRP	NoRP	F	0
3	C9	NRP	NoRP	R	1
3	G6	NRP	NoRP	N	1
3	D4	RP-	MaxRP-	F	1
3	I3	RP+	MaxRP-	N	0
3	D8	RP+	MaxRP-	R	0
3	A3	RP+	MaxRP+	R	1
3	E4	RP+	MaxRP+	R	1
3	H1	NRP	NoRP	R	1
3	G3	NRP	NoRP	F	1
3	G9	NRP	NoRP	R	1
3	A2	RP-	MaxRP+	N	1
3	I7	RP+	MaxRP-	R	1
3	I5	RP-	MaxRP-	F	1
3	B2	RP+	MaxRP-	N	1
3	I9	RP+	MaxRP-	R	0
3	E5	RP-	MaxRP+	F	1
3	C4	NRP	NoRP	R	0
3	C8	NRP	NoRP	F	0
3	B8	RP-	MaxRP-	F	1
4	I8	NRP	NoRP	N	0
4	F2	NRP	NoRP	N	0
4	H3	RP+	MaxRP+	R	1
4	C4	RP+	MaxRP-	N	1
4	G9	RP-	MaxRP+	F	1
4	B2	NRP	NoRP	R	0
4	E9	RP+	MaxRP+	R	0
4	B3	NRP	NoRP	F	1
4	E3	RP-	MaxRP+	N	0
4	G1	RP+	MaxRP+	R	1
4	B4	NRP	NoRP	N	1
4	F5	NRP	NoRP	F	0
4	A8	RP-	MaxRP-	F	0
4	G5	RP-	MaxRP+	F	0
4	I3	NRP	NoRP	R	0
4	E2	RP-	MaxRP+	N	0
4	H7	RP-	MaxRP+	F	0
4	B9	NRP	NoRP	N	1
4	D8	RP-	MaxRP-	F	0
4	B1	NRP	NoRP	N	0
4	D3	RP+	MaxRP-	N	1
4	F9	NRP	NoRP	N	0
4	F7	NRP	NoRP	F	0
4	D2	RP-	MaxRP-	F	0
4	C7	RP+	MaxRP-	R	1
4	B8	NRP	NoRP	F	0
4	G2	RP+	MaxRP+	R	1
4	C1	RP-	MaxRP-	F	0
4	C6	RP+	MaxRP-	R	1
4	H4	RP-	MaxRP+	F	0
4	F3	NRP	NoRP	F	1
4	E1	RP-	MaxRP+	N	0
4	E7	RP+	MaxRP+	R	1
4	G7	RP-	MaxRP+	N	0
4	D1	RP+	MaxRP-	N	1
4	E5	RP-	MaxRP+	F	1
4	F1	NRP	NoRP	R	0
4	D9	RP+	MaxRP-	R	0
4	A9	RP+	MaxRP-	R	1
4	I4	NRP	NoRP	F	0
4	C3	RP-	MaxRP-	F	0
4	D6	RP+	MaxRP-	N	1
4	A7	RP+	MaxRP-	N	0
4	D4	RP+	MaxRP-	R	1
4	D7	RP-	MaxRP-	F	1
4	G6	RP-	MaxRP+	N	0
4	H9	RP-	MaxRP+	N	1
4	A3	RP+	MaxRP-	R	1
4	E4	RP-	MaxRP+	F	1
4	H8	RP-	MaxRP+	F	1
4	B7	NRP	NoRP	F	0
4	H6	RP-	MaxRP+	N	0
4	C5	RP+	MaxRP-	N	0
4	I6	NRP	NoRP	F	0
4	F4	NRP	NoRP	R	0
4	B5	NRP	NoRP	R	1
4	A6	RP+	MaxRP-	N	0
4	H5	RP-	MaxRP+	N	0
4	I2	NRP	NoRP	R	0
4	F6	NRP	NoRP	N	1
4	I1	NRP	NoRP	R	0
4	C8	RP+	MaxRP-	R	0
4	C2	RP-	MaxRP-	F	1
4	A5	RP+	MaxRP-	N	0
4	I9	NRP	NoRP	N	0
4	E8	RP+	MaxRP+	R	0
4	I5	NRP	NoRP	F	0
4	F8	NRP	NoRP	R	0
4	I7	NRP	NoRP	N	1
4	H1	RP+	MaxRP+	R	1
4	G3	RP-	MaxRP+	N	1
4	A2	RP-	MaxRP-	F	0
4	H2	RP+	MaxRP+	R	1
4	D5	RP+	MaxRP-	R	1
4	G4	RP+	MaxRP+	R	1
4	A4	RP+	MaxRP-	R	1
4	B6	NRP	NoRP	R	0
4	G8	RP-	MaxRP+	F	1
4	E6	RP-	MaxRP+	F	0
4	A1	RP-	MaxRP-	F	0
4	C9	RP+	MaxRP-	N	0
5	I9	RP-	MaxRP-	F	0
5	F7	RP-	MaxRP-	F	0
5	A7	RP+	MaxRP+	R	1
5	A9	RP-	MaxRP+	N	0
5	H7	RP-	MaxRP+	F	0
5	A3	RP-	MaxRP+	F	0
5	A5	RP+	MaxRP+	R	1
5	G2	NRP	NoRP	R	1
5	B5	NRP	NoRP	R	0
5	G6	NRP	NoRP	N	0
5	E2	NRP	NoRP	N	1
5	F2	RP+	MaxRP-	R	0
5	F6	RP+	MaxRP-	N	1
5	I7	RP+	MaxRP-	N	0
5	F3	RP-	MaxRP-	F	0
5	E7	NRP	NoRP	F	0
5	B4	NRP	NoRP	F	0
5	B1	NRP	NoRP	R	1
5	G7	NRP	NoRP	N	0
5	B8	NRP	NoRP	N	0
5	A4	RP-	MaxRP+	F	0
5	H4	RP-	MaxRP+	N	1
5	I8	RP+	MaxRP-	R	1
5	E4	NRP	NoRP	R	0
5	H3	RP-	MaxRP+	N	1
5	F5	RP+	MaxRP-	R	1
5	G5	NRP	NoRP	F	0
5	C9	RP+	MaxRP-	N	0
5	B2	NRP	NoRP	R	1
5	G4	NRP	NoRP	R	1
5	H5	RP+	MaxRP+	R	0
5	B9	NRP	NoRP	F	1
5	F8	RP-	MaxRP-	F	1
5	I6	RP+	MaxRP-	R	1
5	E1	NRP	NoRP	R	0
5	D8	RP-	MaxRP+	N	0
5	I3	RP-	MaxRP-	F	1
5	A1	RP+	MaxRP+	R	1
5	F1	RP+	MaxRP-	R	1
5	D3	RP-	MaxRP+	N	0
5	E3	NRP	NoRP	R	1
5	A2	RP-	MaxRP+	F	0
5	C7	RP+	MaxRP-	R	1
5	I2	RP+	MaxRP-	N	0
5	C3	RP-	MaxRP-	F	0
5	E9	NRP	NoRP	N	1
5	D5	RP+	MaxRP+	R	1
5	H8	RP-	MaxRP+	F	1
5	H2	RP+	MaxRP+	R	1
5	F4	RP+	MaxRP-	N	1
5	H9	RP-	MaxRP+	F	1
5	C6	RP+	MaxRP-	N	0
5	I1	RP-	MaxRP-	F	1
5	D2	RP-	MaxRP+	F	1
5	G9	NRP	NoRP	F	1
5	A8	RP-	MaxRP+	N	1
5	C4	RP+	MaxRP-	R	0
5	H6	RP+	MaxRP+	R	1
5	C5	RP-	MaxRP-	F	1
5	G8	NRP	NoRP	F	0
5	F9	RP+	MaxRP-	N	1
5	I5	RP+	MaxRP-	N	1
5	D7	RP-	MaxRP+	F	1
5	C8	RP+	MaxRP-	R	0
5	C2	RP+	MaxRP-	N	0
5	E8	NRP	NoRP	F	0
5	I4	RP+	MaxRP-	R	1
5	A6	RP-	MaxRP+	N	0
5	H1	RP-	MaxRP+	N	0
5	D4	RP+	MaxRP+	R	0
5	G3	NRP	NoRP	N	0
5	D9	RP-	MaxRP+	F	0
5	G1	NRP	NoRP	R	1
5	E5	NRP	NoRP	F	0
5	B6	NRP	NoRP	N	0
5	C1	RP-	MaxRP-	F	0
5	B7	NRP	NoRP	F	0
5	E6	NRP	NoRP	N	0
5	D6	RP+	MaxRP+	R	0
5	D1	RP-	MaxRP+	N	0
5	B3	NRP	NoRP	N	0
6	A5	NRP	NoRP	R	0
6	D5	RP+	MaxRP+	R	0
6	I4	RP+	MaxRP+	R	1
6	C8	NRP	NoRP	F	0
6	I7	RP-	MaxRP+	F	0
6	I3	RP-	MaxRP+	N	0
6	H2	RP-	MaxRP+	N	0
6	C2	NRP	NoRP	N	1
6	B1	RP-	MaxRP-	F	1
6	I8	RP+	MaxRP+	R	0
6	F7	RP+	MaxRP-	R	1
6	D9	RP-	MaxRP+	N	0
6	E3	NRP	NoRP	F	0
6	F1	RP+	MaxRP-	N	1
6	B7	RP+	MaxRP-	N	1
6	F6	RP+	MaxRP-	N	1
6	D6	RP-	MaxRP+	N	1
6	C5	NRP	NoRP	R	1
6	F8	RP+	MaxRP-	R	1
6	E9	NRP	NoRP	R	1
6	C1	NRP	NoRP	N	0
6	D7	RP-	MaxRP+	F	1
6	H5	RP-	MaxRP+	F	0
6	H1	RP-	MaxRP+	F	0
6	H4	RP-	MaxRP+	F	1
6	B5	RP+	MaxRP-	R	0
6	B4	RP+	MaxRP-	N	0
6	E4	NRP	NoRP	F	1
6	I5	RP-	MaxRP+	F	0
6	D2	RP-	MaxRP+	F	1
6	I1	RP-	MaxRP+	N	0
6	F9	RP+	MaxRP-	N	1
6	C7	NRP	NoRP	N	0
6	B8	RP+	MaxRP-	N	1
6	G2	RP+	MaxRP-	R	1
6	D8	RP-	MaxRP+	F	0
6	G3	RP+	MaxRP-	R	1
6	H9	RP-	MaxRP+	N	0
6	A2	NRP	NoRP	N	0
6	H8	RP+	MaxRP+	R	0
6	H7	RP+	MaxRP+	R	1
6	A9	NRP	NoRP	N	0
6	E6	NRP	NoRP	R	0
6	G1	RP+	MaxRP-	N	1
6	B3	RP-	MaxRP-	F	1
6	A3	NRP	NoRP	F	0
6	F5	RP+	MaxRP-	R	1
6	E5	NRP	NoRP	N	1
6	B6	RP+	MaxRP-	R	0
6	G7	RP-	MaxRP-	F	1
6	F2	RP-	MaxRP-	F	0
6	G6	RP-	MaxRP-	F	0
6	E7	NRP	NoRP	N	0
6	C4	NRP	NoRP	R	1
6	G9	RP+	MaxRP-	N	1
6	D3	RP+	MaxRP+	R	0
6	E1	NRP	NoRP	F	1
6	D4	RP-	MaxRP+	N	0
6	D1	RP+	MaxRP+	R	0
6	C6	NRP	NoRP	F	0
6	A4	NRP	NoRP	R	0
6	E8	NRP	NoRP	N	0
6	F3	RP-	MaxRP-	F	0
6	C3	NRP	NoRP	R	0
6	G5	RP+	MaxRP-	R	0
6	C9	NRP	NoRP	F	0
6	B2	RP+	MaxRP-	R	1
6	E2	NRP	NoRP	R	0
6	A8	NRP	NoRP	R	0
6	A7	NRP	NoRP	F	1
6	H3	RP-	MaxRP+	N	1
6	F4	RP-	MaxRP-	F	0
6	I6	RP-	MaxRP+	N	0
6	B9	RP-	MaxRP-	F	0
6	G8	RP-	MaxRP-	F	0
6	I2	RP-	MaxRP+	F	1
6	I9	RP+	MaxRP+	R	1
6	G4	RP+	MaxRP-	N	1
6	A6	NRP	NoRP	N	1
6	H6	RP+	MaxRP+	R	0
6	A1	NRP	NoRP	F	1
7	E5	RP-	MaxRP-	F	0
7	B4	NRP	NoRP	F	1
7	F6	RP+	MaxRP-	R	1
7	I2	RP+	MaxRP-	N	1
7	G3	RP-	MaxRP+	F	0
7	C9	NRP	NoRP	N	1
7	I1	RP+	MaxRP-	R	1
7	H8	NRP	NoRP	F	1
7	G1	RP-	MaxRP+	N	0
7	I8	RP-	MaxRP-	F	0
7	I6	RP+	MaxRP-	N	0
7	F7	RP+	MaxRP-	N	0
7	D7	RP+	MaxRP+	R	1
7	C8	NRP	NoRP	N	0
7	H5	NRP	NoRP	N	1
7	D5	RP-	MaxRP+	N	0
7	G8	RP-	MaxRP+	N	1
7	B6	NRP	NoRP	F	0
7	D6	RP-	MaxRP+	N	0
7	E6	RP+	MaxRP-	R	1
7	I4	RP+	MaxRP-	N	1
7	B8	NRP	NoRP	N	1
7	G2	RP-	MaxRP+	F	0
7	C7	NRP	NoRP	R	0
7	F2	RP-	MaxRP-	F	0
7	E3	RP-	MaxRP-	F	0
7	F4	RP+	MaxRP-	N	0
7	C2	NRP	NoRP	F	1
7	H2	NRP	NoRP	N	1
7	A1	RP+	MaxRP+	R	1
7	D9	RP-	MaxRP+	F	0
7	C4	NRP	NoRP	N	0
7	B9	NRP	NoRP	R	0
7	C3	NRP	NoRP	F	0
7	D8	RP+	MaxRP+	R	1
7	B7	NRP	NoRP	F	0
7	A3	RP-	MaxRP+	F	0
7	I5	RP+	MaxRP-	R	1
7	A6	RP-	MaxRP+	F	1
7	H7	NRP	NoRP	F	1
7	F8	RP-	MaxRP-	F	0
7	A7	RP-	MaxRP+	N	1
7	C5	NRP	NoRP	R	0
7	E9	RP+	MaxRP-	N	0
7	E1	RP+	MaxRP-	R	1
7	G5	RP+	MaxRP+	R	1
7	E8	RP-	MaxRP-	F	0
7	I3	RP+	MaxRP-	R	1
7	D4	RP-	MaxRP+	F	0
7	D1	RP+	MaxRP+	R	0
7	B5	NRP	NoRP	N	0
7	F1	RP+	MaxRP-	N	1
7	I7	RP-	MaxRP-	F	1
7	B1	NRP	NoRP	R	1
7	A4	RP+	MaxRP+	R	1
7	B2	NRP	NoRP	R	0
7	G7	RP-	MaxRP+	F	0
7	D3	RP-	MaxRP+	F	1
7	E2	RP+	MaxRP-	N	1
7	H1	NRP	NoRP	F	1
7	A2	RP-	MaxRP+	F	1
7	B3	NRP	NoRP	N	0
7	H4	NRP	NoRP	R	1
7	G4	RP+	MaxRP+	R	1
7	F9	RP+	MaxRP-	R	1
7	H6	NRP	NoRP	R	0
7	F3	RP-	MaxRP-	F	1
7	H3	NRP	NoRP	R	1
7	C6	NRP	NoRP	F	1
7	I9	RP-	MaxRP-	F	0
7	A5	RP+	MaxRP+	R	1
7	C1	NRP	NoRP	R	0
7	A9	RP-	MaxRP+	N	1
7	A8	RP-	MaxRP+	N	0
7	F5	RP+	MaxRP-	R	1
7	G6	RP+	MaxRP+	R	1
7	G9	RP-	MaxRP+	N	1
7	H9	NRP	NoRP	N	1
7	E7	RP+	MaxRP-	R	0
7	E4	RP+	MaxRP-	N	1
7	D2	RP-	MaxRP+	N	0
8	G1	NRP	NoRP	N	1
8	H5	NRP	NoRP	F	1
8	E5	RP+	MaxRP-	R	1
8	A5	RP+	MaxRP-	R	1
8	C8	RP+	MaxRP+	R	1
8	F2	RP+	MaxRP-	R	1
8	A6	RP-	MaxRP-	F	0
8	C7	RP+	MaxRP+	R	1
8	I6	NRP	NoRP	F	1
8	C9	RP-	MaxRP+	N	0
8	D8	RP-	MaxRP+	N	0
8	C3	RP-	MaxRP+	N	1
8	G7	NRP	NoRP	N	1
8	C5	RP+	MaxRP+	R	1
8	B4	RP-	MaxRP+	N	0
8	C6	RP-	MaxRP+	N	0
8	G2	NRP	NoRP	F	1
8	E2	RP+	MaxRP-	N	1
8	H2	NRP	NoRP	N	1
8	A1	RP+	MaxRP-	R	1
8	E6	RP+	MaxRP-	R	1
8	I5	NRP	NoRP	F	0
8	B2	RP-	MaxRP+	N	0
8	A3	RP+	MaxRP-	N	0
8	E9	RP-	MaxRP-	F	0
8	A9	RP-	MaxRP-	F	0
8	E3	RP+	MaxRP-	N	0
8	F3	RP+	MaxRP-	N	1
8	D5	RP+	MaxRP+	R	0
8	F8	RP-	MaxRP-	F	0
8	D7	RP-	MaxRP+	N	1
8	B6	RP+	MaxRP+	R	1
8	I4	NRP	NoRP	R	1
8	D4	RP+	MaxRP+	R	1
8	H1	NRP	NoRP	N	1
8	G3	NRP	NoRP	F	1
8	H6	NRP	NoRP	R	0
8	B7	RP-	MaxRP+	F	0
8	G8	NRP	NoRP	R	1
8	D6	RP-	MaxRP+	F	0
8	I7	NRP	NoRP	N	1
8	E7	RP-	MaxRP-	F	0
8	C1	RP-	MaxRP+	F	0
8	F4	RP-	MaxRP-	F	0
8	A7	RP+	MaxRP-	N	1
8	I8	NRP	NoRP	R	0
8	B8	RP+	MaxRP+	R	1
8	F6	RP+	MaxRP-	N	1
8	G5	NRP	NoRP	F	1
8	G6	NRP	NoRP	R	1
8	D2	RP-	MaxRP+	N	1
8	A2	RP+	MaxRP-	R	1
8	B1	RP-	MaxRP+	N	1
8	E4	RP-	MaxRP-	F	1
8	F9	RP+	MaxRP-	R	0
8	H3	NRP	NoRP	N	1
8	H7	NRP	NoRP	F	1
8	H4	NRP	NoRP	F	1
8	C2	RP-	MaxRP+	F	1
8	E1	RP+	MaxRP-	N	0
8	F1	RP+	MaxRP-	N	1
8	F7	RP-	MaxRP-	F	1
8	H9	NRP	NoRP	R	1
8	D3	RP-	MaxRP+	F	1
8	I9	NRP	NoRP	N	1
8	A4	RP-	MaxRP-	F	0
8	I3	NRP	NoRP	F	0
8	D9	RP-	MaxRP+	F	1
8	A8	RP+	MaxRP-	N	1
8	B5	RP+	MaxRP+	R	0
8	H8	NRP	NoRP	R	1
8	G4	NRP	NoRP	N	1
8	B9	RP-	MaxRP+	F	0
8	G9	NRP	NoRP	R	1
8	C4	RP-	MaxRP+	F	0
8	E8	RP+	MaxRP-	R	1
8	I2	NRP	NoRP	R	1
8	D1	RP+	MaxRP+	R	1
8	F5	RP+	MaxRP-	R	1
8	I1	NRP	NoRP	N	1
8	B3	RP-	MaxRP+	F	0
9	H8	RP+	MaxRP-	N	1
9	B4	RP+	MaxRP+	R	0
9	F9	NRP	NoRP	N	1
9	C9	NRP	NoRP	F	0
9	G6	NRP	NoRP	F	0
9	G1	NRP	NoRP	N	1
9	F1	NRP	NoRP	N	1
9	H3	RP+	MaxRP-	R	1
9	C8	NRP	NoRP	R	1
9	A5	RP-	MaxRP+	F	0
9	G2	NRP	NoRP	R	1
9	D9	RP-	MaxRP+	N	0
9	D4	RP-	MaxRP+	F	0
9	A8	RP-	MaxRP+	N	0
9	H6	RP-	MaxRP-	F	1
9	F3	NRP	NoRP	N	1
9	I4	RP+	MaxRP-	R	1
9	D6	RP-	MaxRP+	F	1
9	H7	RP+	MaxRP-	N	1
9	G3	NRP	NoRP	F	1
9	D2	RP+	MaxRP+	R	1
9	C6	NRP	NoRP	F	0
9	B7	RP-	MaxRP+	N	0
9	E5	RP+	MaxRP-	R	0
9	B5	RP+	MaxRP+	R	0
9	E8	RP+	MaxRP-	R	1
9	D8	RP+	MaxRP+	R	0
9	C5	NRP	NoRP	R	1
9	E3	RP+	MaxRP-	R	1
9	E6	RP+	MaxRP-	N	1
9	B1	RP-	MaxRP+	F	1
9	I8	RP+	MaxRP-	R	1
9	H4	RP+	MaxRP-	R	1
9	A3	RP+	MaxRP+	R	1
9	D5	RP-	MaxRP+	N	1
9	B8	RP-	MaxRP+	N	0
9	A2	RP-	MaxRP+	N	1
9	F2	NRP	NoRP	R	0
9	C4	NRP	NoRP	N	0
9	C3	NRP	NoRP	R	1
9	H1	RP+	MaxRP-	N	1
9	G8	NRP	NoRP	R	1
9	G5	NRP	NoRP	R	1
9	C2	NRP	NoRP	F	0
9	E9	RP+	MaxRP-	N	1
9	D3	RP-	MaxRP+	N	1
9	I3	RP+	MaxRP-	N	1
9	I1	RP-	MaxRP-	F	0
9	F8	NRP	NoRP	R	1
9	H5	RP-	MaxRP-	F	1
9	I2	RP+	MaxRP-	N	0
9	F5	NRP	NoRP	F	0
9	A1	RP-	MaxRP+	N	1
9	E2	RP+	MaxRP-	N	1
9	C1	NRP	NoRP	N	1
9	E7	RP-	MaxRP-	F	1
9	D1	RP-	MaxRP+	F	1
9	H2	RP-	MaxRP-	F	0
9	A4	RP-	MaxRP+	F	1
9	E4	RP-	MaxRP-	F	1
9	D7	RP+	MaxRP+	R	1
9	G7	NRP	NoRP	N	0
9	I6	RP-	MaxRP-	F	1
9	B2	RP-	MaxRP+	F	1
9	G4	NRP	NoRP	F	1
9	B9	RP+	MaxRP+	R	1
9	I7	RP+	MaxRP-	R	1
9	C7	NRP	NoRP	N	1
9	H9	RP+	MaxRP-	R	0
9	B6	RP-	MaxRP+	N	1
9	A6	RP-	MaxRP+	F	0
9	E1	RP-	MaxRP-	F	0
9	F4	NRP	NoRP	F	0
9	A9	RP+	MaxRP+	R	1
9	F6	NRP	NoRP	F	1
9	I9	RP-	MaxRP-	F	0
9	B3	RP-	MaxRP+	F	0
9	I5	RP+	MaxRP-	N	0
9	A7	RP+	MaxRP+	R	1
9	G9	NRP	NoRP	N	1
9	F7	NRP	NoRP	R	0
10	G6	NRP	NoRP	R	1
10	D2	RP-	MaxRP-	F	1
10	G3	NRP	NoRP	N	1
10	I4	NRP	NoRP	N	1
10	B2	RP+	MaxRP+	R	1
10	C8	RP-	MaxRP-	F	0
10	C9	RP+	MaxRP-	N	1
10	F3	RP-	MaxRP+	F	0
10	A8	RP-	MaxRP+	N	1
10	D9	RP-	MaxRP-	F	1
10	D3	RP+	MaxRP-	N	1
10	F9	RP-	MaxRP+	N	1
10	G1	NRP	NoRP	F	1
10	G7	NRP	NoRP	F	0
10	A9	RP-	MaxRP+	N	0
10	D5	RP+	MaxRP-	R	1
10	B9	RP-	MaxRP+	N	0
10	D1	RP+	MaxRP-	R	1
10	I1	NRP	NoRP	R	1
10	F4	RP-	MaxRP+	N	1
10	D8	RP+	MaxRP-	R	1
10	B4	RP+	MaxRP+	R	1
10	F7	RP-	MaxRP+	F	0
10	C6	RP+	MaxRP-	N	0
10	A5	RP-	MaxRP+	N	0
10	E5	NRP	NoRP	F	0
10	E6	NRP	NoRP	F	0
10	E7	NRP	NoRP	R	1
10	F1	RP+	MaxRP+	R	1
10	A4	RP-	MaxRP+	F	1
10	D6	RP+	MaxRP-	N	1
10	E1	NRP	NoRP	N	1
10	I7	NRP	NoRP	F	0
10	A6	RP+	MaxRP+	R	0
10	I9	NRP	NoRP	N	1
10	H2	RP+	MaxRP-	N	1
10	E9	NRP	NoRP	F	1
10	E3	NRP	NoRP	N	1
10	I8	NRP	NoRP	F	0
10	I6	NRP	NoRP	F	0
10	A7	RP-	MaxRP+	F	0
10	A1	RP-	MaxRP+	F	0
10	D4	RP+	MaxRP-	N	1
10	B6	RP+	MaxRP+	R	0
10	E8	NRP	NoRP	N	0
10	B7	RP-	MaxRP+	N	0
10	H8	RP+	MaxRP-	R	0
10	B3	RP-	MaxRP+	F	0
10	D7	RP-	MaxRP-	F	0
10	H6	RP-	MaxRP-	F	1
10	G4	NRP	NoRP	F	1
10	I2	NRP	NoRP	R	1
10	H5	RP-	MaxRP-	F	0
10	H9	RP+	MaxRP-	R	1
10	F2	RP-	MaxRP+	N	0
10	B1	RP-	MaxRP+	F	0
10	G5	NRP	NoRP	N	1
10	G8	NRP	NoRP	R	0
10	A2	RP+	MaxRP+	R	1
10	F8	RP-	MaxRP+	F	0
10	C4	RP+	MaxRP-	N	0
10	C3	RP-	MaxRP-	F	1
10	F6	RP+	MaxRP+	R	0
10	G2	NRP	NoRP	N	0
10	F5	RP+	MaxRP+	R	1
10	H3	RP+	MaxRP-	N	1
10	E4	NRP	NoRP	R	0
10	H1	RP-	MaxRP-	F	0
10	H4	RP+	MaxRP-	N	1
10	C7	RP+	MaxRP-	R	0
10	I5	NRP	NoRP	R	0
10	G9	NRP	NoRP	R	1
10	B5	RP-	MaxRP+	F	0
10	C1	RP+	MaxRP-	R	0
10	H7	RP+	MaxRP-	R	1
10	C2	RP+	MaxRP-	R	1
10	A3	RP+	MaxRP+	R	0
10	I3	NRP	NoRP	N	1
10	B8	RP-	MaxRP+	N	0
10	C5	RP-	MaxRP-	F	0
10	E2	NRP	NoRP	R	0
11	E9	NRP	NoRP	R	1
11	A6	NRP	NoRP	R	0
11	I2	RP+	MaxRP+	R	1
11	C2	RP+	MaxRP-	N	1
11	D4	NRP	NoRP	R	0
11	D3	NRP	NoRP	N	0
11	B8	RP+	MaxRP-	N	0
11	A4	NRP	NoRP	F	1
11	H5	RP-	MaxRP+	F	0
11	C7	RP+	MaxRP-	R	1
11	G6	RP-	MaxRP+	F	1
11	A9	NRP	NoRP	N	1
11	B5	RP-	MaxRP-	F	0
11	C1	RP-	MaxRP-	F	0
11	G7	RP-	MaxRP+	F	1
11	A7	NRP	NoRP	N	0
11	H3	RP+	MaxRP+	R	1
11	F4	RP+	MaxRP-	R	1
11	A2	NRP	NoRP	F	0
11	A5	NRP	NoRP	N	0
11	E7	NRP	NoRP	R	1
11	I9	RP+	MaxRP+	R	1
11	E2	NRP	NoRP	N	0
11	H6	RP-	MaxRP+	N	0
11	G9	RP+	MaxRP+	R	0
11	B3	RP+	MaxRP-	R	1
11	G5	RP-	MaxRP+	N	0
11	D6	NRP	NoRP	N	0
11	I4	RP+	MaxRP+	R	1
11	D5	NRP	NoRP	F	0
11	F8	RP+	MaxRP-	N	1
11	C9	RP+	MaxRP-	N	0
11	B9	RP+	MaxRP-	N	0
11	I3	RP-	MaxRP+	F	0
11	H8	RP-	MaxRP+	N	0
11	G8	RP-	MaxRP+	F	1
11	B1	RP+	MaxRP-	R	1
11	H4	RP-	MaxRP+	F	1
11	I6	RP-	MaxRP+	N	1
11	G3	RP+	MaxRP+	R	1
11	D8	NRP	NoRP	F	0
11	F1	RP+	MaxRP-	N	0
11	G1	RP-	MaxRP+	N	0
11	E4	NRP	NoRP	F	1
11	E6	NRP	NoRP	N	1
11	D1	NRP	NoRP	R	1
11	I8	RP-	MaxRP+	F	1
11	E8	NRP	NoRP	R	1
11	F6	RP+	MaxRP-	R	0
11	A3	NRP	NoRP	R	0
11	I5	RP-	MaxRP+	N	1
11	G4	RP+	MaxRP+	R	1
11	H2	RP+	MaxRP+	R	1
11	D9	NRP	NoRP	F	1
11	H7	RP-	MaxRP+	F	1
11	E5	NRP	NoRP	N	1
11	C8	RP+	MaxRP-	R	1
11	B4	RP+	MaxRP-	N	1
11	I1	RP-	MaxRP+	N	1
11	H9	RP-	MaxRP+	N	0
11	D2	NRP	NoRP	R	0
11	F9	RP+	MaxRP-	R	1
11	I7	RP-	MaxRP+	F	0
11	E3	NRP	NoRP	F	0
11	H1	RP+	MaxRP+	R	1
11	F5	RP+	MaxRP-	N	1
11	D7	NRP	NoRP	N	1
11	B2	RP+	MaxRP-	R	0
11	F3	RP-	MaxRP-	F	0
11	B7	RP-	MaxRP-	F	0
11	A1	NRP	NoRP	R	1
11	C6	RP+	MaxRP-	N	0
11	A8	NRP	NoRP	F	0
11	G2	RP-	MaxRP+	N	1
11	F7	RP-	MaxRP-	F	0
11	F2	RP-	MaxRP-	F	0
11	C5	RP-	MaxRP-	F	1
11	E1	NRP	NoRP	F	1
11	C3	RP+	MaxRP-	R	0
11	B6	RP-	MaxRP-	F	0
11	C4	RP-	MaxRP-	F	1
12	C6	NRP	NoRP	F	0
12	C7	NRP	NoRP	F	0
12	E9	NRP	NoRP	R	0
12	A6	RP-	MaxRP+	F	1
12	B5	NRP	NoRP	N	1
12	E5	NRP	NoRP	F	0
12	C2	NRP	NoRP	N	1
12	B6	NRP	NoRP	R	0
12	A2	RP-	MaxRP+	F	0
12	F4	RP+	MaxRP+	R	1
12	B2	NRP	NoRP	N	1
12	F8	RP+	MaxRP+	R	1
12	F5	RP-	MaxRP+	N	0
12	G6	RP-	MaxRP-	F	1
12	I6	RP+	MaxRP+	R	1
12	G4	RP+	MaxRP-	R	1
12	I8	RP-	MaxRP+	N	1
12	I7	RP-	MaxRP+	N	0
12	F3	RP-	MaxRP+	F	0
12	A1	RP+	MaxRP+	R	1
12	D4	RP+	MaxRP-	R	0
12	E2	NRP	NoRP	F	1
12	H2	RP-	MaxRP-	F	0
12	G5	RP+	MaxRP-	N	1
12	E4	NRP	NoRP	N	1
12	F7	RP+	MaxRP+	R	0
12	F1	RP-	MaxRP+	N	1
12	B1	NRP	NoRP	F	0
12	F9	RP-	MaxRP+	F	1
12	H3	RP+	MaxRP-	R	0
12	A3	RP-	MaxRP+	F	1
12	D5	RP+	MaxRP-	N	1
12	H1	RP-	MaxRP-	F	0
12	A9	RP-	MaxRP+	N	0
12	A8	RP+	MaxRP+	R	0
12	B8	NRP	NoRP	N	0
12	D7	RP-	MaxRP-	F	0
12	A4	RP-	MaxRP+	N	0
12	I4	RP+	MaxRP+	R	0
12	D9	RP-	MaxRP-	F	0
12	D3	RP+	MaxRP-	N	1
12	D8	RP+	MaxRP-	R	0
12	H8	RP+	MaxRP-	R	0
12	D6	RP+	MaxRP-	R	0
12	E1	NRP	NoRP	N	0
12	C9	NRP	NoRP	F	1
12	A7	RP-	MaxRP+	N	0
12	D1	RP+	MaxRP-	N	1
12	B9	NRP	NoRP	R	0
12	E3	NRP	NoRP	R	1
12	G2	RP+	MaxRP-	R	1
12	G8	RP+	MaxRP-	N	1
12	B7	NRP	NoRP	R	0
12	I2	RP-	MaxRP+	F	0
12	C1	NRP	NoRP	N	0
12	E6	NRP	NoRP	N	0
12	G3	RP+	MaxRP-	N	1
12	F2	RP-	MaxRP+	N	0
12	B3	NRP	NoRP	F	0
12	H6	RP+	MaxRP-	N	1
12	I3	RP-	MaxRP+	F	0
12	I1	RP+	MaxRP+	R	0
12	H9	RP+	MaxRP-	N	0
12	G1	RP+	MaxRP-	R	0
12	E8	NRP	NoRP	R	0
12	C8	NRP	NoRP	R	0
12	F6	RP-	MaxRP+	F	0
12	C4	NRP	NoRP	R	0
12	H4	RP+	MaxRP-	N	0
12	I5	RP-	MaxRP+	F	0
12	B4	NRP	NoRP	F	0
12	C5	NRP	NoRP	R	0
12	C3	NRP	NoRP	N	1
12	I9	RP-	MaxRP+	N	0
12	H5	RP+	MaxRP-	R	1
12	D2	RP-	MaxRP-	F	1
12	G9	RP-	MaxRP-	F	1
12	A5	RP+	MaxRP+	R	0
12	G7	RP-	MaxRP-	F	0
12	H7	RP-	MaxRP-	F	1
12	E7	NRP	NoRP	F	0
13	G2	RP-	MaxRP-	F	0
13	I5	NRP	NoRP	R	1
13	F4	NRP	NoRP	F	0
13	A8	RP-	MaxRP+	N	0
13	E6	NRP	NoRP	N	1
13	E8	NRP	NoRP	F	1
13	G8	RP-	MaxRP-	F	1
13	D2	RP-	MaxRP+	N	1
13	D4	RP+	MaxRP+	R	1
13	C8	RP-	MaxRP+	N	0
13	C4	RP+	MaxRP+	R	1
13	F8	NRP	NoRP	R	1
13	E9	NRP	NoRP	F	1
13	I3	NRP	NoRP	N	0
13	A4	RP-	MaxRP+	F	1
13	E5	NRP	NoRP	N	1
13	H9	RP+	MaxRP-	R	0
13	G5	RP+	MaxRP-	N	1
13	F9	NRP	NoRP	N	1
13	I6	NRP	NoRP	N	1
13	D6	RP-	MaxRP+	F	1
13	C1	RP+	MaxRP+	R	1
13	H5	RP+	MaxRP-	R	1
13	I1	NRP	NoRP	N	0
13	A5	RP+	MaxRP+	R	1
13	E3	NRP	NoRP	R	1
13	C2	RP-	MaxRP+	F	1
13	H2	RP-	MaxRP-	F	0
13	D1	RP-	MaxRP+	F	1
13	A7	RP+	MaxRP+	R	0
13	B1	RP+	MaxRP-	R	1
13	G3	RP+	MaxRP-	R	1
13	F5	NRP	NoRP	F	0
13	B7	RP-	MaxRP-	F	0
13	F3	NRP	NoRP	N	1
13	B4	RP+	MaxRP-	N	1
13	C6	RP-	MaxRP+	F	1
13	H1	RP+	MaxRP-	N	1
13	G7	RP+	MaxRP-	N	0
13	B8	RP-	MaxRP-	F	0
13	E7	NRP	NoRP	F	1
13	A1	RP-	MaxRP+	N	1
13	H8	RP+	MaxRP-	N	0
13	D7	RP+	MaxRP+	R	1
13	C9	RP-	MaxRP+	N	0
13	I7	NRP	NoRP	R	0
13	B9	RP+	MaxRP-	N	0
13	E1	NRP	NoRP	N	0
13	B5	RP+	MaxRP-	R	1
13	G1	RP-	MaxRP-	F	1
13	F1	NRP	NoRP	R	0
13	A9	RP+	MaxRP+	R	1
13	D8	RP+	MaxRP+	R	1
13	B2	RP-	MaxRP-	F	0
13	A3	RP-	MaxRP+	F	0
13	H4	RP-	MaxRP-	F	1
13	C3	RP-	MaxRP+	F	0
13	F6	NRP	NoRP	F	1
13	I4	NRP	NoRP	R	1
13	B6	RP+	MaxRP-	N	0
13	I2	NRP	NoRP	F	1
13	B3	RP+	MaxRP-	R	0
13	H7	RP-	MaxRP-	F	1
13	E4	NRP	NoRP	R	1
13	I9	NRP	NoRP	F	0
13	D5	RP-	MaxRP+	N	0
13	F7	NRP	NoRP	R	0
13	C7	RP+	MaxRP+	R	1
13	H3	RP+	MaxRP-	N	0
13	D9	RP-	MaxRP+	N	1
13	A6	RP-	MaxRP+	F	1
13	C5	RP-	MaxRP+	N	1
13	G4	RP+	MaxRP-	N	1
13	E2	NRP	NoRP	R	0
13	G6	RP+	MaxRP-	R	1
13	H6	RP+	MaxRP-	R	1
13	A2	RP-	MaxRP+	N	0
13	I8	NRP	NoRP	F	0
13	G9	RP+	MaxRP-	R	1
13	D3	RP-	MaxRP+	F	1
13	F2	NRP	NoRP	N	0
14	E1	RP+	MaxRP-	R	1
14	H5	RP+	MaxRP-	N	1
14	H4	RP+	MaxRP-	R	1
14	D2	NRP	NoRP	F	1
14	F5	RP-	MaxRP-	F	1
14	E7	RP+	MaxRP-	N	1
14	H9	RP-	MaxRP-	F	1
14	F3	RP+	MaxRP-	N	1
14	E9	RP-	MaxRP-	F	0
14	A6	RP-	MaxRP+	F	1
14	H3	RP+	MaxRP-	R	1
14	C3	RP-	MaxRP+	N	1
14	D4	NRP	NoRP	R	1
14	C4	RP-	MaxRP+	N	1
14	E8	RP-	MaxRP-	F	0
14	I3	NRP	NoRP	N	1
14	D6	NRP	NoRP	N	1
14	B3	NRP	NoRP	N	0
14	F8	RP+	MaxRP-	R	0
14	F9	RP-	MaxRP-	F	1
14	H7	RP+	MaxRP-	N	1
14	B2	NRP	NoRP	N	1
14	I7	NRP	NoRP	F	0
14	H1	RP-	MaxRP-	F	1
14	B7	NRP	NoRP	R	1
14	A7	RP-	MaxRP+	N	1
14	C9	RP-	MaxRP+	N	1
14	F1	RP-	MaxRP-	F	0
14	F4	RP+	MaxRP-	N	0
14	I8	NRP	NoRP	R	0
14	C6	RP+	MaxRP+	R	1
14	D7	NRP	NoRP	R	1
14	I2	NRP	NoRP	F	1
14	F2	RP+	MaxRP-	R	0
14	E2	RP+	MaxRP-	R	1
14	B4	NRP	NoRP	F	0
14	G2	RP-	MaxRP+	N	1
14	C1	RP-	MaxRP+	F	1
14	E6	RP+	MaxRP-	N	1
14	D1	NRP	NoRP	F	0
14	D5	NRP	NoRP	F	0
14	I1	NRP	NoRP	R	1
14	C8	RP+	MaxRP+	R	1
14	H2	RP-	MaxRP-	F	0
14	D8	NRP	NoRP	N	0
14	I4	NRP	NoRP	N	1
14	A2	RP+	MaxRP+	R	1
14	B6	NRP	NoRP	R	1
14	D9	NRP	NoRP	R	1
14	A9	RP-	MaxRP+	N	0
14	B1	NRP	NoRP	F	0
14	I5	NRP	NoRP	R	1
14	C2	RP-	MaxRP+	F	1
14	I9	NRP	NoRP	F	0
14	I6	NRP	NoRP	N	0
14	A8	RP-	MaxRP+	N	0
14	F7	RP+	MaxRP-	N	1
14	C5	RP+	MaxRP+	R	1
14	H8	RP+	MaxRP-	R	1
14	A5	RP+	MaxRP+	R	0
14	G3	RP+	MaxRP+	R	1
14	A3	RP-	MaxRP+	F	1
14	G6	RP-	MaxRP+	F	1
14	E3	RP-	MaxRP-	F	0
14	E4	RP+	MaxRP-	N	0
14	G7	RP-	MaxRP+	F	1
14	G8	RP-	MaxRP+	N	1
14	H6	RP+	MaxRP-	N	1
14	E5	RP+	MaxRP-	R	1
14	A4	RP-	MaxRP+	F	0
14	G5	RP-	MaxRP+	N	0
14	G9	RP-	MaxRP+	F	0
14	C7	RP-	MaxRP+	F	1
14	A1	RP+	MaxRP+	R	1
14	B5	NRP	NoRP	R	1
14	F6	RP+	MaxRP-	R	0
14	G4	RP+	MaxRP+	R	1
14	B8	NRP	NoRP	F	1
14	G1	RP+	MaxRP+	R	1
14	B9	NRP	NoRP	N	0
14	D3	NRP	NoRP	N	0
15	I6	NRP	NoRP	R	0
15	B4	RP+	MaxRP-	N	1
15	C9	RP+	MaxRP-	N	1
15	B1	RP+	MaxRP-	R	0
15	I7	NRP	NoRP	N	1
15	H1	NRP	NoRP	F	1
15	F4	RP-	MaxRP-	F	0
15	H6	NRP	NoRP	N	1
15	C1	RP-	MaxRP-	F	0
15	F9	RP+	MaxRP-	N	1
15	D4	RP+	MaxRP+	R	1
15	I8	NRP	NoRP	N	0
15	A8	RP-	MaxRP+	F	1
15	C7	RP+	MaxRP-	N	1
15	D7	RP-	MaxRP+	N	0
15	E5	NRP	NoRP	F	1
15	B8	RP+	MaxRP-	N	0
15	G6	RP-	MaxRP+	N	1
15	C8	RP+	MaxRP-	R	0
15	H5	NRP	NoRP	R	1
15	E6	NRP	NoRP	F	0
15	F2	RP-	MaxRP-	F	0
15	F7	RP+	MaxRP-	R	0
15	E2	NRP	NoRP	F	0
15	G7	RP-	MaxRP+	F	0
15	E9	NRP	NoRP	N	0
15	D3	RP+	MaxRP+	R	1
15	G1	RP+	MaxRP+	R	1
15	H3	NRP	NoRP	N	1
15	I4	NRP	NoRP	F	0
15	G2	RP-	MaxRP+	N	0
15	E3	NRP	NoRP	R	1
15	G9	RP-	MaxRP+	N	0
15	I1	NRP	NoRP	R	1
15	B2	RP+	MaxRP-	R	1
15	H9	NRP	NoRP	R	0
15	A7	RP+	MaxRP+	R	1
15	A3	RP-	MaxRP+	N	0
15	E8	NRP	NoRP	N	0
15	E4	NRP	NoRP	R	1
15	A4	RP+	MaxRP+	R	0
15	A9	RP+	MaxRP+	R	0
15	I5	NRP	NoRP	F	0
15	H8	NRP	NoRP	N	1
15	G4	RP+	MaxRP+	R	1
15	G8	RP+	MaxRP+	R	1
15	D5	RP-	MaxRP+	F	0
15	F3	RP+	MaxRP-	N	0
15	F8	RP+	MaxRP-	N	0
15	I9	NRP	NoRP	N	0
15	A6	RP-	MaxRP+	N	0
15	D6	RP-	MaxRP+	F	1
15	H7	NRP	NoRP	R	0
15	H4	NRP	NoRP	F	0
15	C2	RP-	MaxRP-	F	1
15	I3	NRP	NoRP	R	1
15	F5	RP+	MaxRP-	R	0
15	F6	RP-	MaxRP-	F	0
15	A2	RP-	MaxRP+	F	0
15	A1	RP-	MaxRP+	N	0
15	B5	RP+	MaxRP-	R	0
15	F1	RP+	MaxRP-	R	0
15	I2	NRP	NoRP	F	0
15	E1	NRP	NoRP	R	1
15	C5	RP+	MaxRP-	R	1
15	B9	RP-	MaxRP-	F	0
15	B3	RP-	MaxRP-	F	0
15	H2	NRP	NoRP	F	0
15	D9	RP-	MaxRP+	N	0
15	C3	RP-	MaxRP-	F	1
15	D8	RP-	MaxRP+	N	1
15	G5	RP-	MaxRP+	F	0
15	B7	RP+	MaxRP-	N	1
15	C6	RP+	MaxRP-	R	1
15	B6	RP-	MaxRP-	F	0
15	D2	RP-	MaxRP+	F	0
15	C4	RP+	MaxRP-	N	1
15	D1	RP+	MaxRP+	R	1
15	A5	RP-	MaxRP+	F	1
15	G3	RP-	MaxRP+	F	1
15	E7	NRP	NoRP	N	0
16	C8	NRP	NoRP	F	0
16	D3	RP-	MaxRP-	F	1
16	D5	RP+	MaxRP-	N	0
16	F5	NRP	NoRP	R	0
16	D8	RP+	MaxRP-	N	0
16	C4	NRP	NoRP	N	1
16	H6	NRP	NoRP	R	0
16	D4	RP-	MaxRP-	F	0
16	G1	RP+	MaxRP+	R	1
16	B4	RP-	MaxRP+	F	0
16	H3	NRP	NoRP	F	0
16	I2	RP+	MaxRP-	N	1
16	D1	RP+	MaxRP-	N	0
16	F3	NRP	NoRP	N	1
16	G5	RP-	MaxRP+	N	0
16	C6	NRP	NoRP	F	1
16	I8	RP+	MaxRP-	N	0
16	E3	RP-	MaxRP+	N	0
16	B7	RP-	MaxRP+	N	1
16	A8	RP-	MaxRP-	F	0
16	H9	NRP	NoRP	F	0
16	B3	RP-	MaxRP+	F	1
16	A5	RP+	MaxRP-	N	0
16	B6	RP-	MaxRP+	N	1
16	H1	NRP	NoRP	R	0
[truncated: 2,000 more rows]
