# Supplementary material for: Towards Augmented Human Memory: Retrieval-Induced Forgetting and Retrieval Practice in an Interactive, End-of-Day Review
Source: J Exp Psychol Gen. 2018 May;147(5):632–61. doi: 10.1037/xge0000441 (PMC5944391; doi:10.1037/xge0000441)
Supplement: Supplementary file 2 [file STIMULUSMATERIALSSUPPLEMENTALCinelCortisMackWard.zip › STIMULUSMATERIALSSUPPLEMENTALCinelCortisMackWard.xlsx]

## Sheet: stimulus list
	CINEL, CORTIS MACK & WARD “Towards augmented human memory: Retrieval-induced forgetting and retrieval practice in an interactive, end-of-day review”
	Stimulus list
	Aquarium.JPG		Fees.JPG			Monitor.JPG
	Arrow.JPG		Fire-Extinguisher.JPG			Obstacles.JPG
	Artwork.JPG		Floodlight.JPG			Paternoster.JPG
	Barbecue.JPG		Floorplan.JPG			Pebbles.JPG
	Barrier.JPG		Flowers.JPG			Podia.jpg
	Basketball.JPG		Fountain.JPG			Portrait.JPG
	Bench.JPG		Garden.jpg			Poster.JPG
	Bicycles.JPG		Gate.JPG			Printer.JPG
	Bins.JPG		Gazebo.JPG			Pub.JPG
	Biology.jpg		Goal-Post.JPG			Railing.JPG
	Birdhouse.JPG		Hairdresser.JPG			Ramp.JPG
	Car Park.jpg		Hazard.JPG			Regulations.JPG
	Chain.JPG		Laboratory.JPG			Sculpture.JPG
	Column.JPG		Lake.jpg			Seating.JPG
	Container.JPG		Lamp.JPG			Sink.JPG
	Decking.JPG		Letterbox.JPG			Sofas.JPG
	Diner.JPG		Library.jpg			Speaker.JPG
	Disabled.JPG		Lift.JPG			Speed-Limit.JPG
	Dolls.JPG		Lockers.JPG			Sports Centre.jpg
			Mirror.JPG			Square 4.jpg
						Stool.JPG
						Store.JPG
						Student Union.jpg
						Student-Centre.JPG
						Teaching Centre.jpg
						Telephone.JPG
						Thermometer.JPG
						Tree.JPG
						Turf.JPG
						Tyre.JPG
						Vending-Machines.JPG
